# Supplementary material for: Integrative analysis of genome-wide gene copy number changes and gene expression in non-small cell lung cancer
Source: PLoS One. 2017 Nov 7;12(11):e0187246. doi: 10.1371/journal.pone.0187246 (PMC5675410; doi:10.1371/journal.pone.0187246)
Supplement: S3 Table — (A) Correlation of gene copy numbers and gene expression values for 190 NSCLC cases. (B) Correlation of gene copy numbers and gene expression values for 105 adenocarcinoma cases. (C) Correlation of gene copy numbers and gene expression values for 62 squamous cell cancer cases. (XLSX) [file pone.0187246.s007.xlsx]

## Sheet: S3A All NSCLC
Supplemental table 3A: Correlation of gene copy numbers and gene expression values for 190 NSCLC cases. ECCC: externally centered correlation coefficient; FDR: false discovers rate adjusted p-value.
Gene symbol	Gene	Probeset	Chromosome	frequency of gain (in %)	median gene expression	ECCC	FDR
CDCA4	cell division cycle associated 4	218399_s_at	14q32.33	15.2632	8.39459	0.92734	0.0166
EAPP	E2F-associated phosphoprotein	202623_at	14q13.1	19.4737	9.73219	0.9266	< 0.0001
KIAA0391	KIAA0391	202713_s_at	14q13.2	19.4737	8.58948	0.92575	< 0.0001
BTBD6	BTB (POZ) domain containing 6	225389_at	14q32.33	15.2632	9.30349	0.92191	< 0.0001
SRP54	signal recognition particle 54kDa	203605_at	14q13.2	18.9474	9.74499	0.92003	< 0.0001
PACS2	phosphofurin acidic cluster sorting protein 2	212778_at	14q32.33	15.2632	7.76213	0.91975	< 0.0001
PACS2	phosphofurin acidic cluster sorting protein 2	34406_at	14q32.33	15.2632	8.09919	0.91711	< 0.0001
MTA1	metastasis associated 1	211783_s_at	14q32.33	15.2632	8.70866	0.91507	< 0.0001
MTA1	metastasis associated 1	202247_s_at	14q32.33	15.2632	6.02659	0.9147	0.1673
BRF1	BRF1, RNA polymerase III transcription initiation factor 90 kDa subunit	203754_s_at	14q32.33	15.2632	6.89279	0.90558	0.0663
NXT1	nuclear transport factor 2-like export factor 1	218708_at	20p11.21	26.8421	9.29117	0.89897	< 0.0001
BAZ1A	bromodomain adjacent to zinc finger domain, 1A	217986_s_at	14q13.2	19.4737	9.45397	0.89713	< 0.0001
KRAS	Kirsten rat sarcoma viral oncogene homolog	204009_s_at	12p12.1	13.1579	10.5878	0.89672	< 0.0001
KAT6A	K(lysine) acetyltransferase 6A	226547_at	8p11.21	13.6842	9.59407	0.89449	< 0.0001
GEMIN2	gem (nuclear organelle) associated protein 2	205063_at	14q21.1	16.8421	7.37588	0.89401	< 0.0001
GEMIN2	gem (nuclear organelle) associated protein 2	211115_x_at	14q21.1	16.8421	7.88452	0.89375	< 0.0001
BAZ1A	bromodomain adjacent to zinc finger domain, 1A	217985_s_at	14q13.2	19.4737	9.69195	0.89203	< 0.0001
NAPB	N-ethylmaleimide-sensitive factor attachment protein, beta	225111_s_at	20p11.21	26.3158	7.55827	0.89197	< 0.0001
SNX6	sorting nexin 6	217789_at	14q13.1	19.4737	9.61546	0.88954	< 0.0001
CST3	cystatin C	237623_at	20p11.21	26.3158	6.01138	0.88444	0.0014
CNOT2	CCR4-NOT transcription complex, subunit 2	217798_at	12q15	13.1579	9.37728	0.88339	< 0.0001
GZF1	GDNF-inducible zinc finger protein 1	225884_s_at	20p11.21	26.8421	8.39412	0.88272	< 0.0001
GEMIN2	gem (nuclear organelle) associated protein 2	211114_x_at	14q21.1	16.8421	7.33633	0.88231	< 0.0001
GEMIN2	gem (nuclear organelle) associated protein 2	210779_x_at	14q21.1	16.8421	7.30774	0.88202	< 0.0001
EGFR	epidermal growth factor receptor	201984_s_at	7p11.2	28.4211	8.53108	0.8814	< 0.0001
SLC35E3	solute carrier family 35, member E3	218988_at	12q15	12.1053	8.76718	0.88127	< 0.0001
NAPB	N-ethylmaleimide-sensitive factor attachment protein, beta	1570441_at	20p11.21	26.3158	5.01006	0.88093	4e-04
GBAS	glioblastoma amplified sequence	201816_s_at	7p11.2	19.4737	10.5528	0.87979	0.0039
SNX6	sorting nexin 6	222410_s_at	14q13.1	19.4737	10.8583	0.87923	< 0.0001
FANCG	Fanconi anemia, complementation group G	203564_at	9p13.3	9.47368	7.80389	0.87795	< 0.0001
RALGAPA1	Ral GTPase activating protein, alpha subunit 1 (catalytic)	213049_at	14q13.2	17.8947	8.71436	0.87416	< 0.0001
ATP11B	ATPase, class VI, type 11B	1564064_a_at	3q26.33	39.4737	7.61312	0.87383	< 0.0001
LYRM5	LYR motif containing 5	225469_at	12p12.1	13.1579	9.45195	0.87383	0.0054
GZF1	GDNF-inducible zinc finger protein 1	234055_s_at	20p11.21	26.8421	5.22299	0.86994	< 0.0001
PNN	pinin, desmosome associated protein	1567214_a_at	14q21.1	17.3684	9.25642	0.86964	< 0.0001
NUP107	nucleoporin 107kDa	218768_at	12q15	12.1053	9.553	0.86914	< 0.0001
RALGAPA1	Ral GTPase activating protein, alpha subunit 1 (catalytic)	214855_s_at	14q13.2	17.8947	7.61153	0.86902	< 0.0001
VCP	valosin containing protein	208648_at	9p13.3	9.47368	9.34894	0.86859	< 0.0001
BRF1	BRF1, RNA polymerase III transcription initiation factor 90 kDa subunit	1552399_a_at	14q32.33	15.2632	4.19607	0.86798	0.0278
ATP11B	ATPase, class VI, type 11B	1554556_a_at	3q26.33	39.4737	6.41158	0.86748	< 0.0001
JAG2	jagged 2	209784_s_at	14q32.33	15.2632	7.96839	0.86698	0.1222
TRAPPC6B	trafficking protein particle complex 6B	225537_at	14q21.1	17.3684	8.56097	0.86334	< 0.0001
DCUN1D1	DCN1, defective in cullin neddylation 1, domain containing 1	218583_s_at	3q26.33	39.4737	9.01026	0.86273	< 0.0001
CNOT2	CCR4-NOT transcription complex, subunit 2	222182_s_at	12q15	13.1579	10.0579	0.86177	< 0.0001
C14orf80	chromosome 14 open reading frame 80	228558_at	14q32.33	15.2632	7.15109	0.86022	0.0459
CCT2	chaperonin containing TCP1, subunit 2 (beta)	201947_s_at	12q15	14.2105	11.7389	0.85952	< 0.0001
ATP11B	ATPase, class VI, type 11B	1554557_at	3q26.33	39.4737	6.17048	0.85886	< 0.0001
SCFD1	sec1 family domain containing 1	215548_s_at	14q12	15.2632	9.71373	0.85885	< 0.0001
KIAA0391	KIAA0391	202714_s_at	14q13.2	19.4737	5.39986	0.85692	< 0.0001
BAG4	BCL2-associated athanogene 4	228189_at	8p11.23	15.7895	9.36752	0.8553	< 0.0001
RAB3IP	RAB3A interacting protein	238526_at	12q15	14.2105	6.39666	0.85526	< 0.0001
ATP11B	ATPase, class VI, type 11B	1564063_a_at	3q26.33	39.4737	6.47895	0.85502	< 0.0001
ATP11B	ATPase, class VI, type 11B	212536_at	3q26.33	39.4737	8.90206	0.85446	< 0.0001
PIGO	phosphatidylinositol glycan anchor biosynthesis, class O	209998_at	9p13.3	9.47368	7.96248	0.85409	< 0.0001
LSM1	LSM1, U6 small nuclear RNA associated	203534_at	8p11.23	15.7895	10.4022	0.85396	< 0.0001
KIAA1432		226221_at	9p24.1	3.68421	7.8075	0.84987	< 0.0001
LANCL2	LanC lantibiotic synthetase component C-like 2 (bacterial)	218219_s_at	7p11.2	24.2105	8.0449	0.8497	3e-04
FAM177A1	family with sequence similarity 177, member A1	227029_at	14q13.2	18.9474	9.54758	0.84965	< 0.0001
MDM2	MDM2 proto-oncogene, E3 ubiquitin protein ligase	229711_s_at	12q15	12.1053	9.11834	0.84928	< 0.0001
RAP1B	RAP1B, member of RAS oncogene family	200833_s_at	12q15	12.1053	11.9346	0.8461	< 0.0001
FASTKD2	FAST kinase domains 2	216996_s_at	2q33.3	4.73684	8.69591	0.84578	3e-04
MIPOL1	mirror-image polydactyly 1	1552572_a_at	14q13.3	20.5263	3.72168	0.84538	< 0.0001
TESK1	testis-specific kinase 1	204106_at	9p13.3	8.94737	8.40184	0.84515	< 0.0001
CDC37L1	cell division cycle 37-like 1	219343_at	9p24.1	4.21053	7.82411	0.84503	< 0.0001
PNN	pinin, desmosome associated protein	212036_s_at	14q21.1	17.3684	10.4041	0.84498	< 0.0001
STOML2	stomatin (EPB72)-like 2	215416_s_at	9p13.3	9.47368	9.48426	0.84389	< 0.0001
MCCC1	methylcrotonoyl-CoA carboxylase 1 (alpha)	218440_at	3q27.1	38.9474	8.58761	0.84382	< 0.0001
C16orf80		217957_at	16q21	3.68421	9.97353	0.84298	1e-04
VCP	valosin containing protein	208649_s_at	9p13.3	9.47368	10.3336	0.84233	< 0.0001
POLR2B	polymerase (RNA) II (DNA directed) polypeptide B, 140kDa	201803_at	4q12	5.78947	10.2362	0.84231	< 0.0001
SIAH1	siah E3 ubiquitin protein ligase 1	202981_x_at	16q12.1	3.68421	9.81452	0.84012	< 0.0001
CCT2	chaperonin containing TCP1, subunit 2 (beta)	201946_s_at	12q15	14.2105	10.0773	0.83839	< 0.0001
DCUN1D1	DCN1, defective in cullin neddylation 1, domain containing 1	238879_at	3q26.33	39.4737	7.32605	0.83517	< 0.0001
CAND1	cullin-associated and neddylation-dissociated 1	207483_s_at	12q14.3	11.0526	9.56973	0.83468	< 0.0001
MDM1	Mdm1 nuclear protein homolog (mouse)	220397_at	12q15	11.5789	5.46688	0.83431	1e-04
MDM2	MDM2 proto-oncogene, E3 ubiquitin protein ligase	225160_x_at	12q15	12.1053	8.31869	0.83368	< 0.0001
PPP2R3C	protein phosphatase 2, regulatory subunit B'', gamma	218852_at	14q13.2	18.9474	8.75627	0.83347	< 0.0001
PPP2R3C	protein phosphatase 2, regulatory subunit B'', gamma	1569894_at	14q13.2	18.9474	5.22118	0.83324	2e-04
JAG2	jagged 2	32137_at	14q32.33	15.2632	8.56756	0.83157	0.0692
KIAA1432		226222_at	9p24.1	3.68421	7.32962	0.83004	< 0.0001
WHSC1L1	Wolf-Hirschhorn syndrome candidate 1-like 1	224076_s_at	8p11.23	15.7895	8.61473	0.82985	< 0.0001
YEATS4	YEATS domain containing 4	218911_at	12q15	14.2105	7.3178	0.82985	< 0.0001
MEAF6	MYST/Esa1-associated factor 6	218165_at	1p34.3	6.31579	9.71768	0.82955	< 0.0001
WHSC1L1	Wolf-Hirschhorn syndrome candidate 1-like 1	238496_at	8p11.23	15.7895	7.95103	0.82954	< 0.0001
MIPOL1	mirror-image polydactyly 1	244246_at	14q13.3	20.5263	6.56324	0.82923	< 0.0001
SEC61G	Sec61 gamma subunit	203484_at	7p11.2	25.7895	11.4954	0.82843	< 0.0001
PLGRKT	plasminogen receptor, C-terminal lysine transmembrane protein	218992_at	9p24.1	4.21053	8.6873	0.82834	< 0.0001
EGFR	epidermal growth factor receptor	224999_at	7p11.2	28.4211	8.97033	0.82816	2e-04
FNTA	farnesyltransferase, CAAX box, alpha	200090_at	8p11.21	11.0526	11.4125	0.82769	< 0.0001
VOPP1	vesicular, overexpressed in cancer, prosurvival protein 1	208091_s_at	7p11.2	23.1579	10.4311	0.82718	5e-04
FBXO33	F-box protein 33	227521_at	14q21.1	17.8947	8.03392	0.82712	< 0.0001
B3GNT5	UDP-GlcNAc:betaGal beta-1,3-N-acetylglucosaminyltransferase 5	225612_s_at	3q27.1	39.4737	10.3693	0.82699	< 0.0001
FRS2	fibroblast growth factor receptor substrate 2	226045_at	12q15	14.2105	7.35959	0.82517	3e-04
DCUN1D1	DCN1, defective in cullin neddylation 1, domain containing 1	240781_x_at	3q26.33	39.4737	4.01929	0.82443	< 0.0001
FNTA	farnesyltransferase, CAAX box, alpha	209471_s_at	8p11.21	11.0526	9.87893	0.82386	< 0.0001
DYRK2	dual-specificity tyrosine-(Y)-phosphorylation regulated kinase 2	202970_at	12q15	11.0526	7.66805	0.82372	< 0.0001
POLR2B	polymerase (RNA) II (DNA directed) polypeptide B, 140kDa	1555837_s_at	4q12	5.78947	11.2215	0.82357	< 0.0001
C8orf76	chromosome 8 open reading frame 76	225702_at	8q24.13	44.2105	7.66734	0.82321	< 0.0001
DCUN1D1	DCN1, defective in cullin neddylation 1, domain containing 1	237408_at	3q26.33	39.4737	4.76504	0.82308	< 0.0001
ZHX1-C8ORF76		1554063_at		44.2105	6.49201	0.82277	4e-04
MRPS17	mitochondrial ribosomal protein S17	218982_s_at	7p11.2	19.4737	8.98817	0.82088	< 0.0001
LINC00622	long intergenic non-protein coding RNA 622	1558404_at	1p12	9.47368	4.0768	0.82081	0.2195
GOLGA7	golgin A7	217819_at	8p11.21	13.6842	10.5131	0.82055	< 0.0001
RAB3IP	RAB3A interacting protein	223471_at	12q15	14.2105	8.26614	0.82035	< 0.0001
MRPS35	mitochondrial ribosomal protein S35	217942_at	12p11.22	13.1579	9.99299	0.81837	< 0.0001
USB1	U6 snRNA biogenesis 1	1554016_a_at	16q21	3.68421	7.59745	0.81814	< 0.0001
RAB21	RAB21, member RAS oncogene family	226268_at	12q21.1	10.5263	6.42003	0.81695	< 0.0001
KRAS	Kirsten rat sarcoma viral oncogene homolog	1559203_s_at	12p12.1	13.1579	3.63451	0.81577	< 0.0001
MDM2	MDM2 proto-oncogene, E3 ubiquitin protein ligase	217542_at	12q15	12.1053	6.12103	0.81553	< 0.0001
ASH2L	ash2 (absent, small, or homeotic)-like (Drosophila)	209517_s_at	8p11.23	15.7895	9.51924	0.81552	< 0.0001
CNOT1	CCR4-NOT transcription complex, subunit 1	200860_s_at	16q21	3.68421	9.82842	0.81481	< 0.0001
ZNF697	zinc finger protein 697	227080_at	1p12	9.47368	7.63343	0.81409	0.0114
MRPS22	mitochondrial ribosomal protein S22	226257_x_at	3q23	27.8947	9.25641	0.81402	< 0.0001
SNIP1	Smad nuclear interacting protein 1	235837_at	1p34.3	6.31579	7.08099	0.81369	< 0.0001
FGFR1OP2	FGFR1 oncogene partner 2	223262_s_at	12p11.23	13.1579	8.30934	0.81253	< 0.0001
UBAP2	ubiquitin associated protein 2	221839_s_at	9p13.3	7.89474	8.9619	0.81173	< 0.0001
NDUFS1	NADH dehydrogenase (ubiquinone) Fe-S protein 1, 75kDa (NADH-coenzyme Q reductase)	203039_s_at	2q33.3	3.15789	9.35142	0.81163	< 0.0001
PHGDH	phosphoglycerate dehydrogenase	201397_at	1p12	9.47368	7.79053	0.81069	0.3469
MRPS22	mitochondrial ribosomal protein S22	219220_x_at	3q23	27.8947	9.60306	0.81023	< 0.0001
RNF38	ring finger protein 38	218528_s_at	9p13.2	8.42105	9.04476	0.80992	< 0.0001
RAB21	RAB21, member RAS oncogene family	203885_at	12q21.1	10.5263	9.47455	0.80989	< 0.0001
SIGMAR1	sigma non-opioid intracellular receptor 1	201692_at	9p13.3	8.94737	8.32103	0.80961	< 0.0001
RNMT	RNA (guanine-7-) methyltransferase	202683_s_at	18p11.21	10.5263	8.26986	0.80902	< 0.0001
DCUN1D1	DCN1, defective in cullin neddylation 1, domain containing 1	222679_s_at	3q26.33	39.4737	7.84474	0.80878	< 0.0001
DCUN1D1	DCN1, defective in cullin neddylation 1, domain containing 1	222678_s_at	3q26.33	39.4737	7.03527	0.80841	< 0.0001
LYRM5	LYR motif containing 5	231640_at	12p12.1	13.1579	4.74276	0.80824	0.3628
PIK3R4	phosphoinositide-3-kinase, regulatory subunit 4	212740_at	3q22.1	26.3158	8.72796	0.80777	< 0.0001
KAT6A	K(lysine) acetyltransferase 6A	202423_at	8p11.21	13.6842	9.4917	0.80633	< 0.0001
CLTA	clathrin, light chain A	204050_s_at	9p13.3	8.42105	11.328	0.80593	< 0.0001
MRPS22	mitochondrial ribosomal protein S22	228059_x_at	3q23	27.8947	9.12168	0.80566	< 0.0001
TRIT1	tRNA isopentenyltransferase 1	218617_at	1p34.2	6.31579	8.51946	0.80373	< 0.0001
WHSC1L1	Wolf-Hirschhorn syndrome candidate 1-like 1	222544_s_at	8p11.23	15.7895	9.50183	0.8036	< 0.0001
ORC2	origin recognition complex, subunit 2	204853_at	2q33.1	4.21053	7.66225	0.80321	< 0.0001
CMAS	cytidine monophosphate N-acetylneuraminic acid synthetase	218111_s_at	12p12.1	12.6316	8.32595	0.80303	< 0.0001
ARMC1	armadillo repeat containing 1	222550_at	8q13.1	22.1053	9.64913	0.80208	< 0.0001
HECTD1	HECT domain containing E3 ubiquitin protein ligase 1	224481_s_at	14q12	15.7895	10.4226	0.80082	< 0.0001
SIAH1	siah E3 ubiquitin protein ligase 1	202980_s_at	16q12.1	3.68421	7.4636	0.80036	< 0.0001
RAB21	RAB21, member RAS oncogene family	239329_at	12q21.1	10.5263	6.75151	0.80007	< 0.0001
LONP2	lon peptidase 2, peroxisomal	223098_s_at	16q12.1	3.68421	8.52323	0.79993	< 0.0001
NOA1	nitric oxide associated 1	223157_at	4q12	5.78947	8.93208	0.79985	< 0.0001
ATP11B	ATPase, class VI, type 11B	238811_at	3q26.33	39.4737	4.62181	0.79961	< 0.0001
UBE2R2	ubiquitin-conjugating enzyme E2R 2	223014_at	9p13.3	7.89474	10.3678	0.79813	< 0.0001
LOC100506233		228612_at	11q14.1	6.84211	8.48151	0.79699	0.0028
PPAPDC2	phosphatidic acid phosphatase type 2 domain containing 2	227385_at	9p24.1	4.21053	7.55581	0.79656	< 0.0001
SIGMAR1	sigma non-opioid intracellular receptor 1	214484_s_at	9p13.3	8.94737	7.99423	0.79565	< 0.0001
CCDC91	coiled-coil domain containing 91	218545_at	12p11.22	13.6842	8.71624	0.79444	< 0.0001
BRMS1L	breast cancer metastasis-suppressor 1-like	226580_at	14q13.2	17.8947	8.29753	0.79389	< 0.0001
UBAP2	ubiquitin associated protein 2	219192_at	9p13.3	7.89474	9.54371	0.7938	< 0.0001
MRPS22	mitochondrial ribosomal protein S22	223448_x_at	3q23	27.8947	9.06821	0.79373	< 0.0001
GINS3	GINS complex subunit 3 (Psf3 homolog)	45633_at	16q21	3.68421	6.78379	0.79353	0.6954
MDM2	MDM2 proto-oncogene, E3 ubiquitin protein ligase	205386_s_at	12q15	12.1053	4.58881	0.79351	0.0063
BAG4	BCL2-associated athanogene 4	219624_at	8p11.23	15.7895	5.7351	0.7934	< 0.0001
ALS2	amyotrophic lateral sclerosis 2 (juvenile)	226291_at	2q33.1	3.68421	7.80615	0.79267	< 0.0001
TBC1D15	TBC1 domain family, member 15	218268_at	12q21.1	10.5263	8.93096	0.7925	< 0.0001
CAND1	cullin-associated and neddylation-dissociated 1	208838_at	12q14.3	11.0526	9.12397	0.79167	< 0.0001
PAF1	Paf1, RNA polymerase II associated factor, homolog (S. cerevisiae)	202093_s_at	19q13.2	21.0526	8.15092	0.79103	< 0.0001
SOX2-OT	SOX2 overlapping transcript	231898_x_at	3q26.33	39.4737	3.32128	0.79096	< 0.0001
RNF7	ring finger protein 7	224439_x_at	3q23	26.8421	10.2541	0.79068	< 0.0001
CLTA	clathrin, light chain A	216295_s_at	9p13.3	8.42105	11.6138	0.79056	< 0.0001
RPP25L	ribonuclease P/MRP 25kDa subunit-like	225403_at	9p13.3	8.94737	8.92879	0.7904	< 0.0001
USB1	U6 snRNA biogenesis 1	218060_s_at	16q21	3.68421	7.61921	0.78837	< 0.0001
CAND1	cullin-associated and neddylation-dissociated 1	243910_x_at	12q14.3	11.0526	8.43415	0.78811	< 0.0001
KIAA1432		223825_at	9p24.1	3.68421	3.5631	0.78808	0.0042
CDC37L1	cell division cycle 37-like 1	235787_at	9p24.1	4.21053	5.53723	0.78716	< 0.0001
NIF3L1	NIF3 NGG1 interacting factor 3-like 1 (S. cerevisiae)	218133_s_at	2q33.1	4.21053	9.07328	0.78705	< 0.0001
CDC37L1	cell division cycle 37-like 1	228561_at	9p24.1	4.21053	6.2816	0.78705	< 0.0001
LANCL2	LanC lantibiotic synthetase component C-like 2 (bacterial)	222561_at	7p11.2	24.2105	7.67464	0.78699	0.0154
C12orf66	chromosome 12 open reading frame 66	1554068_s_at	12q14.2	9.47368	5.54262	0.78689	4e-04
UBXN2B	UBX domain protein 2B	238903_at	8q12.1	22.1053	6.89579	0.78478	< 0.0001
NFYC	nuclear transcription factor Y, gamma	202215_s_at	1p34.2	5.78947	8.00275	0.78471	< 0.0001
INTS4	integrator complex subunit 4	225169_at	11q14.1	11.0526	8.13269	0.78396	< 0.0001
EXOC1	exocyst complex component 1	222127_s_at	4q12	5.78947	9.75027	0.7839	< 0.0001
PPP2R3C	protein phosphatase 2, regulatory subunit B'', gamma	239188_at	14q13.2	18.9474	5.16674	0.78386	0.005
ERLIN2	ER lipid raft associated 2	221542_s_at	8p11.23	15.7895	7.48146	0.78385	< 0.0001
MAU2	MAU2 sister chromatid cohesion factor	212505_s_at	19p13.11	9.47368	8.53906	0.78298	< 0.0001
HINT2	histidine triad nucleotide binding protein 2	224415_s_at	9p13.3	8.42105	9.73764	0.78224	< 0.0001
STRN3	striatin, calmodulin binding protein 3	204496_at	14q12	15.2632	9.09629	0.78208	< 0.0001
CFL2	cofilin 2 (muscle)	224352_s_at	14q13.1	19.4737	7.89742	0.78092	< 0.0001
WHSC1L1	Wolf-Hirschhorn syndrome candidate 1-like 1	221248_s_at	8p11.23	15.7895	5.46402	0.7809	< 0.0001
WDR12	WD repeat domain 12	218512_at	2q33.2	4.21053	9.27334	0.78072	0.0016
RGP1	RGP1 retrograde golgi transport homolog (S. cerevisiae)	203169_at	9p13.3	8.42105	7.7729	0.78059	< 0.0001
DDHD2	DDHD domain containing 2	212690_at	8p11.23	15.7895	8.63423	0.78031	< 0.0001
KBTBD2	kelch repeat and BTB (POZ) domain containing 2	212447_at	7p14.3	25.2632	9.42851	0.7801	< 0.0001
MDM2	MDM2 proto-oncogene, E3 ubiquitin protein ligase	211832_s_at	12q15	12.1053	3.9508	0.77966	0.0155
VDAC3	voltage-dependent anion channel 3	208846_s_at	8p11.21	13.1579	9.94773	0.77924	< 0.0001
VDAC3	voltage-dependent anion channel 3	208845_at	8p11.21	13.1579	11.7086	0.77889	< 0.0001
SF3A3	splicing factor 3a, subunit 3, 60kDa	203818_s_at	1p34.3	6.31579	8.48164	0.77886	< 0.0001
PNN	pinin, desmosome associated protein	1567213_at		17.3684	7.04829	0.77881	2e-04
C14orf166	chromosome 14 open reading frame 166	217768_at	14q22.1	12.1053	11.9775	0.77855	< 0.0001
UBE2V2	ubiquitin-conjugating enzyme E2 variant 2	230411_at	8q11.21	21.0526	7.13063	0.77854	< 0.0001
WRNIP1	Werner helicase interacting protein 1	222489_s_at	6p25.2	15.7895	9.52089	0.77823	< 0.0001
DYRK2	dual-specificity tyrosine-(Y)-phosphorylation regulated kinase 2	202968_s_at	12q15	11.0526	7.55029	0.7782	< 0.0001
TMEM126B	transmembrane protein 126B	221622_s_at	11q14.1	5.78947	10.3225	0.77802	< 0.0001
LEMD3	LEM domain containing 3	218604_at	12q14.3	10.5263	9.89875	0.7777	< 0.0001
SS18	synovial sarcoma translocation, chromosome 18	202816_s_at	18q11.2	10.5263	8.46107	0.77712	< 0.0001
LOC100129794		230307_at	14q13.3	20.5263	5.50683	0.77711	< 0.0001
DYRK2	dual-specificity tyrosine-(Y)-phosphorylation regulated kinase 2	202969_at	12q15	11.0526	7.89966	0.77703	< 0.0001
FXR1	fragile X mental retardation, autosomal homolog 1	201636_at	3q26.33	39.4737	9.23297	0.77684	< 0.0001
SS18	synovial sarcoma translocation, chromosome 18	202817_s_at	18q11.2	10.5263	8.6605	0.77673	< 0.0001
SUMO1	small ubiquitin-like modifier 1	211069_s_at	2q33.1	4.21053	10.9623	0.77621	< 0.0001
CPSF6	cleavage and polyadenylation specific factor 6, 68kDa	226934_at	12q15	14.7368	8.23986	0.77529	0.003
MDM2	MDM2 proto-oncogene, E3 ubiquitin protein ligase	217373_x_at	12q15	12.1053	5.3174	0.77501	0.0605
KRAS	Kirsten rat sarcoma viral oncogene homolog	204010_s_at	12p12.1	13.1579	4.24056	0.77501	0.1829
ERLIN2	ER lipid raft associated 2	221543_s_at	8p11.23	15.7895	9.35609	0.77438	< 0.0001
RAB3IP	RAB3A interacting protein	231399_at	12q15	14.2105	5.12256	0.77429	4e-04
FBXO33	F-box protein 33	226970_at	14q21.1	17.8947	7.84807	0.77419	5e-04
RNF7	ring finger protein 7	218286_s_at	3q23	26.8421	10.1598	0.77412	< 0.0001
FGFR1OP2	FGFR1 oncogene partner 2	223263_s_at	12p11.23	13.1579	7.378	0.7741	< 0.0001
CCDC90B	coiled-coil domain containing 90B	218288_s_at	11q14.1	6.84211	9.29657	0.77379	< 0.0001
CAND1	cullin-associated and neddylation-dissociated 1	208839_s_at	12q14.3	11.0526	9.05895	0.77353	< 0.0001
ATR	ATR serine/threonine kinase	209902_at	3q23	27.3684	7.60043	0.77349	< 0.0001
GALT	galactose-1-phosphate uridylyltransferase	203179_at	9p13.3	8.94737	7.44374	0.77286	< 0.0001
TPCN2	two pore segment channel 2	242554_at	11q13.3	12.1053	5.79158	0.77134	7e-04
EID2	EP300 interacting inhibitor of differentiation 2	225936_at	19q13.2	20.5263	8.44139	0.77083	< 0.0001
MBIP	MAP3K12 binding inhibitory protein 1	218411_s_at	14q13.3	25.2632	8.99394	0.77082	< 0.0001
NDUFA13	NADH dehydrogenase (ubiquinone) 1 alpha subcomplex, 13	220864_s_at	19p13.11	9.47368	11.381	0.77032	< 0.0001
DNAJC19	DnaJ (Hsp40) homolog, subfamily C, member 19	225359_at	3q26.33	39.4737	9.13516	0.76998	< 0.0001
LOC100506233		228643_at	11q14.1	6.84211	3.69777	0.76984	0.0017
FAM117B	family with sequence similarity 117, member B	226431_at	2q33.2	4.21053	8.41416	0.76878	0.007
FRS2	fibroblast growth factor receptor substrate 2	238486_at	12q15	14.2105	5.6008	0.76875	0.0048
PROSC	proline synthetase co-transcribed homolog (bacterial)	209384_at	8p11.23	15.7895	9.27833	0.76865	< 0.0001
SUMO1	small ubiquitin-like modifier 1	208761_s_at	2q33.1	4.21053	10.7146	0.76763	< 0.0001
DYRK2	dual-specificity tyrosine-(Y)-phosphorylation regulated kinase 2	202971_s_at	12q15	11.0526	7.73363	0.76752	< 0.0001
CSNK2A2	casein kinase 2, alpha prime polypeptide	224922_at	16q21	3.68421	8.94482	0.76583	< 0.0001
GINS3	GINS complex subunit 3 (Psf3 homolog)	218719_s_at	16q21	3.68421	6.98943	0.76579	0.6821
CLTA	clathrin, light chain A	200960_x_at	9p13.3	8.42105	11.8826	0.76522	< 0.0001
RNF7	ring finger protein 7	224395_s_at	3q23	26.8421	10.2627	0.76415	< 0.0001
TYW5	tRNA-yW synthesizing protein 5	235686_at	2q33.1	4.73684	5.49196	0.76391	7e-04
NUDT14	nudix (nucleoside diphosphate linked moiety X)-type motif 14	231914_at	14q32.33	15.2632	8.38012	0.76307	< 0.0001
EIF4EBP1	eukaryotic translation initiation factor 4E binding protein 1	221539_at	8p11.23	15.7895	9.4674	0.76184	< 0.0001
TM7SF3	transmembrane 7 superfamily member 3	222477_s_at	12p11.23	13.1579	10.1818	0.76154	< 0.0001
CST3	cystatin C	201360_at	20p11.21	26.3158	10.7732	0.76095	0.0341
ZNF713	zinc finger protein 713	1560201_at	7p11.2	19.4737	3.61244	0.76065	0.0081
FXR1	fragile X mental retardation, autosomal homolog 1	201637_s_at	3q26.33	39.4737	10.7424	0.76064	< 0.0001
GMPS	guanine monphosphate synthase	214431_at	3q25.31	34.7368	9.4827	0.76048	< 0.0001
C8orf40		225534_at	8p11.21	11.0526	9.84026	0.75995	< 0.0001
PPFIA1	protein tyrosine phosphatase, receptor type, f polypeptide (PTPRF), interacting protein (liprin), alpha 1	202066_at	11q13.3	14.7368	9.39333	0.75819	< 0.0001
GOLT1B	golgi transport 1B	222552_at	12p12.1	12.6316	9.86925	0.75792	< 0.0001
BRF2	BRF2, RNA polymerase III transcription initiation factor 50 kDa subunit	218955_at	8p11.23	15.7895	7.94753	0.7576	< 0.0001
PPIE	peptidylprolyl isomerase E (cyclophilin E)	210502_s_at	1p34.2	6.31579	9.03056	0.75759	< 0.0001
MEAF6	MYST/Esa1-associated factor 6	228517_at	1p34.3	6.31579	6.59839	0.75759	< 0.0001
HEATR5A	HEAT repeat containing 5A	226510_at	14q12	15.7895	8.61832	0.75749	< 0.0001
KLHL42	kelch-like family member 42	225963_at	12p11.22	13.1579	7.46301	0.75733	< 0.0001
NGDN	neuroguidin, EIF4E binding protein	213794_s_at	14q11.2	11.0526	9.0585	0.75727	< 0.0001
LONP2	lon peptidase 2, peroxisomal	223099_s_at	16q12.1	3.68421	8.75222	0.75679	< 0.0001
PROSC	proline synthetase co-transcribed homolog (bacterial)	214545_s_at	8p11.23	15.7895	7.87993	0.75654	< 0.0001
MPP4	membrane protein, palmitoylated 4 (MAGUK p55 subfamily member 4)	1552489_s_at	2q33.1	3.68421	3.0176	0.75651	0.0627
UBXN2B	UBX domain protein 2B	212934_at	8q12.1	22.1053	8.28546	0.7564	< 0.0001
C2orf69	chromosome 2 open reading frame 69	238974_at	2q33.1	4.73684	10.0301	0.75625	< 0.0001
STAU1	staufen double-stranded RNA binding protein 1	207320_x_at	20q13.13	23.1579	11.361	0.7555	< 0.0001
ZC3H15	zinc finger CCCH-type containing 15	201595_s_at	2q32.1	6.31579	10.2426	0.75447	< 0.0001
C12orf66	chromosome 12 open reading frame 66	1554067_at	12q14.2	9.47368	7.47903	0.75422	4e-04
C2orf47	chromosome 2 open reading frame 47	219176_at	2q33.1	4.73684	9.40254	0.75401	< 0.0001
COPS5	COP9 signalosome subunit 5	201652_at	8q13.1	23.1579	10.3669	0.75342	< 0.0001
DCTN2	dynactin 2 (p50)	200932_s_at	12q13.3	15.2632	10.0634	0.75307	< 0.0001
STAU1	staufen double-stranded RNA binding protein 1	208948_s_at	20q13.13	23.1579	11.1663	0.7525	< 0.0001
MTFR1	mitochondrial fission regulator 1	203208_s_at	8q13.1	22.1053	9.96173	0.75149	< 0.0001
FASTKD2	FAST kinase domains 2	205976_at	2q33.3	4.73684	5.28445	0.75132	0.0096
NDUFB9	NADH dehydrogenase (ubiquinone) 1 beta subcomplex, 9, 22kDa	222992_s_at	8q24.13	46.3158	12.0012	0.75131	< 0.0001
DNALI1	dynein, axonemal, light intermediate chain 1	205186_at	1p34.3	6.31579	6.85831	0.75122	0.0022
KPNA4	karyopherin alpha 4 (importin alpha 3)	225268_at	3q25.33	36.3158	10.6552	0.75111	< 0.0001
WHSC1L1	Wolf-Hirschhorn syndrome candidate 1-like 1	218173_s_at	8p11.23	15.7895	5.63956	0.75045	< 0.0001
ZMPSTE24	zinc metallopeptidase STE24	202939_at	1p34.2	5.78947	10.2579	0.75045	< 0.0001
C18orf8	chromosome 18 open reading frame 8	221190_s_at	18q11.2	8.42105	8.21898	0.75036	< 0.0001
PROSC	proline synthetase co-transcribed homolog (bacterial)	209385_s_at	8p11.23	15.7895	9.92792	0.74963	< 0.0001
TBK1	TANK-binding kinase 1	218520_at	12q14.2	10	9.07558	0.74944	< 0.0001
TRAPPC8	trafficking protein particle complex 8	207305_s_at	18q12.1	11.5789	9.89198	0.74932	< 0.0001
CFL2	cofilin 2 (muscle)	224663_s_at	14q13.1	19.4737	8.32853	0.74872	< 0.0001
PACS2	phosphofurin acidic cluster sorting protein 2	1555824_a_at	14q32.33	15.2632	7.10772	0.74801	0.0111
TMEM68	transmembrane protein 68	227936_at	8q12.1	22.1053	7.5779	0.74785	< 0.0001
BAG4	BCL2-associated athanogene 4	222909_s_at	8p11.23	15.7895	5.99048	0.74751	< 0.0001
TYW5	tRNA-yW synthesizing protein 5	235181_at	2q33.1	4.73684	6.71046	0.74695	0.0079
POP4	processing of precursor 4, ribonuclease P/MRP subunit (S. cerevisiae)	202868_s_at	19q12	17.8947	10.2627	0.74686	< 0.0001
MRPS12	mitochondrial ribosomal protein S12	204331_s_at	19q13.2	20.5263	10.0825	0.74643	< 0.0001
G2E3	G2/M-phase specific E3 ubiquitin protein ligase	223255_at	14q12	15.2632	7.87293	0.74632	< 0.0001
STK3	serine/threonine kinase 3	204068_at	8q22.2	31.5789	9.52509	0.74602	< 0.0001
PSMD8	proteasome (prosome, macropain) 26S subunit, non-ATPase, 8	200820_at	19q13.2	20	11.0649	0.7444	< 0.0001
CWC15	CWC15 spliceosome-associated protein	223067_at	11q21	4.73684	10.6548	0.74382	< 0.0001
RAB3IP	RAB3A interacting protein	1565800_x_at		14.2105	2.82591	0.74352	0.0354
UBE2V2	ubiquitin-conjugating enzyme E2 variant 2	209096_at	8q11.21	21.0526	9.99932	0.74342	< 0.0001
DCTN3	dynactin 3 (p22)	204246_s_at	9p13.3	8.94737	9.80828	0.74332	< 0.0001
BRF2	BRF2, RNA polymerase III transcription initiation factor 50 kDa subunit	218954_s_at	8p11.23	15.7895	6.99039	0.74306	< 0.0001
RP9P	retinitis pigmentosa 9 pseudogene	227035_x_at	7p14.3	25.2632	8.77558	0.74279	0.0026
POLB	polymerase (DNA directed), beta	203616_at	8p11.21	12.6316	9.93319	0.74261	< 0.0001
LONP2	lon peptidase 2, peroxisomal	229663_at	16q12.1	3.68421	7.62072	0.7423	< 0.0001
PARK7	parkinson protein 7	200006_at	1p36.23	4.21053	12.4989	0.74189	< 0.0001
AP3M2	adaptor-related protein complex 3, mu 2 subunit	203410_at	8p11.21	13.6842	8.11874	0.7414	< 0.0001
ALG8	ALG8, alpha-1,3-glucosyltransferase	203545_at	11q14.1	11.0526	9.12112	0.74119	< 0.0001
AK3	adenylate kinase 3	224151_s_at	9p24.1	4.21053	7.95364	0.74092	< 0.0001
RP9P	retinitis pigmentosa 9 pseudogene	223945_x_at	7p14.3	25.2632	8.22928	0.74073	0.0011
RRS1	RRS1 ribosome biogenesis regulator homolog (S. cerevisiae)	209567_at	8q13.1	22.6316	9.4689	0.74052	< 0.0001
CLDND1	claudin domain containing 1	1554149_at	3q11.2	16.8421	9.7219	0.74019	< 0.0001
SEC23A	Sec23 homolog A (S. cerevisiae)	212887_at	14q21.1	16.8421	9.8518	0.73889	< 0.0001
C1orf109	chromosome 1 open reading frame 109	218712_at	1p34.3	6.31579	7.81621	0.73813	6e-04
TXLNA	taxilin alpha	212300_at	1p35.2	4.21053	8.16798	0.73764	< 0.0001
TMEM126A	transmembrane protein 126A	223334_at	11q14.1	5.78947	9.98261	0.73749	< 0.0001
COPB2	coatomer protein complex, subunit beta 2 (beta prime)	201098_at	3q23	27.8947	11.1335	0.73721	< 0.0001
ARHGAP5	Rho GTPase activating protein 5	233849_s_at	14q12	17.8947	9.17215	0.73702	< 0.0001
GPATCH1	G patch domain containing 1	219818_s_at	19q13.11	20	7.47131	0.73676	< 0.0001
SIAH2	siah E3 ubiquitin protein ligase 2	209339_at	3q25.1	33.1579	8.33488	0.73643	< 0.0001
IFT74	intraflagellar transport 74	61732_r_at	9p21.2	5.78947	4.34037	0.7352	< 0.0001
ANKRD27	ankyrin repeat domain 27 (VPS9 domain)	221522_at	19q13.11	19.4737	9.22856	0.73509	< 0.0001
STAU1	staufen double-stranded RNA binding protein 1	213037_x_at	20q13.13	23.1579	11.6677	0.73479	< 0.0001
MED21	mediator complex subunit 21	209362_at	12p11.23	13.1579	8.86081	0.73436	< 0.0001
CCT4	chaperonin containing TCP1, subunit 4 (delta)	200877_at	2p15	7.36842	11.8815	0.73432	2e-04
YTHDF3	YTH domain family, member 3	221749_at	8q12.3	22.1053	10.6435	0.73391	< 0.0001
G2E3	G2/M-phase specific E3 ubiquitin protein ligase	223257_at	14q12	15.2632	6.6271	0.73365	< 0.0001
FADD	Fas (TNFRSF6)-associated via death domain	202535_at	11q13.3	14.7368	8.88274	0.73365	< 0.0001
NUBPL	nucleotide binding protein-like	220176_at	14q12	16.8421	7.76586	0.73313	< 0.0001
AASDHPPT	aminoadipate-semialdehyde dehydrogenase-phosphopantetheinyl transferase	202169_s_at	11q22.3	4.73684	10.2326	0.7322	< 0.0001
AK3	adenylate kinase 3	224655_at	9p24.1	4.21053	10.8249	0.73185	< 0.0001
MED21	mediator complex subunit 21	209363_s_at	12p11.23	13.1579	7.87785	0.73155	< 0.0001
ABCC5	ATP-binding cassette, sub-family C (CFTR/MRP), member 5	226363_at	3q27.1	38.9474	7.51672	0.73133	< 0.0001
PDCD10	programmed cell death 10	210907_s_at	3q26.1	40.5263	11.424	0.73115	< 0.0001
MDM1	Mdm1 nuclear protein homolog (mouse)	213761_at	12q15	11.5789	7.39919	0.73089	2e-04
MYCL1		214058_at	1p34.2	6.31579	7.52301	0.73088	0.3102
TIMMDC1	translocase of inner mitochondrial membrane domain containing 1	223004_s_at	3q13.33	20.5263	10.2263	0.73059	< 0.0001
RAB3IP	RAB3A interacting protein	228432_at		14.2105	4.14487	0.72935	< 0.0001
RAB3IP	RAB3A interacting protein	1565799_at		14.2105	2.79288	0.72914	0.1037
PIGO	phosphatidylinositol glycan anchor biosynthesis, class O	214991_s_at	9p13.3	9.47368	6.336	0.72898	< 0.0001
SRP72	signal recognition particle 72kDa	208801_at	4q12	5.78947	10.6669	0.72895	< 0.0001
PLD1	phospholipase D1, phosphatidylcholine-specific	226636_at	3q26.31	41.5789	7.47345	0.72815	< 0.0001
DLAT	dihydrolipoamide S-acetyltransferase	213149_at	11q23.1	3.68421	8.37598	0.72797	< 0.0001
PYROXD1	pyridine nucleotide-disulphide oxidoreductase domain 1	213878_at	12p12.1	12.6316	8.69359	0.7278	< 0.0001
MEAF6	MYST/Esa1-associated factor 6	230293_at		6.31579	5.32559	0.72759	0.0016
LPAR2	lysophosphatidic acid receptor 2	206723_s_at	19p13.11	9.47368	8.33268	0.72721	< 0.0001
CHD7	chromodomain helicase DNA binding protein 7	218829_s_at	8q12.2	22.6316	7.77463	0.72687	< 0.0001
LOC100505687		236798_at	3q27.1	38.9474	7.96768	0.72572	0.1145
BMPR2	bone morphogenetic protein receptor, type II (serine/threonine kinase)	238516_at	2q33.1	4.21053	5.26125	0.72558	0.0084
ARMC1	armadillo repeat containing 1	218185_s_at	8q13.1	22.1053	9.35168	0.72529	< 0.0001
ZNF319	zinc finger protein 319	228460_at	16q21	3.68421	7.66145	0.72519	< 0.0001
SLC25A36	solute carrier family 25 (pyrimidine nucleotide carrier ), member 36	201919_at	3q23	28.4211	10.1565	0.7251	< 0.0001
G2E3	G2/M-phase specific E3 ubiquitin protein ligase	223258_s_at	14q12	15.2632	7.60477	0.72457	< 0.0001
ASUN	asunder spermatogenesis regulator	221652_s_at	12p11.23	13.1579	9.6862	0.72449	< 0.0001
PRMT5	protein arginine methyltransferase 5	1564520_s_at	14q11.2	10.5263	8.89144	0.72413	< 0.0001
PPFIBP1	PTPRF interacting protein, binding protein 1 (liprin beta 1)	1569464_at	12p11.23	13.1579	5.11359	0.72409	< 0.0001
DLAT	dihydrolipoamide S-acetyltransferase	212568_s_at	11q23.1	3.68421	9.02045	0.72383	< 0.0001
CREB3	cAMP responsive element binding protein 3	209432_s_at	9p13.3	8.42105	8.88432	0.72325	< 0.0001
SS18	synovial sarcoma translocation, chromosome 18	216684_s_at	18q11.2	10.5263	6.39395	0.72265	0.0042
LINC00667	long intergenic non-protein coding RNA 667	215283_at	18p11.31	11.5789	7.37916	0.72209	< 0.0001
TIMM50	translocase of inner mitochondrial membrane 50 homolog (S. cerevisiae)	224913_s_at	19q13.2	20.5263	9.55168	0.72188	< 0.0001
GNL2	guanine nucleotide binding protein-like 2 (nucleolar)	201948_at	1p34.3	6.31579	9.03547	0.72183	< 0.0001
LOC100505687		228275_at	3q27.1	38.9474	7.37027	0.72121	0.0671
PNO1	partner of NOB1 homolog (S. cerevisiae)	242905_at	2p14	7.36842	6.52251	0.7211	< 0.0001
FKBP3	FK506 binding protein 3, 25kDa	218003_s_at	14q21.2	12.6316	10.8133	0.72034	< 0.0001
ETNK1	ethanolamine kinase 1	224454_at	12p12.1	12.6316	4.49421	0.72025	< 0.0001
PAPOLG	poly(A) polymerase gamma	222839_s_at	2p16.1	7.36842	8.27392	0.71986	2e-04
IFT74	intraflagellar transport 74	219174_at	9p21.2	5.78947	6.60953	0.71985	< 0.0001
N4BP1	NEDD4 binding protein 1	204601_at	16q12.1	3.68421	7.71966	0.71963	< 0.0001
FBXO25	F-box protein 25	225591_at	8p23.3	5.26316	8.93424	0.71912	< 0.0001
COMMD1	copper metabolism (Murr1) domain containing 1	226024_at	2p15	7.36842	9.52846	0.71874	< 0.0001
ZBTB5	zinc finger and BTB domain containing 5	203026_at	9p13.2	7.89474	8.58129	0.71874	< 0.0001
SS18	synovial sarcoma translocation, chromosome 18	209954_x_at	18q11.2	10.5263	7.47625	0.71872	0.0014
PRPF4B	pre-mRNA processing factor 4B	202126_at	6p25.2	15.7895	9.92826	0.71815	< 0.0001
C8orf33	chromosome 8 open reading frame 33	218187_s_at	8q24.3	44.7368	8.76536	0.71768	< 0.0001
CLOCK	clock circadian regulator	227531_at	4q12	5.26316	8.79206	0.71717	< 0.0001
PSMG2	proteasome (prosome, macropain) assembly chaperone 2	218467_at	18p11.21	10	11.2244	0.71709	< 0.0001
NOD2	nucleotide-binding oligomerization domain containing 2	220066_at	16q12.1	3.15789	6.66466	0.71675	0.0052
EXO5	exonuclease 5	222902_s_at	1p34.2	5.78947	7.44944	0.71672	< 0.0001
TWF1	twinfilin actin-binding protein 1	201745_at	12q12	6.84211	10.4974	0.71654	< 0.0001
ATP5L	ATP synthase, H+ transporting, mitochondrial Fo complex, subunit G	210453_x_at	11q23.3	4.21053	12.4101	0.71644	< 0.0001
CAND1	cullin-associated and neddylation-dissociated 1	235224_s_at	12q14.3	11.0526	5.4241	0.7163	5e-04
C2orf69	chromosome 2 open reading frame 69	227973_at	2q33.1	4.73684	8.8082	0.71562	< 0.0001
EED	embryonic ectoderm development	209572_s_at	11q14.2	5.78947	9.45345	0.71542	< 0.0001
UQCRFS1	ubiquinol-cytochrome c reductase, Rieske iron-sulfur polypeptide 1	208909_at	19q12	15.7895	11.6325	0.71537	< 0.0001
WDR20	WD repeat domain 20	227693_at	14q32.31	14.7368	7.33591	0.71517	< 0.0001
C3orf17	chromosome 3 open reading frame 17	225281_at	3q13.2	19.4737	9.74722	0.71502	< 0.0001
FXR1	fragile X mental retardation, autosomal homolog 1	230201_at	3q26.33	39.4737	6.02396	0.71499	< 0.0001
NDUFS5	NADH dehydrogenase (ubiquinone) Fe-S protein 5, 15kDa (NADH-coenzyme Q reductase)	201757_at	1p34.3	6.31579	11.8506	0.71439	< 0.0001
RBFA	ribosome binding factor A (putative)	219419_at	18q23	11.5789	7.93669	0.71438	< 0.0001
METTL1	methyltransferase like 1	204027_s_at	12q14.1	16.8421	7.79116	0.71435	< 0.0001
TBL1XR1	transducin (beta)-like 1 X-linked receptor 1	223013_at	3q26.32	40.5263	11.4788	0.71408	< 0.0001
RSRC1	arginine/serine-rich coiled-coil 1	1555501_s_at	3q25.32	35.7895	7.83146	0.714	< 0.0001
FOXJ3	forkhead box J3	206015_s_at	1p34.2	5.26316	9.88505	0.71399	< 0.0001
ZNF691	zinc finger protein 691	232780_s_at	1p34.2	5.26316	7.06368	0.71398	< 0.0001
VPS72	vacuolar protein sorting 72 homolog (S. cerevisiae)	202261_at	1q21.3	43.6842	9.36224	0.71391	1e-04
G2E3	G2/M-phase specific E3 ubiquitin protein ligase	223256_at	14q12	15.2632	7.75953	0.71387	< 0.0001
C1orf50	chromosome 1 open reading frame 50	219406_at	1p34.2	5.26316	7.63805	0.71384	< 0.0001
KRAS	Kirsten rat sarcoma viral oncogene homolog	214352_s_at	12p12.1	13.1579	9.59894	0.71377	4e-04
TRMT10C	tRNA methyltransferase 10 homolog C (S. cerevisiae)	223267_at	3q12.3	18.9474	9.30748	0.71369	< 0.0001
ACTR10	actin-related protein 10 homolog (S. cerevisiae)	222230_s_at	14q23.1	10	10.8001	0.71365	< 0.0001
MIPOL1	mirror-image polydactyly 1	1552573_s_at	14q13.3	20.5263	5.34408	0.71335	< 0.0001
PPFIA1	protein tyrosine phosphatase, receptor type, f polypeptide (PTPRF), interacting protein (liprin), alpha 1	210236_at	11q13.3	14.7368	6.61562	0.71331	6e-04
ZNF639	zinc finger protein 639	222624_s_at	3q26.33	40	7.85885	0.71304	< 0.0001
DCAF13	DDB1 and CUL4 associated factor 13	231784_s_at	8q22.3	31.5789	8.45711	0.71297	< 0.0001
SETDB1	SET domain, bifurcated 1	203155_at	1q21.3	43.6842	8.14	0.71255	< 0.0001
EIF3K	eukaryotic translation initiation factor 3, subunit K	212716_s_at	19q13.2	20.5263	11.6712	0.71252	< 0.0001
PRMT5	protein arginine methyltransferase 5	1564521_x_at	14q11.2	10.5263	8.23137	0.71219	< 0.0001
EGFR	epidermal growth factor receptor	210984_x_at	7p11.2	28.4211	6.49234	0.71163	0.0013
USP47	ubiquitin specific peptidase 47	223117_s_at	11p15.3	8.42105	8.3675	0.71159	< 0.0001
ASTE1	asteroid homolog 1 (Drosophila)	221135_s_at	3q22.1	26.3158	7.34947	0.71138	< 0.0001
TFDP2	transcription factor Dp-2 (E2F dimerization partner 2)	203588_s_at	3q23	26.8421	8.56079	0.71126	< 0.0001
FGFR1OP2	FGFR1 oncogene partner 2	243619_at	12p11.23	13.1579	4.18242	0.71112	3e-04
ABCC5	ATP-binding cassette, sub-family C (CFTR/MRP), member 5	209380_s_at	3q27.1	38.9474	8.54581	0.71094	< 0.0001
TM2D2	TM2 domain containing 2	224413_s_at	8p11.22	12.1053	10.1101	0.71079	< 0.0001
TIMM50	translocase of inner mitochondrial membrane 50 homolog (S. cerevisiae)	217612_at	19q13.2	20.5263	6.07213	0.71054	< 0.0001
USP14	ubiquitin specific peptidase 14 (tRNA-guanine transglycosylase)	226567_at	18p11.32	10	9.06413	0.7103	< 0.0001
NFYC	nuclear transcription factor Y, gamma	211797_s_at	1p34.2	5.78947	7.41424	0.71018	< 0.0001
VCPIP1	valosin containing protein (p97)/p47 complex interacting protein 1	234988_at	8q13.1	23.1579	6.12414	0.71015	< 0.0001
AP4S1	adaptor-related protein complex 4, sigma 1 subunit	210277_at	14q12	15.7895	7.16914	0.7101	< 0.0001
RB1CC1	RB1-inducible coiled-coil 1	202034_x_at	8q11.23	23.1579	8.91971	0.71004	< 0.0001
UBE2M	ubiquitin-conjugating enzyme E2M	203109_at	19q13.43	16.3158	9.03734	0.71	< 0.0001
RNF38	ring finger protein 38	222660_s_at	9p13.2	8.42105	6.16507	0.71	0.0065
ATP1B3	ATPase, Na+/K+ transporting, beta 3 polypeptide	208836_at	3q23	26.8421	11.1701	0.70999	< 0.0001
LETM2	leucine zipper-EF-hand containing transmembrane protein 2	1557415_s_at	8p11.23	15.7895	5.20436	0.7094	< 0.0001
DTNBP1	dystrobrevin binding protein 1	223445_at	6p22.3	14.2105	8.35848	0.70919	< 0.0001
PLD1	phospholipase D1, phosphatidylcholine-specific	205203_at	3q26.31	41.5789	6.78001	0.70883	< 0.0001
AGPS	alkylglycerone phosphate synthase	225114_at	2q31.2	6.84211	8.39501	0.70878	4e-04
PPIE	peptidylprolyl isomerase E (cyclophilin E)	202494_at	1p34.2	6.31579	8.06414	0.70858	< 0.0001
LRRC58	leucine rich repeat containing 58	225479_at	3q13.33	20	9.22208	0.70805	< 0.0001
ORC2	origin recognition complex, subunit 2	235423_at	2q33.1	4.21053	7.49723	0.70804	< 0.0001
KPNA4	karyopherin alpha 4 (importin alpha 3)	225267_at	3q25.33	36.3158	9.26697	0.70791	< 0.0001
PPP4R2	protein phosphatase 4, regulatory subunit 2	225519_at	3p13	0.526316	9.72049	0.70774	3e-04
DHX36	DEAH (Asp-Glu-Ala-His) box polypeptide 36	223140_s_at	3q25.2	33.1579	9.15432	0.70764	< 0.0001
FOXA1	forkhead box A1	204667_at		20	7.39932	0.70763	< 0.0001
FAM98C	family with sequence similarity 98, member C	227951_s_at	19q13.2	20	7.91417	0.70755	< 0.0001
TMEM237	transmembrane protein 237	1553956_at	2q33.1	3.68421	8.11219	0.70737	0.0023
SLC25A21	solute carrier family 25 (mitochondrial oxoadipate carrier), member 21	220474_at	14q13.3	22.1053	3.78555	0.70725	< 0.0001
NSMCE2	non-SMC element 2, MMS21 homolog (S. cerevisiae)	226536_at	8q24.13	46.3158	9.1432	0.70681	< 0.0001
LOC100506451		242358_at	12p12.1	13.1579	5.32185	0.70674	0.2246
ECH1	enoyl CoA hydratase 1, peroxisomal	200789_at	19q13.2	20.5263	10.0877	0.70632	< 0.0001
UTP23	UTP23, small subunit (SSU) processome component, homolog (yeast)	227402_s_at	8q24.11	39.4737	8.72827	0.70628	< 0.0001
R3HDM2	R3H domain containing 2	203831_at	12q13.3	13.1579	9.16708	0.70619	< 0.0001
UTP11L	UTP11-like, U3 small nucleolar ribonucleoprotein (yeast)	218235_s_at	1p34.3	6.31579	9.30376	0.70608	< 0.0001
UMPS	uridine monophosphate synthetase	202706_s_at	3q21.2	19.4737	8.75476	0.70555	< 0.0001
PCMT1	protein-L-isoaspartate (D-aspartate) O-methyltransferase	208857_s_at	6q25.1	3.15789	9.43385	0.70554	< 0.0001
ZNF639	zinc finger protein 639	222623_s_at	3q26.33	40	9.68036	0.70536	< 0.0001
HECTD1	HECT domain containing E3 ubiquitin protein ligase 1	1557100_s_at	14q12	15.7895	6.47909	0.7052	< 0.0001
MDM2	MDM2 proto-oncogene, E3 ubiquitin protein ligase	237891_at	12q15	12.1053	3.19129	0.70513	0.3718
TBP	TATA box binding protein	203135_at	6q27	4.73684	8.18081	0.70479	< 0.0001
CYCS	cytochrome c, somatic	244546_at	7p15.3	23.1579	5.12249	0.70465	0.0467
ERICH1	glutamate-rich 1	227017_at	8p23.3	4.21053	8.13655	0.7046	< 0.0001
EIF3K	eukaryotic translation initiation factor 3, subunit K	210501_x_at	19q13.2	20.5263	11.2645	0.70448	< 0.0001
DDX27	DEAD (Asp-Glu-Ala-Asp) box polypeptide 27	215693_x_at	20q13.13	23.1579	9.2393	0.7039	< 0.0001
ATP5L	ATP synthase, H+ transporting, mitochondrial Fo complex, subunit G	208746_x_at	11q23.3	4.21053	12.4465	0.70365	< 0.0001
MFN1	mitofusin 1	207098_s_at	3q26.33	40	8.7735	0.70353	< 0.0001
MRPL9	mitochondrial ribosomal protein L9	209609_s_at	1q21.3	43.1579	10.6379	0.70348	1e-04
PRUNE	prune exopolyphosphatase	209586_s_at	1q21.3	43.6842	9.18307	0.70314	< 0.0001
NFYC	nuclear transcription factor Y, gamma	202216_x_at	1p34.2	5.78947	7.82549	0.703	< 0.0001
CYCS	cytochrome c, somatic	229415_at	7p15.3	23.1579	6.36536	0.70272	0.0202
C2CD5	C2 calcium-dependent domain containing 5	212943_at	12p12.1	12.1053	9.54013	0.70268	< 0.0001
KLHL42	kelch-like family member 42	225732_at	12p11.22	13.1579	8.87199	0.70254	< 0.0001
AP3M2	adaptor-related protein complex 3, mu 2 subunit	1569053_at	8p11.21	13.6842	6.45936	0.70251	4e-04
NOL9	nucleolar protein 9	1554082_a_at	1p36.31	4.21053	7.67233	0.70242	< 0.0001
PHC3	polyhomeotic homolog 3 (Drosophila)	1552644_a_at	3q26.2	40.5263	6.31283	0.7024	< 0.0001
GMFB	glia maturation factor, beta	202544_at	14q22.2	10.5263	10.0329	0.702	< 0.0001
PPP4R2	protein phosphatase 4, regulatory subunit 2	220764_at		0.526316	4.69593	0.70194	0.0982
USP14	ubiquitin specific peptidase 14 (tRNA-guanine transglycosylase)	201672_s_at	18p11.32	10	10.9579	0.70192	< 0.0001
ABCC5	ATP-binding cassette, sub-family C (CFTR/MRP), member 5	1558460_at	3q27.1	38.9474	6.04489	0.70178	< 0.0001
C1D	C1D nuclear receptor corepressor	200056_s_at	2p14	7.36842	9.70975	0.7017	< 0.0001
DDX27	DEAD (Asp-Glu-Ala-Asp) box polypeptide 27	221780_s_at	20q13.13	23.1579	9.24875	0.70144	< 0.0001
PHF3	PHD finger protein 3	217952_x_at	6q12	9.47368	8.81593	0.70142	< 0.0001
ZNF24	zinc finger protein 24	212534_at	18q12.2	10	9.47991	0.70141	< 0.0001
MRPL18	mitochondrial ribosomal protein L18	217907_at	6q25.3	3.15789	10.4622	0.7011	< 0.0001
GRHPR	glyoxylate reductase/hydroxypyruvate reductase	201347_x_at	9p13.2	7.89474	9.29777	0.70106	< 0.0001
FAM96B	family with sequence similarity 96, member B	218074_at	16q22.1	5.26316	10.4203	0.70087	< 0.0001
GRHPR	glyoxylate reductase/hydroxypyruvate reductase	214864_s_at	9p13.2	7.89474	9.30375	0.70067	< 0.0001
CPT1A	carnitine palmitoyltransferase 1A (liver)	203634_s_at	11q13.3	10.5263	4.98467	0.70067	0.0539
MRPL15	mitochondrial ribosomal protein L15	218027_at	8q11.23	22.1053	10.3979	0.70056	< 0.0001
ICA1L	islet cell autoantigen 1,69kDa-like	1554205_s_at	2q33.2	4.21053	5.18954	0.70009	0.0755
PSMB1	proteasome (prosome, macropain) subunit, beta type, 1	214288_s_at	6q27	4.73684	12.6231	0.70007	< 0.0001
ZFC3H1	zinc finger, C3H1-type containing	1553736_at	12q21.1	10.5263	3.82759	0.69973	< 0.0001
NEDD8	neural precursor cell expressed, developmentally down-regulated 8	201840_at	14q12	12.1053	11.0905	0.69931	< 0.0001
ATP5L	ATP synthase, H+ transporting, mitochondrial Fo complex, subunit G	207573_x_at	11q23.3	4.21053	12.2183	0.69913	< 0.0001
DYRK1A	dual-specificity tyrosine-(Y)-phosphorylation regulated kinase 1A	209033_s_at	21q22.13	3.68421	10.0341	0.6991	< 0.0001
ATP1B3	ATPase, Na+/K+ transporting, beta 3 polypeptide	226570_at		26.8421	5.46822	0.69905	< 0.0001
DNAJC19	DnaJ (Hsp40) homolog, subfamily C, member 19	225358_at	3q26.33	39.4737	8.26295	0.69904	< 0.0001
SRP72	signal recognition particle 72kDa	208803_s_at	4q12	5.78947	8.45185	0.69833	< 0.0001
STAU1	staufen double-stranded RNA binding protein 1	211505_s_at	20q13.13	23.1579	9.65219	0.69812	< 0.0001
COA4	cytochrome c oxidase assembly factor 4 homolog (S. cerevisiae)	220647_s_at	11q13.4	9.47368	9.68502	0.69776	< 0.0001
BRMS1L	breast cancer metastasis-suppressor 1-like	224484_s_at	14q13.2	17.8947	6.10183	0.69765	< 0.0001
MRPS28	mitochondrial ribosomal protein S28	219819_s_at	8q21.13	27.8947	9.7482	0.6975	< 0.0001
PFDN4	prefoldin subunit 4	205361_s_at	20q13.2	22.6316	10.0548	0.69739	< 0.0001
TAF2	TAF2 RNA polymerase II, TATA box binding protein (TBP)-associated factor, 150kDa	1554721_a_at	8q24.12	42.6316	7.93014	0.69736	4e-04
RP9	retinitis pigmentosa 9 (autosomal dominant)	227852_at	7p14.3	25.2632	8.23068	0.69699	0.0359
TMEM68	transmembrane protein 68	226483_at	8q12.1	22.1053	7.56667	0.69692	< 0.0001
PSPH	phosphoserine phosphatase	244819_x_at		19.4737	4.02808	0.69691	0.0108
PRPF31	pre-mRNA processing factor 31	202408_s_at	19q13.42	13.6842	9.22688	0.69687	< 0.0001
CHIC2	cysteine-rich hydrophobic domain 2	219492_at	4q12	5.26316	9.06584	0.69682	< 0.0001
SNW1	SNW domain containing 1	201575_at	14q24.3	8.94737	10.6319	0.69679	< 0.0001
DHX16	DEAH (Asp-Glu-Ala-His) box polypeptide 16	203694_s_at	6p21.33	11.5789	8.73034	0.69663	< 0.0001
NFRKB	nuclear factor related to kappaB binding protein	213028_at	11q24.3	4.73684	8.20746	0.69645	< 0.0001
USP15	ubiquitin specific peptidase 15	209475_at	12q14.1	8.94737	7.52673	0.69645	< 0.0001
FAM117B	family with sequence similarity 117, member B	1553220_at	2q33.2	4.21053	5.71534	0.69641	0.1023
SCRIB	scribbled planar cell polarity protein	212556_at	8q24.3	45.2632	9.29608	0.69636	< 0.0001
MAU2	MAU2 sister chromatid cohesion factor	227465_at	19p13.11	9.47368	8.80747	0.69625	< 0.0001
N4BP1	NEDD4 binding protein 1	221867_at	16q12.1	3.68421	7.70147	0.69621	< 0.0001
NDUFB5	NADH dehydrogenase (ubiquinone) 1 beta subcomplex, 5, 16kDa	203621_at	3q26.33	40	11.0786	0.69619	< 0.0001
MRPL13	mitochondrial ribosomal protein L13	218049_s_at	8q24.12	42.1053	9.97021	0.69613	< 0.0001
C5orf22	chromosome 5 open reading frame 22	203738_at	5p13.3	49.4737	9.33961	0.69578	< 0.0001
NDUFA9	NADH dehydrogenase (ubiquinone) 1 alpha subcomplex, 9, 39kDa	208969_at	12p13.32	13.6842	10.0975	0.69564	< 0.0001
SHQ1	SHQ1, H/ACA ribonucleoprotein assembly factor	63009_at	3p13	0.526316	7.30824	0.69555	0.0017
ALS2	amyotrophic lateral sclerosis 2 (juvenile)	232184_at	2q33.1	3.68421	5.9185	0.69535	0.0015
TOX4	TOX high mobility group box family member 4	201684_s_at	14q11.2	10.5263	9.072	0.69528	< 0.0001
C12orf66	chromosome 12 open reading frame 66	235026_at	12q14.2	9.47368	6.86042	0.69519	6e-04
EIF3K	eukaryotic translation initiation factor 3, subunit K	221494_x_at	19q13.2	20.5263	11.2472	0.69512	< 0.0001
PUF60	poly-U binding splicing factor 60KDa	209899_s_at	8q24.3	45.2632	10.1799	0.69507	< 0.0001
GTF2E1	general transcription factor IIE, polypeptide 1, alpha 56kDa	205930_at	3q13.33	20	8.87898	0.69494	< 0.0001
FIP1L1	factor interacting with PAPOLA and CPSF1	221007_s_at	4q12	4.73684	8.21564	0.69452	< 0.0001
BICD1	bicaudal D homolog 1 (Drosophila)	214806_at	12p11.21	13.1579	6.18247	0.69433	0.0043
FAM60A	family with sequence similarity 60, member A	220147_s_at	12p11.21	13.1579	10.6789	0.6943	< 0.0001
RFXANK	regulatory factor X-associated ankyrin-containing protein	202758_s_at	19p13.11	9.47368	8.65458	0.69425	< 0.0001
WBP11	WW domain binding protein 11	217822_at	12p12.3	11.0526	10.1341	0.69423	< 0.0001
CPT1A	carnitine palmitoyltransferase 1A (liver)	210688_s_at	11q13.3	10.5263	5.86898	0.69419	0.3908
FXR1	fragile X mental retardation, autosomal homolog 1	229519_at	3q26.33	39.4737	8.91188	0.69404	< 0.0001
C5orf34	chromosome 5 open reading frame 34	229886_at	5p12	48.4211	6.70039	0.69403	< 0.0001
ADPRHL2	ADP-ribosylhydrolase like 2	223097_at	1p34.3	5.78947	9.24281	0.69398	< 0.0001
PIK3CA	phosphatidylinositol-4,5-bisphosphate 3-kinase, catalytic subunit alpha	204369_at	3q26.32	39.4737	8.23746	0.69396	< 0.0001
SCFD2	sec1 family domain containing 2	226923_at	4q12	4.73684	8.59908	0.6937	< 0.0001
TMEM126B	transmembrane protein 126B	1554537_at	11q14.1	5.78947	4.44678	0.69367	< 0.0001
CFL2	cofilin 2 (muscle)	233496_s_at	14q13.1	19.4737	6.49861	0.69356	1e-04
SNIP1	Smad nuclear interacting protein 1	219409_at	1p34.3	6.31579	6.81866	0.69347	< 0.0001
SUMO1	small ubiquitin-like modifier 1	208762_at	2q33.1	4.21053	6.92373	0.69268	1e-04
GFM1	G elongation factor, mitochondrial 1	225161_at	3q25.32	35.7895	8.99081	0.69267	< 0.0001
KCTD18	potassium channel tetramerization domain containing 18	226493_at	2q33.1	4.21053	8.41635	0.6925	< 0.0001
ENY2	enhancer of yellow 2 homolog (Drosophila)	218482_at	8q23.1	34.2105	10.7691	0.69242	< 0.0001
NCK1	NCK adaptor protein 1	211063_s_at	3q22.3	26.8421	9.33965	0.69207	< 0.0001
LRRC47	leucine rich repeat containing 47	212904_at	1p36.32	4.21053	10.2924	0.69165	< 0.0001
TCEA1	transcription elongation factor A (SII), 1	216241_s_at	8q11.23	22.1053	11.2806	0.69161	< 0.0001
GRHPR	glyoxylate reductase/hydroxypyruvate reductase	216308_x_at	9p13.2	7.89474	9.33003	0.69147	< 0.0001
SOCS4	suppressor of cytokine signaling 4	226178_at	14q22.3	10.5263	8.81316	0.69137	< 0.0001
GOLGA7	golgin A7	1554167_a_at	8p11.21	13.6842	9.27932	0.69123	< 0.0001
NEMF	nuclear export mediator factor	1558675_s_at	14q21.3	12.6316	8.53539	0.69104	< 0.0001
DROSHA	drosha, ribonuclease type III	218269_at	5p13.3	49.4737	9.54835	0.69101	< 0.0001
BSDC1	BSD domain containing 1	222200_s_at	1p35.1	4.21053	8.7897	0.6909	< 0.0001
NIT2	nitrilase family, member 2	218557_at	3q12.2	18.9474	9.64119	0.6906	< 0.0001
PLD1	phospholipase D1, phosphatidylcholine-specific	215723_s_at	3q26.31	41.5789	5.43114	0.6903	< 0.0001
BUD13	BUD13 homolog (S. cerevisiae)	224504_s_at	11q23.3	4.21053	7.76756	0.69017	< 0.0001
CCDC97	coiled-coil domain containing 97	225257_at	19q13.2	16.3158	8.19281	0.69016	< 0.0001
UMPS	uridine monophosphate synthetase	215165_x_at	3q21.2	19.4737	9.0441	0.69004	< 0.0001
COX6C	cytochrome c oxidase subunit VIc	201754_at	8q22.2	31.0526	12.7908	0.68985	< 0.0001
NAA50	N(alpha)-acetyltransferase 50, NatE catalytic subunit	217745_s_at	3q13.31	19.4737	10.8861	0.68983	< 0.0001
HNRNPL	heterogeneous nuclear ribonucleoprotein L	221860_at	19q13.2	20.5263	8.7264	0.68977	< 0.0001
G2E3	G2/M-phase specific E3 ubiquitin protein ligase	223254_s_at	14q12	15.2632	6.94659	0.68948	3e-04
EIF5A2	eukaryotic translation initiation factor 5A2	235296_at	3q26.2	40.5263	6.58727	0.68945	< 0.0001
CPM	carboxypeptidase M	241765_at	12q15	12.1053	5.81304	0.68941	0.6974
COMMD2	COMM domain containing 2	223491_at	3q25.1	33.1579	8.55174	0.68884	< 0.0001
TM7SF3	transmembrane 7 superfamily member 3	217974_at	12p11.23	13.1579	7.75902	0.68883	< 0.0001
TM7SF3	transmembrane 7 superfamily member 3	226478_at		13.1579	7.35262	0.68847	< 0.0001
FGFR1OP2	FGFR1 oncogene partner 2	1556283_s_at	12p11.23	13.1579	7.18618	0.68811	< 0.0001
PDCD2L	programmed cell death 2-like	224467_s_at	19q13.11	21.5789	8.08395	0.68806	< 0.0001
EXO5	exonuclease 5	219567_s_at	1p34.2	5.78947	3.97035	0.68803	< 0.0001
NIPBL	Nipped-B homolog (Drosophila)	207108_s_at	5p13.2	51.5789	7.7561	0.68792	< 0.0001
KIAA0355	KIAA0355	203288_at	19q13.11	21.5789	8.07087	0.6879	< 0.0001
BMPR2	bone morphogenetic protein receptor, type II (serine/threonine kinase)	210214_s_at	2q33.1	4.21053	5.9378	0.68787	0.028
LYPLA1	lysophospholipase I	212449_s_at	8q11.23	22.1053	10.8967	0.68779	< 0.0001
B3GNT5	UDP-GlcNAc:betaGal beta-1,3-N-acetylglucosaminyltransferase 5	1556134_a_at	3q27.1	39.4737	4.57343	0.68753	< 0.0001
RUFY1	RUN and FYVE domain containing 1	218243_at	5q35.3	6.84211	8.75609	0.6874	< 0.0001
SIRT2	sirtuin 2	1558331_at	19q13.2	20.5263	5.84405	0.68731	< 0.0001
INO80D	INO80 complex subunit D	231152_at		3.15789	4.99368	0.68726	0.0087
SUGP2	SURP and G patch domain containing 2	214092_x_at	19p13.11	9.47368	8.33411	0.68709	< 0.0001
NOL8	nucleolar protein 8	218244_at	9q22.31	4.73684	8.66293	0.68643	< 0.0001
NFX1	nuclear transcription factor, X-box binding 1	1553103_at	9p13.3	7.89474	8.78631	0.68642	< 0.0001
ZC3H15	zinc finger CCCH-type containing 15	201593_s_at	2q32.1	6.31579	10.6736	0.6863	< 0.0001
DSCR3	Down syndrome critical region gene 3	203635_at	21q22.13	3.68421	8.28434	0.68628	< 0.0001
PLD1	phospholipase D1, phosphatidylcholine-specific	177_at	3q26.31	41.5789	6.09556	0.68625	< 0.0001
CNOT2	CCR4-NOT transcription complex, subunit 2	233054_at	12q15	13.1579	4.03755	0.68624	< 0.0001
RAB2A	RAB2A, member RAS oncogene family	208732_at	8q12.1	22.6316	9.06332	0.68618	< 0.0001
MRPL3	mitochondrial ribosomal protein L3	208787_at	3q22.1	26.8421	11.7753	0.68594	< 0.0001
CTTN	cortactin	214074_s_at	11q13.3	14.7368	7.30986	0.68592	4e-04
DBR1	debranching RNA lariats 1	234295_at	3q22.3	27.3684	8.12875	0.68542	< 0.0001
SHQ1	SHQ1, H/ACA ribonucleoprotein assembly factor	219083_at	3p13	0.526316	8.53027	0.68522	4e-04
PTPN2	protein tyrosine phosphatase, non-receptor type 2	213136_at	18p11.21	10	9.72145	0.68517	< 0.0001
NFX1	nuclear transcription factor, X-box binding 1	202584_at	9p13.3	7.89474	7.69536	0.68513	< 0.0001
CCT6A	chaperonin containing TCP1, subunit 6A (zeta 1)	201327_s_at	7p11.2	19.4737	10.9737	0.68507	4e-04
RAD1	RAD1 checkpoint DNA exonuclease	204460_s_at	5p13.2	53.6842	8.62335	0.68497	< 0.0001
NUDT2	nudix (nucleoside diphosphate linked moiety X)-type motif 2	218609_s_at	9p13.3	8.94737	7.09347	0.68477	0.0073
DNM1L	dynamin 1-like	226154_at	12p11.21	13.6842	10.2769	0.68474	< 0.0001
MON2	MON2 homolog (S. cerevisiae)	212754_s_at	12q14.1	8.94737	8.72955	0.68473	< 0.0001
PPP4R2	protein phosphatase 4, regulatory subunit 2	226317_at	3p13	0.526316	8.15256	0.68443	< 0.0001
ARPC1A	actin related protein 2/3 complex, subunit 1A, 41kDa	200950_at	7q22.1	15.2632	10.7932	0.68431	< 0.0001
CLDND1	claudin domain containing 1	208925_at	3q11.2	16.8421	9.29176	0.68404	< 0.0001
UBA5	ubiquitin-like modifier activating enzyme 5	222578_s_at	3q22.1	26.3158	8.39007	0.68387	< 0.0001
CCNK	cyclin K	225824_at	14q32.2	14.7368	9.65947	0.68384	< 0.0001
TOPBP1	topoisomerase (DNA) II binding protein 1	202633_at	3q22.1	27.3684	9.48955	0.68287	< 0.0001
PARP2	poly (ADP-ribose) polymerase 2	204752_x_at	14q11.2	10	8.84463	0.68281	< 0.0001
ZNF684	zinc finger protein 684	244398_x_at	1p34.2	5.78947	4.78382	0.68232	< 0.0001
MGC2752		230528_s_at	19q13.43	16.3158	7.73842	0.68201	< 0.0001
IPO8	importin 8	225528_at	12p11.21	14.2105	9.4711	0.6818	< 0.0001
DTNBP1	dystrobrevin binding protein 1	223446_s_at	6p22.3	14.2105	7.7408	0.6818	< 0.0001
RNF168	ring finger protein 168, E3 ubiquitin protein ligase	226832_at	3q29	34.7368	9.24535	0.68175	< 0.0001
KIAA1429	KIAA1429	223110_at	8q22.1	31.0526	8.61396	0.68137	< 0.0001
MYNN	myoneurin	224206_x_at	3q26.2	41.5789	8.44198	0.68119	< 0.0001
NDUFB4	NADH dehydrogenase (ubiquinone) 1 beta subcomplex, 4, 15kDa	218226_s_at	3q13.33	20	12.2972	0.68116	< 0.0001
MAPK1IP1L	mitogen-activated protein kinase 1 interacting protein 1-like	212644_s_at	14q22.3	10.5263	9.21103	0.68088	< 0.0001
TATDN1	TatD DNase domain containing 1	223231_at	8q24.13	46.3158	9.29709	0.68049	< 0.0001
LOC401321		1560371_at		25.2632	5.44018	0.68036	0.0648
DCAF12	DDB1 and CUL4 associated factor 12	224789_at	9p13.3	8.42105	9.09731	0.68034	< 0.0001
TFIP11	tuftelin interacting protein 11	202750_s_at	22q12.1	7.36842	8.47506	0.6802	< 0.0001
PRKDC	protein kinase, DNA-activated, catalytic polypeptide	208694_at	8q11.21	20.5263	9.80672	0.68015	< 0.0001
PSMC4	proteasome (prosome, macropain) 26S subunit, ATPase, 4	201252_at	19q13.2	20	10.0834	0.67988	< 0.0001
YEATS2	YEATS domain containing 2	221203_s_at	3q27.1	38.9474	8.14021	0.67983	< 0.0001
LOC344887	NmrA-like family domain containing 1 pseudogene	241418_at	3q27.2	38.4211	5.08829	0.67954	< 0.0001
PNO1	partner of NOB1 homolog (S. cerevisiae)	203622_s_at	2p14	7.36842	9.36566	0.67895	< 0.0001
TAF2	TAF2 RNA polymerase II, TATA box binding protein (TBP)-associated factor, 150kDa	209523_at	8q24.12	42.6316	9.57328	0.67894	< 0.0001
PYROXD1	pyridine nucleotide-disulphide oxidoreductase domain 1	219802_at	12p12.1	12.6316	8.44973	0.67876	0.0016
BSDC1	BSD domain containing 1	218004_at	1p35.1	4.21053	8.63892	0.67867	< 0.0001
SUPT5H	suppressor of Ty 5 homolog (S. cerevisiae)	201480_s_at	19q13.2	20.5263	8.86844	0.6783	< 0.0001
SETD6	SET domain containing 6	219751_at	16q21	3.68421	7.31436	0.67769	0.0018
TOMM70A	translocase of outer mitochondrial membrane 70 homolog A (S. cerevisiae)	201519_at	3q12.2	18.9474	10.0747	0.67763	< 0.0001
TCEB1	transcription elongation factor B (SIII), polypeptide 1 (15kDa, elongin C)	202824_s_at	8q21.11	26.8421	11.3217	0.67715	< 0.0001
C18orf21	chromosome 18 open reading frame 21	223526_at	18q12.2	10.5263	8.68821	0.67682	< 0.0001
MDH1	malate dehydrogenase 1, NAD (soluble)	200978_at	2p15	7.89474	11.1341	0.67652	< 0.0001
NFYC	nuclear transcription factor Y, gamma	211251_x_at	1p34.2	5.78947	7.80142	0.6762	< 0.0001
AKIRIN1	akirin 1	222459_at	1p34.3	6.31579	9.18142	0.67618	< 0.0001
RB1CC1	RB1-inducible coiled-coil 1	202033_s_at	8q11.23	23.1579	9.85272	0.67577	< 0.0001
WAC	WW domain containing adaptor with coiled-coil	217742_s_at	10p12.1	1.57895	10.0601	0.6757	< 0.0001
TOPORS	topoisomerase I binding, arginine/serine-rich, E3 ubiquitin protein ligase	204071_s_at	9p21.1	6.84211	8.62117	0.6754	< 0.0001
NOL7	nucleolar protein 7, 27kDa	202882_x_at	6p23	15.2632	10.994	0.67523	< 0.0001
C1orf122	chromosome 1 open reading frame 122	225480_at	1p34.3	6.31579	9.49034	0.67515	< 0.0001
INTS8	integrator complex subunit 8	218905_at	8q22.1	30.5263	9.60482	0.67496	< 0.0001
C19orf54	chromosome 19 open reading frame 54	222052_at	19q13.2	17.3684	7.77447	0.67487	8e-04
TMEM55B	transmembrane protein 55B	225287_s_at	14q11.2	10	8.60013	0.6748	< 0.0001
ZSCAN9	zinc finger and SCAN domain containing 9	205181_at	6p22.1	12.1053	7.05914	0.67442	< 0.0001
CSPP1	centrosome and spindle pole associated protein 1	227105_at	8q13.1	23.1579	8.10961	0.6741	< 0.0001
SOX2	SRY (sex determining region Y)-box 2	228038_at	3q26.33	39.4737	9.70708	0.67399	< 0.0001
UBXN7	UBX domain protein 7	217100_s_at	3q29	34.7368	8.17335	0.67395	< 0.0001
AKIRIN1	akirin 1	217893_s_at	1p34.3	6.31579	9.10023	0.67355	< 0.0001
FASTKD3	FAST kinase domains 3	219200_at	5p15.31	55.7895	8.78771	0.67347	< 0.0001
MRPL47	mitochondrial ribosomal protein L47	223480_s_at	3q26.33	40	10.8336	0.67344	< 0.0001
MED29	mediator complex subunit 29	225708_at	19q13.2	21.0526	8.11451	0.67308	< 0.0001
SIVA1	SIVA1, apoptosis-inducing factor	203489_at	14q32.33	14.2105	9.11062	0.67285	< 0.0001
RECQL	RecQ helicase-like	212918_at	12p12.1	12.6316	9.35297	0.67284	< 0.0001
ZNF644	zinc finger protein 644	222580_at	1p22.2	4.21053	9.70998	0.67281	< 0.0001
RNF139	ring finger protein 139	209510_at	8q24.13	46.3158	9.82491	0.6726	< 0.0001
ZMYND11	zinc finger, MYND-type containing 11	202136_at	10p15.3	3.68421	10.268	0.67258	< 0.0001
INTS4	integrator complex subunit 4	1569253_at	11q14.1	11.0526	3.74491	0.67255	6e-04
C11orf57	chromosome 11 open reading frame 57	222588_s_at	11q23.1	3.68421	7.85161	0.67254	< 0.0001
UBA52	ubiquitin A-52 residue ribosomal protein fusion product 1	221700_s_at	19p13.11	7.89474	13.1304	0.67238	< 0.0001
FAM219A	family with sequence similarity 219, member A	225146_at	9p13.3	8.94737	7.56569	0.67232	< 0.0001
MAEA	macrophage erythroblast attacher	207922_s_at	4p16.3	4.21053	9.75617	0.67229	< 0.0001
NDUFS6	NADH dehydrogenase (ubiquinone) Fe-S protein 6, 13kDa (NADH-coenzyme Q reductase)	203606_at	5p15.33	60.5263	11.8126	0.67219	< 0.0001
DNAJC13	DnaJ (Hsp40) homolog, subfamily C, member 13	212467_at	3q22.1	26.3158	8.82982	0.67213	< 0.0001
PARP2	poly (ADP-ribose) polymerase 2	215773_x_at	14q11.2	10	8.85584	0.67211	< 0.0001
PUS7L	pseudouridylate synthase 7 homolog (S. cerevisiae)-like	229751_s_at	12q12	6.84211	6.19107	0.67174	< 0.0001
KLHL42	kelch-like family member 42	225961_at	12p11.22	13.1579	7.83172	0.67172	< 0.0001
ZNF446	zinc finger protein 446	1554160_a_at	19q13.43	16.3158	7.07423	0.67155	< 0.0001
YTHDF1	YTH domain family, member 1	221741_s_at	20q13.33	37.8947	10.3487	0.6713	< 0.0001
GSK3B	glycogen synthase kinase 3 beta	226191_at	3q13.33	20	9.39253	0.67055	< 0.0001
BICD1	bicaudal D homolog 1 (Drosophila)	1554020_at	12p11.21	13.1579	6.74922	0.67046	< 0.0001
ZNF7	zinc finger protein 7	205089_at	8q24.3	44.7368	8.15832	0.67028	< 0.0001
AP5M1	adaptor-related protein complex 5, mu 1 subunit	218139_s_at	14q22.3	10.5263	9.55847	0.67014	< 0.0001
MFN1	mitofusin 1	217043_s_at	3q26.33	40	8.60089	0.66984	< 0.0001
PFDN4	prefoldin subunit 4	205362_s_at	20q13.2	22.6316	6.83256	0.66968	< 0.0001
TMEM218	transmembrane protein 218	226073_at	11q24.2	5.78947	8.26083	0.66962	< 0.0001
UBE4A	ubiquitination factor E4A	202038_at	11q23.3	4.21053	10.4064	0.66944	< 0.0001
STRAP	serine/threonine kinase receptor associated protein	200870_at	12p12.3	10.5263	11.6822	0.66942	< 0.0001
TP63	tumor protein p63	209863_s_at	3q28	38.9474	6.85111	0.66916	< 0.0001
PUS3	pseudouridylate synthase 3	221277_s_at	11q24.2	5.78947	8.1483	0.66905	< 0.0001
EGFR	epidermal growth factor receptor	211607_x_at	7p11.2	28.4211	6.38543	0.66905	0.0024
ATR	ATR serine/threonine kinase	209903_s_at	3q23	27.3684	9.24535	0.6689	< 0.0001
CCT4	chaperonin containing TCP1, subunit 4 (delta)	227171_at		7.36842	7.02271	0.66882	0.2087
NFKBIB	nuclear factor of kappa light polypeptide gene enhancer in B-cells inhibitor, beta	228388_at	19q13.2	20.5263	6.19696	0.66867	3e-04
IMPAD1	inositol monophosphatase domain containing 1	224743_at	8q12.1	22.1053	9.54603	0.66853	< 0.0001
TBC1D23	TBC1 domain family, member 23	225121_at	3q12.1	18.9474	8.91904	0.66847	< 0.0001
NUP153	nucleoporin 153kDa	202097_at	6p22.3	13.6842	9.7586	0.66843	< 0.0001
CTAGE5	CTAGE family, member 5	215930_s_at	14q21.1	17.8947	6.55948	0.6684	0.002
PRPF4B	pre-mRNA processing factor 4B	202127_at	6p25.2	15.7895	8.23157	0.66834	< 0.0001
COMMD8	COMM domain containing 8	218351_at	4p12	3.15789	9.95133	0.66833	< 0.0001
ACAP2	ArfGAP with coiled-coil, ankyrin repeat and PH domains 2	212476_at	3q29	34.7368	9.52109	0.6681	< 0.0001
KIAA0146		228325_at		17.8947	7.35798	0.66759	0.005
TGS1	trimethylguanosine synthase 1	219231_at	8q12.1	22.1053	8.31128	0.66755	< 0.0001
ZNF271	zinc finger protein 271	211009_s_at	18q12.2	10.5263	8.29443	0.66751	< 0.0001
UBA5	ubiquitin-like modifier activating enzyme 5	218289_s_at	3q22.1	26.3158	8.45667	0.6675	< 0.0001
POLR2I	polymerase (RNA) II (DNA directed) polypeptide I, 14.5kDa	212955_s_at	19q13.12	19.4737	10.2625	0.66747	< 0.0001
METTL4	methyltransferase like 4	219698_s_at	18p11.32	8.94737	7.38289	0.66741	< 0.0001
ZNF684	zinc finger protein 684	232563_at	1p34.2	5.78947	4.88468	0.6674	< 0.0001
POLR2K	polymerase (RNA) II (DNA directed) polypeptide K, 7.0kDa	202634_at	8q22.2	32.1053	9.75567	0.66739	< 0.0001
ZNF696	zinc finger protein 696	220967_s_at	8q24.3	45.7895	6.46717	0.66737	6e-04
C3orf37		201678_s_at	3q21.3	32.6316	8.75554	0.66677	< 0.0001
EHBP1	EH domain binding protein 1	212653_s_at	2p15	7.89474	9.51771	0.66677	< 0.0001
UQCRB	ubiquinol-cytochrome c reductase binding protein	209066_x_at	8q22.1	31.0526	12.3815	0.66667	< 0.0001
HYLS1	hydrolethalus syndrome 1	227687_at	11q24.2	5.78947	7.91931	0.66665	< 0.0001
MAPK1IP1L	mitogen-activated protein kinase 1 interacting protein 1-like	212643_at	14q22.3	10.5263	11.5769	0.66659	< 0.0001
U2SURP	U2 snRNP-associated SURP domain containing	212058_at	3q23	28.4211	10.525	0.66657	< 0.0001
GFM1	G elongation factor, mitochondrial 1	225158_at	3q25.32	35.7895	9.12929	0.6665	< 0.0001
TBCCD1	TBCC domain containing 1	206451_at	3q27.3	38.4211	7.79247	0.66636	< 0.0001
PRMT5	protein arginine methyltransferase 5	217786_at	14q11.2	10.5263	9.02564	0.66635	< 0.0001
MRPS12	mitochondrial ribosomal protein S12	210008_s_at	19q13.2	20.5263	7.12723	0.6663	< 0.0001
APEX1	APEX nuclease (multifunctional DNA repair enzyme) 1	210027_s_at	14q11.2	10	11.2834	0.6661	< 0.0001
GPANK1	G patch domain and ankyrin repeats 1	225472_at	6p21.33	12.1053	9.18976	0.66606	< 0.0001
TBC1D15	TBC1 domain family, member 15	230072_at	12q21.1	10.5263	5.65155	0.66587	0.0077
NR2C2AP	nuclear receptor 2C2-associated protein	226839_at	19p13.11	9.47368	7.6142	0.66558	< 0.0001
SMU1	smu-1 suppressor of mec-8 and unc-52 homolog (C. elegans)	222618_at	9p21.1	7.36842	7.04752	0.66554	< 0.0001
SELO	selenoprotein O	233168_s_at	22q13.33	7.36842	7.71505	0.66552	< 0.0001
FAM162A	family with sequence similarity 162, member A	224345_x_at	3q21.1	19.4737	11.4511	0.66501	< 0.0001
RALBP1	ralA binding protein 1	202845_s_at	18p11.22	12.1053	9.37499	0.66475	< 0.0001
PTPN2	protein tyrosine phosphatase, non-receptor type 2	213137_s_at	18p11.21	10	8.89509	0.66455	< 0.0001
WHAMM	WAS protein homolog associated with actin, golgi membranes and microtubules	228953_at	15q25.2	3.15789	7.67192	0.66445	< 0.0001
INPP5B	inositol polyphosphate-5-phosphatase, 75kDa	213804_at	1p34.3	6.31579	7.39193	0.66444	< 0.0001
TBL1XR1	transducin (beta)-like 1 X-linked receptor 1	222634_s_at	3q26.32	40.5263	7.15828	0.66443	< 0.0001
ESCO1	establishment of sister chromatid cohesion N-acetyltransferase 1	226866_at	18q11.2	11.0526	9.14082	0.66437	< 0.0001
RAD1	RAD1 checkpoint DNA exonuclease	210216_x_at	5p13.2	53.6842	9.49876	0.66423	< 0.0001
CSNK2A2	casein kinase 2, alpha prime polypeptide	203575_at	16q21	3.68421	8.17858	0.66409	0.0021
PRPF31	pre-mRNA processing factor 31	202407_s_at	19q13.42	13.6842	8.1825	0.66393	< 0.0001
CHRAC1	chromatin accessibility complex 1	231764_at	8q24.3	44.7368	7.60721	0.66379	< 0.0001
MGAT2	mannosyl (alpha-1,6-)-glycoprotein beta-1,2-N-acetylglucosaminyltransferase	203102_s_at	14q21.3	12.6316	10.0391	0.66352	< 0.0001
SUGP2	SURP and G patch domain containing 2	213505_s_at	19p13.11	9.47368	8.21087	0.66349	< 0.0001
SEH1L	SEH1-like (S. cerevisiae)	221931_s_at	18p11.21	10	9.84235	0.66343	< 0.0001
RAB2A	RAB2A, member RAS oncogene family	208734_x_at	8q12.1	22.6316	10.575	0.66333	< 0.0001
ASB7	ankyrin repeat and SOCS box containing 7	226513_at	15q26.3	4.73684	7.82069	0.66291	< 0.0001
PPFIA1	protein tyrosine phosphatase, receptor type, f polypeptide (PTPRF), interacting protein (liprin), alpha 1	210235_s_at	11q13.3	14.7368	7.37023	0.66286	6e-04
LSG1	large 60S subunit nuclear export GTPase 1	221536_s_at	3q29	36.3158	8.91524	0.66283	< 0.0001
KBTBD2	kelch repeat and BTB (POZ) domain containing 2	223584_s_at	7p14.3	25.2632	7.0357	0.66275	< 0.0001
TERF1	telomeric repeat binding factor (NIMA-interacting) 1	203449_s_at	8q21.11	25.7895	8.58754	0.66258	< 0.0001
DHX36	DEAH (Asp-Glu-Ala-His) box polypeptide 36	223138_s_at	3q25.2	33.1579	9.09915	0.66242	< 0.0001
PSMD4	proteasome (prosome, macropain) 26S subunit, non-ATPase, 4	200882_s_at	1q21.3	43.6842	10.888	0.66242	4e-04
SMCHD1	structural maintenance of chromosomes flexible hinge domain containing 1	212579_at	18p11.32	9.47368	8.44228	0.66222	< 0.0001
ZSCAN16	zinc finger and SCAN domain containing 16	219676_at	6p22.1	12.1053	6.96977	0.66222	< 0.0001
PAPOLG	poly(A) polymerase gamma	224427_s_at	2p16.1	7.36842	6.1414	0.66217	0.0163
PHC3	polyhomeotic homolog 3 (Drosophila)	238693_at	3q26.2	40.5263	6.15096	0.6618	< 0.0001
SMCHD1	structural maintenance of chromosomes flexible hinge domain containing 1	212569_at	18p11.32	9.47368	8.80463	0.66177	< 0.0001
FAM91A1	family with sequence similarity 91, member A1	226294_x_at	8q24.13	45.2632	9.44011	0.66172	< 0.0001
SOX2	SRY (sex determining region Y)-box 2	213721_at	3q26.33	39.4737	7.54507	0.66162	< 0.0001
CTTN	cortactin	214073_at	11q13.3	14.7368	7.63657	0.66152	< 0.0001
FAM162A	family with sequence similarity 162, member A	223193_x_at	3q21.1	19.4737	11.5446	0.66142	< 0.0001
YES1	YES proto-oncogene 1, Src family tyrosine kinase	202932_at	18p11.32	8.42105	9.16058	0.66113	< 0.0001
ZNF639	zinc finger protein 639	218413_s_at	3q26.33	40	5.79655	0.66111	< 0.0001
DDX49	DEAD (Asp-Glu-Ala-Asp) box polypeptide 49	31807_at	19p13.11	8.42105	8.79115	0.66111	< 0.0001
HPS4	Hermansky-Pudlak syndrome 4	218402_s_at	22q12.1	7.36842	7.28566	0.66097	< 0.0001
LSM14A	LSM14A, SCD6 homolog A (S. cerevisiae)	212132_at	19q13.11	21.5789	10.2952	0.66096	< 0.0001
KBTBD2	kelch repeat and BTB (POZ) domain containing 2	223585_x_at	7p14.3	25.2632	7.23943	0.66084	0.0016
MYNN	myoneurin	237510_at		41.5789	4.24712	0.66061	< 0.0001
YME1L1	YME1-like 1 ATPase	201352_at	10p12.1	1.05263	11.1668	0.66047	< 0.0001
GOLT1B	golgi transport 1B	218193_s_at	12p12.1	12.6316	9.05134	0.66043	< 0.0001
USP14	ubiquitin specific peptidase 14 (tRNA-guanine transglycosylase)	201671_x_at	18p11.32	10	9.50374	0.66035	< 0.0001
OPA3	optic atrophy 3 (autosomal recessive, with chorea and spastic paraplegia)	229624_at	19q13.32	14.2105	7.39622	0.66034	< 0.0001
POGK	pogo transposable element with KRAB domain	218229_s_at	1q24.1	36.8421	9.75821	0.66017	2e-04
ADD1	adducin 1 (alpha)	208030_s_at	4p16.3	3.68421	10.1172	0.66008	< 0.0001
B3GNT5	UDP-GlcNAc:betaGal beta-1,3-N-acetylglucosaminyltransferase 5	1554835_a_at	3q27.1	39.4737	5.92249	0.66001	< 0.0001
MRPL52	mitochondrial ribosomal protein L52	226241_s_at	14q11.2	10.5263	9.67932	0.65975	< 0.0001
STAT6	signal transducer and activator of transcription 6, interleukin-4 induced	201332_s_at	12q13.3	13.1579	7.00656	0.65974	0.0611
AP4S1	adaptor-related protein complex 4, sigma 1 subunit	235647_at	14q12	15.7895	7.4608	0.65972	< 0.0001
TMEM70	transmembrane protein 70	219448_at	8q21.11	26.8421	7.03804	0.65971	2e-04
FXR1	fragile X mental retardation, autosomal homolog 1	201635_s_at	3q26.33	39.4737	9.04216	0.6597	< 0.0001
KHDRBS1	KH domain containing, RNA binding, signal transduction associated 1	214185_at	1p35.2	4.21053	6.20915	0.6595	< 0.0001
DTD2	D-tyrosyl-tRNA deacylase 2 (putative)	227158_at	14q12	15.7895	8.69426	0.65946	< 0.0001
POLR2K	polymerase (RNA) II (DNA directed) polypeptide K, 7.0kDa	202635_s_at	8q22.2	32.1053	10.6451	0.65944	< 0.0001
MED17	mediator complex subunit 17	221517_s_at	11q21	4.73684	9.10589	0.65934	< 0.0001
LOC152217		225657_at		35.2632	9.22884	0.65925	< 0.0001
XPO1	exportin 1	208775_at	2p15	7.36842	11.5109	0.65913	7e-04
C1orf52	chromosome 1 open reading frame 52	228135_at	1p22.3	4.21053	9.15184	0.65902	< 0.0001
PIGG	phosphatidylinositol glycan anchor biosynthesis, class G	218652_s_at	4p16.3	4.21053	9.35725	0.65891	< 0.0001
RAP2B	RAP2B, member of RAS oncogene family	238622_at	3q25.2	33.1579	6.61249	0.65891	< 0.0001
TERF1	telomeric repeat binding factor (NIMA-interacting) 1	203448_s_at	8q21.11	25.7895	8.94952	0.65886	< 0.0001
CTR9	CTR9, Paf1/RNA polymerase II complex component	202060_at	11p15.4	7.36842	9.61476	0.65885	< 0.0001
SMU1	smu-1 suppressor of mec-8 and unc-52 homolog (C. elegans)	218393_s_at	9p21.1	7.36842	7.7642	0.65879	< 0.0001
WDR70	WD repeat domain 70	219193_at	5p13.2	51.5789	8.53048	0.65876	< 0.0001
FAM162A	family with sequence similarity 162, member A	220942_x_at	3q21.1	19.4737	11.5408	0.65866	< 0.0001
PSPH	phosphoserine phosphatase	205194_at	7p11.2	19.4737	7.58762	0.65862	6e-04
N4BP1	NEDD4 binding protein 1	32069_at	16q12.1	3.68421	9.4324	0.65848	< 0.0001
EGFR	epidermal growth factor receptor	201983_s_at	7p11.2	28.4211	9.78218	0.65847	< 0.0001
VPS41	vacuolar protein sorting 41 homolog (S. cerevisiae)	210849_s_at	7p14.1	21.5789	8.87201	0.65845	< 0.0001
MGC2752		222694_at	19q13.43	16.3158	7.04425	0.65839	< 0.0001
CSNK2B	casein kinase 2, beta polypeptide	201390_s_at	6p21.33	12.1053	10.8538	0.65816	< 0.0001
RANBP9	RAN binding protein 9	202583_s_at	6p23	15.2632	8.54502	0.65792	< 0.0001
RYK	receptor-like tyrosine kinase	214172_x_at	3q22.2	27.3684	8.41418	0.65777	< 0.0001
TJAP1	tight junction associated protein 1 (peripheral)	47608_at	6p21.1	16.8421	9.30198	0.65753	< 0.0001
EXOSC4	exosome component 4	91684_g_at	8q24.3	44.2105	8.11887	0.65742	5e-04
RAD21	RAD21 homolog (S. pombe)	200608_s_at	8q24.11	39.4737	11.3514	0.65741	< 0.0001
PARP2	poly (ADP-ribose) polymerase 2	214086_s_at	14q11.2	10	8.55352	0.65737	< 0.0001
EIF2A	eukaryotic translation initiation factor 2A, 65kDa	223015_at	3q25.1	33.1579	10.987	0.65735	< 0.0001
PPHLN1	periphilin 1	225073_at	12q12	6.84211	10.5209	0.6572	< 0.0001
LAPTM4B	lysosomal protein transmembrane 4 beta	208029_s_at	8q22.1	31.0526	11.9607	0.6572	9e-04
DSCC1	DNA replication and sister chromatid cohesion 1	219000_s_at	8q24.12	42.1053	7.5659	0.657	< 0.0001
SETD6	SET domain containing 6	1554555_a_at	16q21	3.68421	8.12537	0.6568	0.0051
IQCB1	IQ motif containing B1	211707_s_at	3q13.33	19.4737	7.85688	0.65672	< 0.0001
NMNAT3	nicotinamide nucleotide adenylyltransferase 3	228090_at	3q23	28.9474	7.11423	0.65671	< 0.0001
ARMC8	armadillo repeat containing 8	203486_s_at	3q22.3	27.3684	7.7477	0.65665	< 0.0001
DDX47	DEAD (Asp-Glu-Ala-Asp) box polypeptide 47	220890_s_at	12p13.1	10.5263	10.7139	0.65655	< 0.0001
COX6B1	cytochrome c oxidase subunit VIb polypeptide 1 (ubiquitous)	201441_at	19q13.12	20.5263	11.64	0.65645	< 0.0001
ANKRD46	ankyrin repeat domain 46	212731_at	8q22.3	32.1053	8.47771	0.65632	< 0.0001
ZSCAN26	zinc finger and SCAN domain containing 26	213218_at	6p22.1	12.1053	7.1154	0.65623	< 0.0001
KPNA1	karyopherin alpha 1 (importin alpha 5)	202055_at	3q21.1	19.4737	8.47902	0.65611	< 0.0001
PITPNB	phosphatidylinositol transfer protein, beta	202522_at	22q12.1	6.84211	10.1344	0.65604	< 0.0001
ERGIC2	ERGIC and golgi 2	226422_at	12p11.22	13.6842	10.2909	0.65604	< 0.0001
TMX1	thioredoxin-related transmembrane protein 1	209476_at	14q22.1	12.1053	10.8281	0.65598	< 0.0001
SELO	selenoprotein O	233167_at	22q13.33	7.36842	6.78539	0.65596	< 0.0001
CDC5L	cell division cycle 5-like	209056_s_at	6p21.1	15.2632	9.45784	0.6559	< 0.0001
RPRD2	regulation of nuclear pre-mRNA domain containing 2	235415_at	1q21.2	43.6842	6.16241	0.65576	0.002
DLG1	discs, large homolog 1 (Drosophila)	202514_at	3q29	35.2632	8.2385	0.65563	< 0.0001
PSMB4	proteasome (prosome, macropain) subunit, beta type, 4	202244_at	1q21.3	43.6842	12.4028	0.65539	8e-04
UQCRB	ubiquinol-cytochrome c reductase binding protein	205849_s_at	8q22.1	31.0526	12.3973	0.65531	< 0.0001
KPNA1	karyopherin alpha 1 (importin alpha 5)	213741_s_at	3q21.1	19.4737	7.2766	0.65512	< 0.0001
PPM1A	protein phosphatase, Mg2+/Mn2+ dependent, 1A	203966_s_at	14q23.1	10	9.30806	0.65508	< 0.0001
CAAP1	caspase activity and apoptosis inhibitor 1	219276_x_at	9p21.2	5.26316	9.28956	0.65474	< 0.0001
TADA1	transcriptional adaptor 1	225455_at	1q24.1	36.8421	8.5607	0.65468	0.0014
SMCHD1	structural maintenance of chromosomes flexible hinge domain containing 1	212577_at	18p11.32	9.47368	8.026	0.65441	< 0.0001
ZNF507	zinc finger protein 507	226327_at	19q13.11	20.5263	8.67268	0.65412	< 0.0001
EXOSC4	exosome component 4	218695_at	8q24.3	44.2105	8.75454	0.65402	1e-04
SENP2	SUMO1/sentrin/SMT3 specific peptidase 2	222523_at	3q27.2	38.4211	8.46051	0.65382	< 0.0001
SUB1	SUB1 homolog (S. cerevisiae)	214512_s_at	5p13.3	48.4211	11.5221	0.65382	< 0.0001
FGFR1OP2	FGFR1 oncogene partner 2	233898_s_at	12p11.23	13.1579	9.17189	0.65374	3e-04
NOL7	nucleolar protein 7, 27kDa	210097_s_at	6p23	15.2632	10.537	0.65372	< 0.0001
RNF214	ring finger protein 214	227114_at	11q23.3	4.21053	7.36036	0.65371	< 0.0001
PHB2	prohibitin 2	201600_at	12p13.31	13.1579	11.8897	0.65346	< 0.0001
RYK	receptor-like tyrosine kinase	202853_s_at	3q22.2	27.3684	9.65598	0.65323	< 0.0001
UBE2R2	ubiquitin-conjugating enzyme E2R 2	226954_at	9p13.3	7.89474	8.4634	0.65292	< 0.0001
ATAT1	alpha tubulin acetyltransferase 1	228510_at	6p21.33	11.5789	6.36666	0.65277	< 0.0001
METTL20	methyltransferase like 20	1569792_a_at	12p11.21	13.6842	4.57178	0.65274	0.1794
C11orf57	chromosome 11 open reading frame 57	218314_s_at	11q23.1	3.68421	7.76214	0.65267	< 0.0001
DPM1	dolichyl-phosphate mannosyltransferase polypeptide 1, catalytic subunit	202673_at	20q13.13	23.1579	11.1072	0.65266	< 0.0001
MTF1	metal-regulatory transcription factor 1	227150_at	1p34.3	6.31579	7.91796	0.65261	< 0.0001
ALKBH1	alkB, alkylation repair homolog 1 (E. coli)	205621_at	14q24.3	8.94737	8.3237	0.6525	< 0.0001
CGRRF1	cell growth regulator with ring finger domain 1	204605_at	14q22.2	10.5263	7.65434	0.65248	< 0.0001
FYTTD1	forty-two-three domain containing 1	224641_at	3q29	35.7895	10.634	0.65224	< 0.0001
APTX	aprataxin	218527_at	9p21.1	7.36842	8.31472	0.65219	< 0.0001
TMEM41A	transmembrane protein 41A	225991_at	3q27.2	38.4211	8.74271	0.65208	< 0.0001
LRR1	leucine rich repeat protein 1	235113_at	14q21.3	12.6316	8.62153	0.65198	< 0.0001
TMEM19	transmembrane protein 19	229126_at	12q21.1	10.5263	8.04818	0.65192	< 0.0001
RAB2A	RAB2A, member RAS oncogene family	208731_at	8q12.1	22.6316	10.9099	0.65165	< 0.0001
USP15	ubiquitin specific peptidase 15	244028_at	12q14.1	8.94737	5.4235	0.65164	4e-04
PUS7L	pseudouridylate synthase 7 homolog (S. cerevisiae)-like	221025_x_at	12q12	6.84211	6.66512	0.65161	< 0.0001
EIF3K	eukaryotic translation initiation factor 3, subunit K	236605_at		20.5263	5.73997	0.65157	< 0.0001
LINC00493	long intergenic non-protein coding RNA 493	226236_at	20p11.23	23.1579	10.5921	0.65154	< 0.0001
LAPTM4B	lysosomal protein transmembrane 4 beta	214039_s_at	8q22.1	31.0526	12.9615	0.6512	< 0.0001
TOMM5	translocase of outer mitochondrial membrane 5 homolog (yeast)	228053_s_at	9p13.2	7.89474	10.8045	0.65073	< 0.0001
AARS2	alanyl-tRNA synthetase 2, mitochondrial	231845_at	6p21.1	15.7895	7.60678	0.65069	< 0.0001
INO80D	INO80 complex subunit D	226555_at	2q33.3	3.15789	7.9081	0.65064	< 0.0001
ARFGEF1	ADP-ribosylation factor guanine nucleotide-exchange factor 1 (brefeldin A-inhibited)	202956_at	8q13.2	23.1579	9.49337	0.65059	< 0.0001
MED6	mediator complex subunit 6	210104_at	14q24.2	8.94737	8.74006	0.65059	< 0.0001
NUDT19	nudix (nucleoside diphosphate linked moiety X)-type motif 19	235384_at	19q13.11	19.4737	9.87768	0.6505	< 0.0001
FAM210A	family with sequence similarity 210, member A	230739_at	18p11.21	10.5263	7.33214	0.65049	< 0.0001
MYNN	myoneurin	218926_at	3q26.2	41.5789	7.74247	0.65046	< 0.0001
PSMD4	proteasome (prosome, macropain) 26S subunit, non-ATPase, 4	210460_s_at	1q21.3	43.6842	10.9099	0.65034	0.0011
C11orf73	chromosome 11 open reading frame 73	230326_s_at	11q14.2	5.78947	10.1225	0.65032	< 0.0001
NDUFB3	NADH dehydrogenase (ubiquinone) 1 beta subcomplex, 3, 12kDa	203371_s_at	2q33.1	4.21053	10.303	0.65029	< 0.0001
LCMT1	leucine carboxyl methyltransferase 1	221515_s_at	16p12.1	3.68421	9.48118	0.65017	< 0.0001
RNF138	ring finger protein 138, E3 ubiquitin protein ligase	218738_s_at	18q12.1	11.5789	9.5209	0.64997	< 0.0001
LSM14A	LSM14A, SCD6 homolog A (S. cerevisiae)	222099_s_at	19q13.11	21.5789	8.01337	0.64994	< 0.0001
ZKSCAN4	zinc finger with KRAB and SCAN domains 4	213625_at	6p22.1	12.1053	7.06949	0.64977	< 0.0001
VPS4B	vacuolar protein sorting 4 homolog B (S. cerevisiae)	218171_at	18q21.33	7.36842	9.59465	0.64966	< 0.0001
PRUNE	prune exopolyphosphatase	210988_s_at	1q21.3	43.6842	7.65376	0.64963	0.0016
UBE2W	ubiquitin-conjugating enzyme E2W (putative)	222657_s_at	8q21.11	26.8421	9.14882	0.6494	< 0.0001
LYSMD1	LysM, putative peptidoglycan-binding, domain containing 1	232283_at	1q21.3	43.6842	6.53214	0.64923	0.0024
GFM1	G elongation factor, mitochondrial 1	225153_at	3q25.32	35.7895	10.3813	0.64919	< 0.0001
RYBP	RING1 and YY1 binding protein	201845_s_at	3p13	1.05263	9.84012	0.64888	< 0.0001
ATP6V1H	ATPase, H+ transporting, lysosomal 50/57kDa, V1 subunit H	221504_s_at	8q11.23	22.1053	9.4125	0.64878	< 0.0001
CSE1L	CSE1 chromosome segregation 1-like (yeast)	201111_at	20q13.13	23.1579	9.39729	0.64864	< 0.0001
UPF1	UPF1 regulator of nonsense transcripts homolog (yeast)	211168_s_at	19p13.11	7.89474	8.60313	0.64861	< 0.0001
RANBP9	RAN binding protein 9	202582_s_at	6p23	15.2632	10.869	0.64857	< 0.0001
PSMB1	proteasome (prosome, macropain) subunit, beta type, 1	200876_s_at	6q27	4.73684	12.1893	0.64853	< 0.0001
TARS2	threonyl-tRNA synthetase 2, mitochondrial (putative)	221189_s_at	1q21.2	43.6842	7.59358	0.64845	0.0015
SF3B5	splicing factor 3b, subunit 5, 10kDa	221263_s_at	6q24.2	4.21053	10.9714	0.64844	< 0.0001
CCDC59	coiled-coil domain containing 59	218936_s_at	12q21.31	5.78947	9.25825	0.64827	< 0.0001
EIF5A2	eukaryotic translation initiation factor 5A2	235289_at	3q26.2	40.5263	5.35875	0.6481	< 0.0001
CPM	carboxypeptidase M	243403_x_at	12q15	12.1053	5.85502	0.64804	0.587
C8orf59	chromosome 8 open reading frame 59	226165_at	8q21.2	28.9474	11.1164	0.64795	< 0.0001
CCHCR1	coiled-coil alpha-helical rod protein 1	209698_at	6p21.33	11.5789	7.79493	0.64795	< 0.0001
NFX1	nuclear transcription factor, X-box binding 1	202585_s_at	9p13.3	7.89474	6.40944	0.64777	< 0.0001
FBXO45	F-box protein 45	225099_at	3q29	34.7368	8.99514	0.64761	< 0.0001
TMEM19	transmembrane protein 19	226860_at	12q21.1	10.5263	8.72839	0.64761	< 0.0001
AP4S1	adaptor-related protein complex 4, sigma 1 subunit	210278_s_at	14q12	15.7895	6.57423	0.64759	< 0.0001
MGC2752		218624_s_at		16.3158	7.67881	0.64732	< 0.0001
LNX1	ligand of numb-protein X 1, E3 ubiquitin protein ligase	223611_s_at	4q12	5.26316	8.10479	0.64728	2e-04
FBL	fibrillarin	211623_s_at	19q13.2	20	11.1912	0.64723	< 0.0001
TDRKH	tudor and KH domain containing	223530_at	1q21.3	43.1579	7.45155	0.64714	0.0782
ZNF576	zinc finger protein 576	219088_s_at	19q13.31	16.3158	7.04608	0.64706	< 0.0001
WAC	WW domain containing adaptor with coiled-coil	222390_at	10p12.1	1.57895	11.2824	0.64702	< 0.0001
PCNXL4	pecanex-like 4 (Drosophila)	219972_s_at	14q23.1	10	7.63593	0.64691	< 0.0001
THOC1	THO complex 1	204064_at	18p11.32	10	9.19255	0.6468	< 0.0001
EXOSC4	exosome component 4	58696_at	8q24.3	44.2105	9.0971	0.64629	3e-04
ZNF184	zinc finger protein 184	213452_at	6p22.1	12.1053	7.57543	0.6462	< 0.0001
NDUFS1	NADH dehydrogenase (ubiquinone) Fe-S protein 1, 75kDa (NADH-coenzyme Q reductase)	235321_at	2q33.3	3.15789	3.68792	0.64611	0.1157
RPUSD4	RNA pseudouridylate synthase domain containing 4	225398_at	11q24.2	4.73684	8.31083	0.64607	< 0.0001
RPL35A	ribosomal protein L35a	213687_s_at	3q29	35.7895	13.2761	0.64592	< 0.0001
CLOCK	clock circadian regulator	225856_at	4q12	5.26316	8.33835	0.64575	< 0.0001
RAD1	RAD1 checkpoint DNA exonuclease	235253_at	5p13.2	53.6842	8.16364	0.64571	< 0.0001
KPNA1	karyopherin alpha 1 (importin alpha 5)	202056_at	3q21.1	19.4737	8.02957	0.64561	< 0.0001
ZNF302	zinc finger protein 302	218490_s_at	19q13.11	21.5789	8.36221	0.64557	< 0.0001
ANKRD49	ankyrin repeat domain 49	219069_at	11q21	4.73684	8.95966	0.64548	< 0.0001
ERICH1	glutamate-rich 1	1563315_s_at	8p23.3	4.21053	7.70844	0.6451	< 0.0001
KPNA4	karyopherin alpha 4 (importin alpha 3)	209653_at	3q25.33	36.3158	7.36784	0.64509	< 0.0001
CSE1L	CSE1 chromosome segregation 1-like (yeast)	210766_s_at	20q13.13	23.1579	9.96724	0.64504	< 0.0001
ZBTB48	zinc finger and BTB domain containing 48	205025_at	1p36.31	4.21053	7.2568	0.645	< 0.0001
PSMD4	proteasome (prosome, macropain) 26S subunit, non-ATPase, 4	211609_x_at	1q21.3	43.6842	11.3646	0.64499	0.0014
KIN	Kin17 DNA and RNA binding protein	205664_at	10p14	2.63158	8.42483	0.64492	< 0.0001
ZNF565	zinc finger protein 565	228305_at	19q13.12	19.4737	7.04317	0.64482	< 0.0001
PRPF3	pre-mRNA processing factor 3	202251_at	1q21.2	43.6842	8.58944	0.64482	0.0073
CCT6A	chaperonin containing TCP1, subunit 6A (zeta 1)	201326_at	7p11.2	19.4737	10.083	0.6448	5e-04
USO1	USO1 vesicle transport factor	201832_s_at	4q21.1	4.73684	10.3389	0.64465	< 0.0001
MAPK1	mitogen-activated protein kinase 1	224621_at	22q11.22	6.84211	10.5551	0.64452	< 0.0001
SNRPC	small nuclear ribonucleoprotein polypeptide C	201342_at	6p21.31	11.0526	9.65117	0.64449	< 0.0001
PSMC6	proteasome (prosome, macropain) 26S subunit, ATPase, 6	201699_at	14q22.1	11.5789	10.5585	0.64445	< 0.0001
ZBTB11	zinc finger and BTB domain containing 11	204847_at	3q12.3	18.9474	8.88512	0.64444	< 0.0001
CEP170B	centrosomal protein 170B	213242_x_at	14q32.33	14.2105	8.40367	0.64422	< 0.0001
MRPL36	mitochondrial ribosomal protein L36	224331_s_at	5p15.33	60.5263	10.5866	0.64382	< 0.0001
RAP2B	RAP2B, member of RAS oncogene family	213923_at	3q25.2	33.1579	10.5278	0.64363	< 0.0001
LSM14A	LSM14A, SCD6 homolog A (S. cerevisiae)	212131_at	19q13.11	21.5789	10.1519	0.64358	< 0.0001
NOP58	NOP58 ribonucleoprotein	223096_at	2q33.1	4.21053	11.2897	0.64354	0.0048
UBE2L3	ubiquitin-conjugating enzyme E2L 3	200682_s_at	22q11.21	6.84211	11.1134	0.6434	< 0.0001
EIF5A2	eukaryotic translation initiation factor 5A2	220198_s_at	3q26.2	40.5263	5.87563	0.64325	< 0.0001
ARHGAP5	Rho GTPase activating protein 5	217936_at	14q12	17.8947	9.18986	0.64291	< 0.0001
PSMB5	proteasome (prosome, macropain) subunit, beta type, 5	208799_at	14q11.2	10.5263	10.499	0.64291	< 0.0001
SUGP1	SURP and G patch domain containing 1	215004_s_at	19p13.11	9.47368	7.69356	0.64288	< 0.0001
DLG1	discs, large homolog 1 (Drosophila)	202515_at	3q29	35.2632	9.81789	0.64282	< 0.0001
SPINT2	serine peptidase inhibitor, Kunitz type, 2	210715_s_at	19q13.2	20	11.7144	0.64274	< 0.0001
AFG3L2	AFG3-like AAA ATPase 2	202486_at	18p11.21	10	8.70101	0.64243	< 0.0001
METTL17	methyltransferase like 17	218366_x_at	14q11.2	10	9.62912	0.64238	< 0.0001
EIF2B5	eukaryotic translation initiation factor 2B, subunit 5 epsilon, 82kDa	212351_at	3q27.1	38.9474	8.97333	0.64236	< 0.0001
GOLGB1	golgin B1	201057_s_at	3q13.33	19.4737	9.40937	0.64234	< 0.0001
VDAC3	voltage-dependent anion channel 3	208844_at		13.1579	5.14426	0.6418	< 0.0001
PLD1	phospholipase D1, phosphatidylcholine-specific	1557126_a_at	3q26.31	41.5789	4.26667	0.64172	< 0.0001
CEBPD	CCAAT/enhancer binding protein (C/EBP), delta	213006_at		19.4737	6.46356	0.64169	0.0201
RUSC2	RUN and SH3 domain containing 2	213066_at	9p13.3	8.94737	7.60615	0.64167	< 0.0001
CABLES1	Cdk5 and Abl enzyme substrate 1	225532_at	18q11.2	8.94737	7.82494	0.64158	0.0052
RNF7	ring finger protein 7	224394_at	3q23	26.8421	5.25331	0.64136	< 0.0001
SFSWAP	splicing factor, suppressor of white-apricot family	202775_s_at	12q24.33	10	7.8471	0.64124	< 0.0001
ZNF271	zinc finger protein 271	236231_at	18q12.2	10.5263	3.89138	0.64116	< 0.0001
PARL	presenilin associated, rhomboid-like	218271_s_at	3q27.1	38.9474	10.0564	0.64107	< 0.0001
VPS13B	vacuolar protein sorting 13 homolog B (yeast)	213243_at	8q22.2	31.0526	8.26816	0.64105	< 0.0001
GYG1	glycogenin 1	211275_s_at	3q24	33.1579	10.523	0.64104	< 0.0001
KRR1	KRR1, small subunit (SSU) processome component, homolog (yeast)	203203_s_at	12q21.2	5.78947	8.63385	0.64091	< 0.0001
U2SURP	U2 snRNP-associated SURP domain containing	212060_at	3q23	28.4211	8.57814	0.64086	< 0.0001
YRDC	yrdC N(6)-threonylcarbamoyltransferase domain containing	218647_s_at	1p34.3	6.31579	9.15296	0.6405	< 0.0001
LINC00667	long intergenic non-protein coding RNA 667	226235_at	18p11.31	11.5789	8.53133	0.64034	< 0.0001
TBCC	tubulin folding cofactor C	202495_at	6p21.1	14.7368	9.29104	0.64022	< 0.0001
PI4KB	phosphatidylinositol 4-kinase, catalytic, beta	206139_at	1q21.3	43.6842	7.20817	0.64007	0.0017
BMP8B	bone morphogenetic protein 8b	235275_at	1p34.2	6.31579	7.04591	0.63999	0.029
MRPL9	mitochondrial ribosomal protein L9	211594_s_at	1q21.3	43.1579	9.03002	0.63975	0.0058
CCDC113	coiled-coil domain containing 113	222890_at	16q21	3.68421	6.21871	0.63974	0.0765
CERS2	ceramide synthase 2	222212_s_at	1q21.3	43.6842	10.4027	0.63962	2e-04
ZNF148	zinc finger protein 148	203319_s_at	3q21.2	21.0526	8.36014	0.63961	< 0.0001
TFG	TRK-fused gene	217839_at	3q12.2	20.5263	11.2264	0.63954	< 0.0001
ZNF623	zinc finger protein 623	206188_at	8q24.3	45.7895	7.24976	0.63937	< 0.0001
LAMTOR1	late endosomal/lysosomal adaptor, MAPK and MTOR activator 1	223009_at	11q13.4	12.6316	11.0161	0.63927	< 0.0001
METTL17	methyltransferase like 17	223988_x_at	14q11.2	10	9.62454	0.63908	< 0.0001
ZCCHC7	zinc finger, CCHC domain containing 7	226496_at	9p13.2	7.89474	8.91303	0.63896	< 0.0001
EXOC5	exocyst complex component 5	225084_at	14q22.3	10.5263	9.71052	0.63893	< 0.0001
ZNF430	zinc finger protein 430	238614_x_at	19p12	6.84211	5.12523	0.63891	< 0.0001
MTFR1	mitochondrial fission regulator 1	203207_s_at	8q13.1	22.1053	8.23664	0.63879	< 0.0001
KLHL9	kelch-like family member 9	213233_s_at	9p21.3	3.68421	9.08745	0.63853	< 0.0001
AKT2	v-akt murine thymoma viral oncogene homolog 2	226156_at	19q13.2	19.4737	7.08289	0.63853	1e-04
AASDH	aminoadipate-semialdehyde dehydrogenase	228041_at	4q12	5.78947	7.4746	0.63848	< 0.0001
PARP11	poly (ADP-ribose) polymerase family, member 11	229138_at	12p13.32	14.2105	7.04034	0.63829	< 0.0001
ZFP69	ZFP69 zinc finger protein	1569107_s_at	1p34.2	5.78947	5.51391	0.63812	0.0096
CWF19L2	CWF19-like 2, cell cycle control (S. pombe)	228916_at	11q22.3	4.73684	7.76219	0.63792	< 0.0001
VPS26B	vacuolar protein sorting 26 homolog B (S. pombe)	225483_at	11q25	5.26316	8.16257	0.63755	< 0.0001
BICD1	bicaudal D homolog 1 (Drosophila)	1556051_a_at	12p11.21	13.1579	6.42052	0.63749	0.0542
ZNF766	zinc finger protein 766	227284_at	19q13.41	13.6842	8.64921	0.6374	< 0.0001
YWHAB	tyrosine 3-monooxygenase/tryptophan 5-monooxygenase activation protein, beta	208743_s_at	20q13.12	22.1053	11.372	0.63702	< 0.0001
OSGEP	O-sialoglycoprotein endopeptidase	209450_at	14q11.2	10	7.91656	0.63693	< 0.0001
C5orf51	chromosome 5 open reading frame 51	226159_at	5p13.1	48.4211	9.36433	0.63689	< 0.0001
PI4KB	phosphatidylinositol 4-kinase, catalytic, beta	206138_s_at	1q21.3	43.6842	9.72071	0.63667	0.005
ABCF1	ATP-binding cassette, sub-family F (GCN20), member 1	200045_at	6p21.33	11.5789	9.50664	0.6365	< 0.0001
NCBP2	nuclear cap binding protein subunit 2, 20kDa	201517_at	3q29	35.2632	9.59488	0.63645	< 0.0001
ZNF546	zinc finger protein 546	236253_at		20	3.69809	0.6362	0.1317
ZNF397	zinc finger protein 397	235271_s_at	18q12.2	10.5263	5.27906	0.63608	< 0.0001
ECT2	epithelial cell transforming 2	219787_s_at	3q26.31	41.5789	9.5672	0.63589	< 0.0001
MRPS30	mitochondrial ribosomal protein S30	218398_at	5p12	48.9474	9.66104	0.63587	< 0.0001
UBE2N	ubiquitin-conjugating enzyme E2N	201524_x_at	12q22	4.21053	11.1992	0.63587	< 0.0001
SS18L1	synovial sarcoma translocation gene on chromosome 18-like 1	213140_s_at	20q13.33	37.8947	8.63304	0.63586	< 0.0001
EID2B	EP300 interacting inhibitor of differentiation 2B	242470_at	19q13.2	20.5263	5.40058	0.63569	< 0.0001
NDUFB6	NADH dehydrogenase (ubiquinone) 1 beta subcomplex, 6, 17kDa	203613_s_at	9p21.1	6.84211	10.9119	0.63564	< 0.0001
PPAPDC1B	phosphatidic acid phosphatase type 2 domain containing 1B	223568_s_at	8p11.23	15.7895	8.34839	0.63547	< 0.0001
PCNP	PEST proteolytic signal containing nuclear protein	217816_s_at	3q12.3	18.9474	10.7287	0.63538	< 0.0001
SRP72	signal recognition particle 72kDa	208800_at	4q12	5.78947	9.37099	0.63521	< 0.0001
UBE2L3	ubiquitin-conjugating enzyme E2L 3	200683_s_at	22q11.21	6.84211	9.72968	0.63516	< 0.0001
PSMD2	proteasome (prosome, macropain) 26S subunit, non-ATPase, 2	200830_at	3q27.1	38.9474	10.6522	0.63495	< 0.0001
GTF2B	general transcription factor IIB	208066_s_at	1p22.2	3.68421	9.26559	0.63462	< 0.0001
KAT6A	K(lysine) acetyltransferase 6A	216361_s_at	8p11.21	13.6842	3.69139	0.63457	3e-04
NPAT	nuclear protein, ataxia-telangiectasia locus	209798_at	11q22.3	4.21053	8.49796	0.63456	< 0.0001
GOT2	glutamic-oxaloacetic transaminase 2, mitochondrial	200708_at	16q21	3.15789	10.2774	0.63452	0.003
GATAD2A	GATA zinc finger domain containing 2A	218131_s_at	19p13.11	9.47368	9.32388	0.6345	< 0.0001
FBXO46	F-box protein 46	205310_at	19q13.32	14.2105	8.42882	0.63449	< 0.0001
TFDP2	transcription factor Dp-2 (E2F dimerization partner 2)	203589_s_at	3q23	26.8421	6.86279	0.63446	< 0.0001
DNAJA1	DnaJ (Hsp40) homolog, subfamily A, member 1	200880_at	9p21.1	7.36842	10.1235	0.63436	< 0.0001
ADSSL1	adenylosuccinate synthase like 1	226325_at	14q32.33	14.2105	7.16015	0.63429	1e-04
CHCHD7	coiled-coil-helix-coiled-coil-helix domain containing 7	218642_s_at	8q12.1	22.1053	8.72657	0.63426	< 0.0001
MRPL51	mitochondrial ribosomal protein L51	223086_x_at	12p13.31	13.1579	11.3733	0.63412	< 0.0001
SUMF2	sulfatase modifying factor 2	225002_s_at	7p11.2	19.4737	9.47243	0.63411	< 0.0001
AASDHPPT	aminoadipate-semialdehyde dehydrogenase-phosphopantetheinyl transferase	202170_s_at	11q22.3	4.73684	8.92019	0.63404	< 0.0001
RNF26	ring finger protein 26	224947_at	11q23.3	4.21053	7.95397	0.63399	< 0.0001
MEF2BNB	MEF2B neighbor	1553978_at	19p13.11	9.47368	8.34336	0.63399	2e-04
DCAF13	DDB1 and CUL4 associated factor 13	225676_s_at	8q22.3	31.5789	10.1382	0.63392	< 0.0001
METTL17	methyltransferase like 17	223528_s_at	14q11.2	10	8.70608	0.6338	< 0.0001
KPNA6	karyopherin alpha 6 (importin alpha 7)	226976_at	1p35.2	4.21053	8.35683	0.63378	< 0.0001
INTS4	integrator complex subunit 4	1569254_s_at	11q14.1	11.0526	2.94199	0.63367	1e-04
C19orf12	chromosome 19 open reading frame 12	223983_s_at	19q12	18.4211	8.56546	0.63358	< 0.0001
BTBD1	BTB (POZ) domain containing 1	217945_at	15q25.2	3.15789	10.1303	0.63351	< 0.0001
PPP2R5E	protein phosphatase 2, regulatory subunit B', epsilon isoform	203338_at	14q23.2	10.5263	10.7213	0.63348	< 0.0001
C14orf1	chromosome 14 open reading frame 1	202562_s_at	14q24.3	7.89474	9.39016	0.63346	< 0.0001
ACTL6A	actin-like 6A	202666_s_at	3q26.33	40	10.1167	0.63331	< 0.0001
LPAR2	lysophosphatidic acid receptor 2	206722_s_at	19p13.11	9.47368	6.46731	0.63316	< 0.0001
TBL1XR1	transducin (beta)-like 1 X-linked receptor 1	221428_s_at	3q26.32	40.5263	8.7152	0.63292	< 0.0001
TRAPPC3	trafficking protein particle complex 3	203512_at	1p34.3	5.78947	9.59768	0.63274	< 0.0001
RAD21	RAD21 homolog (S. pombe)	200607_s_at	8q24.11	39.4737	9.22466	0.63269	< 0.0001
TSEN34	TSEN34 tRNA splicing endonuclease subunit	218132_s_at	19q13.42	13.6842	9.48237	0.63261	< 0.0001
COX16	COX16 cytochrome c oxidase assembly homolog (S. cerevisiae)	223191_at	14q24.2	8.94737	10.7809	0.6325	< 0.0001
SGOL2	shugoshin-like 2 (S. pombe)	230165_at	2q33.1	4.21053	7.15366	0.63249	0.0056
USP47	ubiquitin specific peptidase 47	223701_s_at	11p15.3	8.42105	8.01929	0.63247	< 0.0001
ZNF148	zinc finger protein 148	203318_s_at	3q21.2	21.0526	9.44096	0.63238	< 0.0001
STAT6	signal transducer and activator of transcription 6, interleukin-4 induced	201331_s_at	12q13.3	13.1579	10.0297	0.63234	0.0215
LINC00667	long intergenic non-protein coding RNA 667	228160_at	18p11.31	11.5789	6.76905	0.63227	0.0019
FAF2	Fas associated factor family member 2	212108_at	5q35.2	6.31579	9.44147	0.6322	< 0.0001
SNRPF	small nuclear ribonucleoprotein polypeptide F	203832_at	12q23.1	5.78947	10.8614	0.63196	< 0.0001
PAIP1	poly(A) binding protein interacting protein 1	213754_s_at	5p12	48.4211	9.7453	0.63189	< 0.0001
ARNT	aryl hydrocarbon receptor nuclear translocator	218221_at	1q21.3	43.6842	8.02281	0.63189	8e-04
PDCD5	programmed cell death 5	227751_at	19q13.11	18.4211	6.80769	0.63184	1e-04
PAPOLG	poly(A) polymerase gamma	219160_s_at	2p16.1	7.36842	4.17623	0.63183	0.4232
MRPS12	mitochondrial ribosomal protein S12	204330_s_at	19q13.2	20.5263	5.76437	0.6318	< 0.0001
KXD1	KxDL motif containing 1	200076_s_at	19p13.11	7.89474	8.804	0.63175	< 0.0001
NIPBL	Nipped-B homolog (Drosophila)	212469_at	5p13.2	51.5789	8.77343	0.63163	< 0.0001
OSBPL1A	oxysterol binding protein-like 1A	208158_s_at	18q11.2	8.94737	9.39134	0.63153	< 0.0001
HRSP12	heat-responsive protein 12	203790_s_at	8q22.2	31.5789	8.80864	0.63142	2e-04
KIAA0947		209654_at	5p15.32	58.4211	9.38529	0.63132	< 0.0001
MAPK1IP1L	mitogen-activated protein kinase 1 interacting protein 1-like	225643_at	14q22.3	10.5263	9.41918	0.63132	< 0.0001
BLOC1S3	biogenesis of lysosomal organelles complex-1, subunit 3	228244_at	19q13.32	14.7368	7.332	0.63112	< 0.0001
PICALM	phosphatidylinositol binding clathrin assembly protein	212506_at	11q14.2	5.78947	10.8476	0.6309	< 0.0001
TPD52	tumor protein D52	201690_s_at	8q21.13	27.8947	11.509	0.63086	< 0.0001
BRIX1	BRX1, biogenesis of ribosomes, homolog (S. cerevisiae)	219177_at	5p13.2	53.6842	7.89153	0.63085	< 0.0001
PHF3	PHD finger protein 3	217954_s_at	6q12	9.47368	9.62856	0.63071	< 0.0001
PCMT1	protein-L-isoaspartate (D-aspartate) O-methyltransferase	210156_s_at	6q25.1	3.15789	9.58885	0.63055	< 0.0001
MORC3	MORC family CW-type zinc finger 3	213000_at	21q22.12	3.68421	8.63583	0.63044	< 0.0001
SNRPD2	small nuclear ribonucleoprotein D2 polypeptide 16.5kDa	200826_at	19q13.32	14.2105	12.4712	0.6304	< 0.0001
NCK1	NCK adaptor protein 1	204725_s_at	3q22.3	26.8421	8.94766	0.63014	< 0.0001
RAB3IP	RAB3A interacting protein	238853_at	12q15	14.2105	6.82741	0.63012	0.0216
CAND1	cullin-associated and neddylation-dissociated 1	1556318_s_at	12q14.3	11.0526	5.05314	0.63003	0.0157
PPP6R3	protein phosphatase 6, regulatory subunit 3	222467_s_at	11q13.2	9.47368	9.75538	0.6299	3e-04
BPHL	biphenyl hydrolase-like (serine hydrolase)	205750_at	6p25.2	15.7895	8.30893	0.62968	< 0.0001
TOMM5	translocase of outer mitochondrial membrane 5 homolog (yeast)	225036_at	9p13.2	7.89474	10.5177	0.62956	< 0.0001
POLR1E	polymerase (RNA) I polypeptide E, 53kDa	218997_at	9p13.2	7.89474	7.83553	0.62956	< 0.0001
MIR1204	microRNA 1204	222087_at		48.4211	5.57499	0.62928	0.0128
PRUNE	prune exopolyphosphatase	209599_s_at	1q21.3	43.6842	6.25796	0.6292	0.007
EMC2	ER membrane protein complex subunit 2	203584_at	8q23.1	35.7895	10.6879	0.62919	< 0.0001
SUGP2	SURP and G patch domain containing 2	212000_at	19p13.11	9.47368	6.99215	0.62914	< 0.0001
C5orf28	chromosome 5 open reading frame 28	219029_at	5p12	48.4211	8.30054	0.62911	< 0.0001
DLAT	dihydrolipoamide S-acetyltransferase	211150_s_at	11q23.1	3.68421	7.95943	0.62898	< 0.0001
ZCCHC17	zinc finger, CCHC domain containing 17	223107_s_at	1p35.2	3.68421	8.49329	0.62891	< 0.0001
NDUFA12	NADH dehydrogenase (ubiquinone) 1 alpha subcomplex, 12	223244_s_at	12q22	3.68421	11.4797	0.62889	< 0.0001
PVR	poliovirus receptor	212662_at	19q13.31	14.7368	7.54233	0.62873	< 0.0001
TRIM41	tripartite motif containing 41	226445_s_at	5q35.3	7.89474	7.8459	0.62859	< 0.0001
CCDC90A		227451_s_at	6p23	15.2632	8.12899	0.62853	< 0.0001
CDK4	cyclin-dependent kinase 4	202246_s_at	12q14.1	16.8421	10.7308	0.62852	1e-04
SNRPB2	small nuclear ribonucleoprotein polypeptide B	202505_at	20p12.1	22.1053	10.8614	0.62844	< 0.0001
SNX27	sorting nexin family member 27	221498_at	1q21.3	43.1579	8.71846	0.62815	8e-04
PIK3CB	phosphatidylinositol-4,5-bisphosphate 3-kinase, catalytic subunit beta	212688_at	3q22.3	26.8421	8.78457	0.62811	< 0.0001
ZDHHC4	zinc finger, DHHC-type containing 4	220261_s_at	7p22.1	22.1053	9.11875	0.62806	< 0.0001
TSPAN31	tetraspanin 31	203227_s_at	12q14.1	16.8421	9.76507	0.62783	0.1863
GINS4	GINS complex subunit 4 (Sld5 homolog)	211767_at	8p11.21	13.1579	6.77509	0.62782	< 0.0001
NEK9	NIMA-related kinase 9	212299_at	14q24.3	7.89474	8.9451	0.62772	< 0.0001
MARCH9	membrane-associated ring finger (C3HC4) 9	226454_at	12q14.1	16.8421	7.68612	0.6276	3e-04
LNX1	ligand of numb-protein X 1, E3 ubiquitin protein ligase	223612_s_at	4q12	5.26316	5.42914	0.62739	9e-04
CPM	carboxypeptidase M	235019_at	12q15	12.1053	8.35048	0.62736	0.7504
TUBGCP2	tubulin, gamma complex associated protein 2	202477_s_at	10q26.3	4.21053	8.44844	0.62725	< 0.0001
TAF11	TAF11 RNA polymerase II, TATA box binding protein (TBP)-associated factor, 28kDa	1558136_s_at	6p21.31	11.0526	8.466	0.6272	< 0.0001
WRAP73	WD repeat containing, antisense to TP73	236381_s_at	1p36.32	3.68421	7.72446	0.62717	< 0.0001
UBA2	ubiquitin-like modifier activating enzyme 2	201177_s_at	19q13.11	21.5789	11.1858	0.62708	< 0.0001
TRABD	TraB domain containing	221807_s_at	22q13.33	7.36842	6.94752	0.62706	0.0158
BTG3	BTG family, member 3	213134_x_at	21q21.1	5.78947	10.8767	0.62696	< 0.0001
ZCCHC17	zinc finger, CCHC domain containing 17	223108_s_at	1p35.2	3.68421	9.02446	0.62693	< 0.0001
PCMT1	protein-L-isoaspartate (D-aspartate) O-methyltransferase	205202_at	6q25.1	3.15789	10.0044	0.62692	< 0.0001
MARCH6	membrane-associated ring finger (C3HC4) 6, E3 ubiquitin protein ligase	201736_s_at	5p15.2	55.7895	9.97116	0.62691	< 0.0001
ST8SIA1	ST8 alpha-N-acetyl-neuraminide alpha-2,8-sialyltransferase 1	1569788_at	12p12.1	12.6316	3.63272	0.6269	0.0379
KPNA6	karyopherin alpha 6 (importin alpha 7)	212101_at	1p35.2	4.21053	8.08066	0.62687	< 0.0001
ATP5SL	ATP5S-like	45828_at	19q13.2	16.3158	9.7947	0.62682	< 0.0001
TDG	thymine-DNA glycosylase	203743_s_at	12q23.3	4.21053	9.9733	0.62681	< 0.0001
PCCB	propionyl CoA carboxylase, beta polypeptide	212694_s_at	3q22.3	26.3158	9.11947	0.62667	< 0.0001
LYRM4	LYR motif containing 4	218561_s_at	6p25.1	15.2632	9.29507	0.62665	9e-04
AKT1	v-akt murine thymoma viral oncogene homolog 1	207163_s_at	14q32.33	14.2105	8.91988	0.6263	0.0068
RPP40	ribonuclease P/MRP 40kDa subunit	213427_at	6p25.1	15.7895	8.48513	0.62616	4e-04
NAP1L1	nucleosome assembly protein 1-like 1	208753_s_at	12q21.2	5.78947	10.0522	0.6256	4e-04
RALGAPA1	Ral GTPase activating protein, alpha subunit 1 (catalytic)	234923_at	14q13.2	17.8947	5.85305	0.62521	< 0.0001
RYBP	RING1 and YY1 binding protein	201844_s_at	3p13	1.05263	9.58936	0.62517	0.0154
PIGX	phosphatidylinositol glycan anchor biosynthesis, class X	1552291_at	3q29	34.7368	7.88371	0.62511	< 0.0001
CSE1L	CSE1 chromosome segregation 1-like (yeast)	201112_s_at	20q13.13	23.1579	10.7922	0.62477	< 0.0001
DDX49	DEAD (Asp-Glu-Ala-Asp) box polypeptide 49	210811_s_at	19p13.11	8.42105	7.18204	0.62475	< 0.0001
TCEB1	transcription elongation factor B (SIII), polypeptide 1 (15kDa, elongin C)	202823_at	8q21.11	26.8421	8.04585	0.62472	< 0.0001
TBCB	tubulin folding cofactor B	211759_x_at	19q13.12	19.4737	10.6956	0.62456	< 0.0001
BMPR2	bone morphogenetic protein receptor, type II (serine/threonine kinase)	209920_at	2q33.1	4.21053	7.16691	0.6245	0.0889
C8orf59	chromosome 8 open reading frame 59	1555243_x_at	8q21.2	28.9474	7.55839	0.62443	< 0.0001
KDM5A	lysine (K)-specific demethylase 5A	202040_s_at	12p13.33	14.7368	9.21149	0.62422	< 0.0001
PTPLB	protein tyrosine phosphatase-like (proline instead of catalytic arginine), member b	212640_at	3q21.1	20	9.82156	0.62414	< 0.0001
TAF4B	TAF4b RNA polymerase II, TATA box binding protein (TBP)-associated factor, 105kDa	216226_at	18q11.2	11.0526	5.54197	0.62407	0.0062
PIP4K2C	phosphatidylinositol-5-phosphate 4-kinase, type II, gamma	218942_at	12q13.3	16.8421	9.55925	0.62404	6e-04
MAPK7	mitogen-activated protein kinase 7	35617_at	17p11.2	4.21053	6.76603	0.62403	< 0.0001
RECK	reversion-inducing-cysteine-rich protein with kazal motifs	1558115_at	9p13.3	8.42105	5.98677	0.62393	0.2452
B3GNT2	UDP-GlcNAc:betaGal beta-1,3-N-acetylglucosaminyltransferase 2	219326_s_at	2p15	7.36842	7.51126	0.62387	0.02
TSG101	tumor susceptibility 101	201758_at	11p15.1	5.78947	10.3422	0.62384	< 0.0001
TMEM106B	transmembrane protein 106B	218930_s_at	7p21.3	22.1053	9.59996	0.62374	< 0.0001
NOL6	nucleolar protein 6 (RNA-associated)	218199_s_at	9p13.3	7.89474	7.31749	0.62355	< 0.0001
SNX5	sorting nexin 5	222417_s_at	20p11.23	23.6842	10.2523	0.62352	< 0.0001
MBD6	methyl-CpG binding domain protein 6	227833_s_at	12q13.3	15.2632	9.08686	0.6235	< 0.0001
TBCB	tubulin folding cofactor B	216194_s_at	19q13.12	19.4737	10.3151	0.62347	< 0.0001
TMEM19	transmembrane protein 19	219941_at	12q21.1	10.5263	4.24453	0.62331	0.0632
DERA	deoxyribose-phosphate aldolase (putative)	218102_at	12p12.3	10.5263	10.1469	0.62319	< 0.0001
CPM	carboxypeptidase M	235706_at	12q15	12.1053	8.99783	0.62313	0.5275
BTG3	BTG family, member 3	205548_s_at	21q21.1	5.78947	9.81281	0.62307	< 0.0001
MRPS30	mitochondrial ribosomal protein S30	227600_at	5p12	48.9474	6.85739	0.62304	< 0.0001
CTBP1	C-terminal binding protein 1	213980_s_at	4p16.3	4.21053	9.91956	0.62303	< 0.0001
SIPA1L3	signal-induced proliferation-associated 1 like 3	213600_at	19q13.13	20	7.22102	0.62294	2e-04
SIVA1	SIVA1, apoptosis-inducing factor	210792_x_at	14q32.33	14.2105	9.10856	0.62287	< 0.0001
MELK	maternal embryonic leucine zipper kinase	204825_at	9p13.2	8.42105	9.0613	0.62286	4e-04
ZNF622	zinc finger protein 622	225152_at	5p15.1	57.3684	9.14068	0.62285	< 0.0001
ZNF252P	zinc finger protein 252, pseudogene	228200_at	8q24.3	44.7368	7.55449	0.62265	5e-04
ZNF24	zinc finger protein 24	203247_s_at	18q12.2	10	9.73736	0.62263	< 0.0001
APH1A	APH1A gamma secretase subunit	237327_at	1q21.2	43.6842	5.41568	0.62262	0.0012
DNALI1	dynein, axonemal, light intermediate chain 1	227081_at	1p34.3	6.31579	6.41041	0.62261	< 0.0001
SNX13	sorting nexin 13	213292_s_at	7p21.1	22.1053	8.24376	0.6224	< 0.0001
EP400	E1A binding protein p400	212376_s_at	12q24.33	10	7.5165	0.62237	< 0.0001
UBE2J2	ubiquitin-conjugating enzyme E2, J2	225209_s_at	1p36.33	3.68421	9.35644	0.62236	< 0.0001
GMPR2	guanosine monophosphate reductase 2	217990_at	14q12	12.1053	9.26787	0.62235	< 0.0001
LAPTM4B	lysosomal protein transmembrane 4 beta	208767_s_at	8q22.1	31.0526	11.4762	0.62235	0.0015
STAU2	staufen double-stranded RNA binding protein 2	204226_at	8q21.11	26.8421	7.88678	0.62234	< 0.0001
ZNF407	zinc finger protein 407	227768_at	18q22.3	8.42105	7.50829	0.62227	< 0.0001
MGME1	mitochondrial genome maintenance exonuclease 1	225890_at	20p11.23	23.6842	9.13672	0.62226	< 0.0001
GSK3B	glycogen synthase kinase 3 beta	209945_s_at	3q13.33	20	8.25514	0.62226	< 0.0001
ORMDL1	ORMDL sphingolipid biosynthesis regulator 1	223187_s_at	2q32.2	6.84211	9.69498	0.62218	< 0.0001
ANAPC5	anaphase promoting complex subunit 5	200098_s_at	12q24.31	4.73684	10.4997	0.62206	< 0.0001
ZNF446	zinc finger protein 446	219900_s_at	19q13.43	16.3158	7.27197	0.62202	3e-04
ZNF529	zinc finger protein 529	231940_at	19q13.12	18.4211	8.33178	0.62194	< 0.0001
UTP18	UTP18 small subunit (SSU) processome component homolog (yeast)	203721_s_at	17q21.33	14.7368	10.4371	0.62188	< 0.0001
TBCB	tubulin folding cofactor B	201804_x_at	19q13.12	19.4737	10.6833	0.62187	< 0.0001
AFG3L2	AFG3-like AAA ATPase 2	1557820_at	18p11.21	10	10.5897	0.62179	< 0.0001
ALKBH5	AlkB family member 5, RNA demethylase	234302_s_at	17p11.2	3.15789	9.60344	0.62175	< 0.0001
SUPT16H	suppressor of Ty 16 homolog (S. cerevisiae)	217815_at	14q11.2	10.5263	9.50279	0.62175	< 0.0001
WDR53	WD repeat domain 53	227814_at	3q29	34.7368	7.42808	0.62174	< 0.0001
TTI2	TELO2 interacting protein 2	219124_at	8p12	4.21053	7.24506	0.62162	< 0.0001
ERMP1	endoplasmic reticulum metallopeptidase 1	222603_at	9p24.1	3.68421	8.68409	0.62162	0.0015
ATP2C1	ATPase, Ca++ transporting, type 2C, member 1	212255_s_at	3q22.1	26.3158	9.30884	0.62157	< 0.0001
TBC1D9B	TBC1 domain family, member 9B (with GRAM domain)	212054_x_at	5q35.3	6.84211	8.16002	0.62144	< 0.0001
SEC22A	SEC22 vesicle trafficking protein homolog A (S. cerevisiae)	218703_at	3q21.1	19.4737	7.35626	0.62144	< 0.0001
ZNF546	zinc finger protein 546	240429_at	19q13.2	20	4.50726	0.62139	0.0051
TIMM8B	translocase of inner mitochondrial membrane 8 homolog B (yeast)	218357_s_at	11q23.1	3.68421	11.3528	0.62128	< 0.0001
ZNF410	zinc finger protein 410	202010_s_at	14q24.3	8.94737	8.86511	0.62111	< 0.0001
SUGP2	SURP and G patch domain containing 2	212001_at	19p13.11	9.47368	7.85058	0.62104	< 0.0001
ZNF202	zinc finger protein 202	204329_s_at	11q24.1	5.78947	5.74358	0.62104	< 0.0001
CEP135	centrosomal protein 135kDa	206003_at	4q12	5.78947	7.17711	0.62099	0.0013
INO80D	INO80 complex subunit D	227931_at	2q33.3	3.15789	8.12418	0.62098	0.002
TTC33	tetratricopeptide repeat domain 33	219421_at	5p13.1	49.4737	7.35174	0.62096	< 0.0001
LOC100289361	uncharacterized LOC100289361	229338_at	3q23	28.4211	6.36397	0.62086	< 0.0001
SUB1	SUB1 homolog (S. cerevisiae)	212857_x_at	5p13.3	48.4211	12.4	0.6204	< 0.0001
CEP19	centrosomal protein 19kDa	1553158_at	3q29	34.7368	6.00519	0.62033	< 0.0001
MTMR12	myotubularin related protein 12	225232_at	5p13.3	49.4737	9.57283	0.62028	< 0.0001
HEATR2	HEAT repeat containing 2	218460_at	7p22.3	24.2105	9.35282	0.6199	< 0.0001
FAM161A	family with sequence similarity 161, member A	242584_at	2p15	7.36842	7.00507	0.61986	0.0545
B3GNT2	UDP-GlcNAc:betaGal beta-1,3-N-acetylglucosaminyltransferase 2	222870_s_at	2p15	7.36842	9.40561	0.61977	0.0052
RPL8	ribosomal protein L8	200936_at	8q24.3	44.7368	13.7363	0.6197	< 0.0001
PIGX	phosphatidylinositol glycan anchor biosynthesis, class X	1563111_a_at	3q29	34.7368	8.33628	0.61941	< 0.0001
HNRNPA2B1	heterogeneous nuclear ribonucleoprotein A2/B1	225107_at	7p15.2	23.1579	9.4905	0.61927	3e-04
PNN	pinin, desmosome associated protein	212037_at	14q21.1	17.3684	9.29766	0.61925	< 0.0001
PEX13	peroxisomal biogenesis factor 13	205246_at	2p15	7.36842	7.89356	0.61925	3e-04
RPRD2	regulation of nuclear pre-mRNA domain containing 2	212553_at	1q21.2	43.6842	9.18886	0.61912	0.0081
QTRTD1	queuine tRNA-ribosyltransferase domain containing 1	219178_at	3q13.31	19.4737	7.09112	0.61903	< 0.0001
CCHCR1	coiled-coil alpha-helical rod protein 1	37424_at	6p21.33	11.5789	7.41477	0.61895	< 0.0001
CCHCR1	coiled-coil alpha-helical rod protein 1	42361_g_at	6p21.33	11.5789	6.47369	0.61885	< 0.0001
RTFDC1	replication termination factor 2 domain containing 1	233842_x_at	20q13.31	25.7895	9.16039	0.61881	< 0.0001
TPD52	tumor protein D52	201689_s_at	8q21.13	27.8947	10.3293	0.61877	< 0.0001
CSDA		201161_s_at	12p13.2	10.5263	11.2026	0.61875	< 0.0001
PSMA3	proteasome (prosome, macropain) subunit, alpha type, 3	201532_at	14q23.1	10	11.3049	0.61865	< 0.0001
BBS9	Bardet-Biedl syndrome 9	209958_s_at	7p14.3	25.2632	7.32511	0.61861	< 0.0001
TMEM161A	transmembrane protein 161A	43977_at	19p13.11	9.47368	9.00436	0.61849	< 0.0001
VAPA	VAMP (vesicle-associated membrane protein)-associated protein A, 33kDa	225198_at	18p11.22	13.1579	9.49403	0.61829	< 0.0001
ZBTB45	zinc finger and BTB domain containing 45	229862_x_at	19q13.43	16.3158	7.47215	0.61823	< 0.0001
NOL10	nucleolar protein 10	222684_s_at	2p25.1	12.1053	8.99256	0.61821	< 0.0001
RNF5	ring finger protein 5, E3 ubiquitin protein ligase	209111_at	6p21.32	11.5789	9.3702	0.61798	< 0.0001
SMCR8	Smith-Magenis syndrome chromosome region, candidate 8	227305_s_at	17p11.2	3.15789	9.20339	0.61796	< 0.0001
MBNL1-AS1	MBNL1 antisense RNA 1	232298_at	3q25.1	33.1579	4.63918	0.61792	< 0.0001
SART3	squamous cell carcinoma antigen recognized by T cells 3	209128_s_at	12q23.3	4.21053	8.86673	0.6179	< 0.0001
SENP2	SUMO1/sentrin/SMT3 specific peptidase 2	218122_s_at	3q27.2	38.4211	8.03618	0.61786	< 0.0001
COPS7A	COP9 signalosome subunit 7A	209029_at	12p13.31	13.1579	8.71809	0.6178	< 0.0001
SNX27	sorting nexin family member 27	221006_s_at	1q21.3	43.1579	7.66736	0.61779	0.011
TOMM70A	translocase of outer mitochondrial membrane 70 homolog A (S. cerevisiae)	201512_s_at	3q12.2	18.9474	8.5936	0.61772	< 0.0001
PTRH2	peptidyl-tRNA hydrolase 2	218732_at	17q23.1	12.1053	9.36491	0.61758	< 0.0001
EIF2B5	eukaryotic translation initiation factor 2B, subunit 5 epsilon, 82kDa	1558050_at		38.9474	5.37288	0.61753	< 0.0001
INTS4	integrator complex subunit 4	1553670_at	11q14.1	11.0526	4.21825	0.6175	7e-04
C11orf57	chromosome 11 open reading frame 57	1555803_a_at	11q23.1	3.68421	6.98985	0.61746	< 0.0001
PCYT1A	phosphate cytidylyltransferase 1, choline, alpha	225069_at	3q29	34.7368	8.89795	0.61744	< 0.0001
UQCRB	ubiquinol-cytochrome c reductase binding protein	209065_at	8q22.1	31.0526	7.89508	0.61739	< 0.0001
LPCAT2	lysophosphatidylcholine acyltransferase 2	222833_at	16q12.2	3.15789	5.96559	0.61738	< 0.0001
UBA5	ubiquitin-like modifier activating enzyme 5	222579_at	3q22.1	26.3158	8.3187	0.61736	< 0.0001
ENY2	enhancer of yellow 2 homolog (Drosophila)	226775_at	8q23.1	34.2105	7.31698	0.6173	< 0.0001
POP4	processing of precursor 4, ribonuclease P/MRP subunit (S. cerevisiae)	227583_at	19q12	17.8947	6.14718	0.61705	6e-04
C7orf31	chromosome 7 open reading frame 31	229146_at	7p15.3	23.1579	6.05975	0.61704	0.0014
TRMT10B	tRNA methyltransferase 10 homolog B (S. cerevisiae)	235303_at	9p13.2	7.89474	3.81931	0.61699	< 0.0001
STAM	signal transducing adaptor molecule (SH3 domain and ITAM motif) 1	203544_s_at	10p12.33	1.57895	8.91229	0.61696	< 0.0001
THUMPD1	THUMP domain containing 1	206555_s_at	16p12.3	4.21053	9.73641	0.61687	< 0.0001
MBD6	methyl-CpG binding domain protein 6	226076_s_at	12q13.3	15.2632	7.00973	0.61683	3e-04
ANKRD12	ankyrin repeat domain 12	212289_at	18p11.22	12.1053	7.82075	0.61678	< 0.0001
DYNC1I2	dynein, cytoplasmic 1, intermediate chain 2	211684_s_at	2q31.1	4.73684	11.0675	0.61674	< 0.0001
HKR1	HKR1, GLI-Kruppel zinc finger family member	231836_at	19q13.12	18.9474	7.26744	0.61672	< 0.0001
NDUFA6	NADH dehydrogenase (ubiquinone) 1 alpha subcomplex, 6, 14kDa	202001_s_at	22q13.2	5.78947	11.1824	0.61669	< 0.0001
SUGP2	SURP and G patch domain containing 2	64371_at	19p13.11	9.47368	7.29814	0.61661	< 0.0001
PDCD2	programmed cell death 2	204025_s_at	6q27	4.73684	7.73127	0.61628	< 0.0001
USP34	ubiquitin specific peptidase 34	212065_s_at	2p15	7.36842	6.64065	0.61623	0.0069
NOP2	NOP2 nucleolar protein	214427_at	12p13.31	13.1579	8.36426	0.61617	< 0.0001
ENSA	endosulfine alpha	202596_at	1q21.3	43.6842	11.1838	0.61617	0.0059
CPM	carboxypeptidase M	206100_at	12q15	12.1053	9.34947	0.61598	0.5936
TOX4	TOX high mobility group box family member 4	201683_x_at	14q11.2	10.5263	8.05219	0.61595	< 0.0001
FAM210A	family with sequence similarity 210, member A	242149_at	18p11.21	10.5263	5.87517	0.61585	< 0.0001
ANAPC5	anaphase promoting complex subunit 5	208722_s_at	12q24.31	4.73684	8.89134	0.61558	< 0.0001
EIF3I	eukaryotic translation initiation factor 3, subunit I	208756_at	1p35.2	4.21053	11.0103	0.61546	< 0.0001
DCAF7	DDB1 and CUL4 associated factor 7	224748_at	17q23.3	14.2105	9.99713	0.61523	< 0.0001
LARP4B	La ribonucleoprotein domain family, member 4B	208952_s_at	10p15.3	3.68421	8.34734	0.61519	< 0.0001
BRD1	bromodomain containing 1	215460_x_at	22q13.33	7.89474	8.48832	0.61514	< 0.0001
EXOSC5	exosome component 5	218481_at	19q13.2	16.3158	8.56104	0.61514	< 0.0001
TMEM41A	transmembrane protein 41A	235037_at	3q27.2	38.4211	9.16858	0.61509	< 0.0001
TRIM27	tripartite motif containing 27	212116_at	6p22.1	11.5789	9.14961	0.61506	< 0.0001
CPT1A	carnitine palmitoyltransferase 1A (liver)	203633_at	11q13.3	10.5263	9.2595	0.61504	0.0064
RAB2B	RAB2B, member RAS oncogene family	225074_at	14q11.2	10.5263	9.31462	0.61496	< 0.0001
MGAT2	mannosyl (alpha-1,6-)-glycoprotein beta-1,2-N-acetylglucosaminyltransferase	211061_s_at	14q21.3	12.6316	8.80077	0.61494	< 0.0001
PHF20L1	PHD finger protein 20-like 1	230098_at	8q24.22	51.0526	7.77343	0.61488	8e-04
NFYC	nuclear transcription factor Y, gamma	238231_at		5.78947	3.91808	0.61487	4e-04
MRPL20	mitochondrial ribosomal protein L20	220526_s_at	1p36.33	3.68421	11.1116	0.61467	< 0.0001
MINA	MYC induced nuclear antigen	213188_s_at	3q11.2	16.8421	9.2518	0.61462	< 0.0001
GCC1	GRIP and coiled-coil domain containing 1	218912_at	7q32.1	14.7368	8.41572	0.61461	< 0.0001
CHD7	chromodomain helicase DNA binding protein 7	226123_at	8q12.2	22.6316	8.10867	0.61461	< 0.0001
ARNT	aryl hydrocarbon receptor nuclear translocator	231016_s_at		43.6842	7.55786	0.61445	0.0093
CSTF1	cleavage stimulation factor, 3' pre-RNA, subunit 1, 50kDa	32723_at	20q13.2	25.7895	7.96515	0.61437	< 0.0001
DIABLO	diablo, IAP-binding mitochondrial protein	219350_s_at	12q24.31	4.73684	10.1871	0.61423	< 0.0001
MDC1	mediator of DNA-damage checkpoint 1	203062_s_at	6p21.33	11.5789	8.06701	0.61417	< 0.0001
HNRNPUL1	heterogeneous nuclear ribonucleoprotein U-like 1	208713_at	19q13.2	16.3158	9.96206	0.61389	< 0.0001
BAG5	BCL2-associated athanogene 5	202985_s_at	14q32.33	13.6842	9.73087	0.61378	< 0.0001
LRRC16A	leucine rich repeat containing 16A	219573_at	6p22.2	13.1579	7.50593	0.61365	< 0.0001
PDCD5	programmed cell death 5	219275_at	19q13.11	18.4211	8.94665	0.6136	< 0.0001
KIAA1551	KIAA1551	218614_at	12p11.21	13.1579	9.23262	0.61356	7e-04
UTP23	UTP23, small subunit (SSU) processome component, homolog (yeast)	227836_at	8q24.11	39.4737	8.82797	0.61334	< 0.0001
RPL30	ribosomal protein L30	200062_s_at	8q22.2	31.5789	14.0177	0.61332	< 0.0001
WDR61	WD repeat domain 61	232075_at	15q25.1	2.63158	8.40365	0.6132	< 0.0001
VTI1B	vesicle transport through interaction with t-SNAREs 1B	209452_s_at	14q24.1	8.94737	10.2042	0.61315	< 0.0001
UBR5	ubiquitin protein ligase E3 component n-recognin 5	208882_s_at	8q22.3	33.1579	8.90189	0.61311	< 0.0001
PEX3	peroxisomal biogenesis factor 3	203972_s_at	6q24.2	3.68421	8.34871	0.61311	< 0.0001
GBA2	glucosidase, beta (bile acid) 2	224627_at	9p13.3	8.42105	7.593	0.6131	< 0.0001
DCAF11	DDB1 and CUL4 associated factor 11	201886_at	14q12	12.1053	7.8717	0.61307	< 0.0001
ADAM23	ADAM metallopeptidase domain 23	244463_at	2q33.3	4.73684	3.73746	0.61304	0.7006
DTD2	D-tyrosyl-tRNA deacylase 2 (putative)	1553801_a_at	14q12	15.7895	6.30936	0.61282	< 0.0001
KATNA1	katanin p60 (ATPase containing) subunit A 1	205526_s_at	6q25.1	3.15789	8.12806	0.61281	< 0.0001
MLLT10	myeloid/lymphoid or mixed-lineage leukemia (trithorax homolog, Drosophila); translocated to, 10	225992_at	10p12.31	2.10526	8.60153	0.61275	< 0.0001
IRGQ	immunity-related GTPase family, Q	64488_at	19q13.31	16.3158	7.9708	0.61269	< 0.0001
HPS4	Hermansky-Pudlak syndrome 4	54037_at	22q12.1	7.36842	6.90136	0.61265	< 0.0001
SGOL2	shugoshin-like 2 (S. pombe)	235425_at	2q33.1	4.21053	6.81131	0.61251	0.082
SPTLC1	serine palmitoyltransferase, long chain base subunit 1	202277_at	9q22.31	4.73684	10.6782	0.61247	< 0.0001
DCTN6	dynactin 6	203261_at	8p12	3.15789	10.0956	0.61231	< 0.0001
CYP2R1	cytochrome P450, family 2, subfamily R, polypeptide 1	227109_at	11p15.2	5.26316	8.18705	0.61226	< 0.0001
USP47	ubiquitin specific peptidase 47	221518_s_at	11p15.3	8.42105	10.4017	0.61223	< 0.0001
CCHCR1	coiled-coil alpha-helical rod protein 1	37425_g_at	6p21.33	11.5789	6.95724	0.61215	< 0.0001
PPP2R5C	protein phosphatase 2, regulatory subunit B', gamma	213305_s_at	14q32.31	14.7368	8.9487	0.61209	< 0.0001
GMNN	geminin, DNA replication inhibitor	218350_s_at	6p22.3	13.1579	9.72061	0.61209	< 0.0001
CCDC43	coiled-coil domain containing 43	225607_at	17q21.31	9.47368	8.21275	0.61203	< 0.0001
EXOSC3	exosome component 3	227916_x_at	9p13.2	7.89474	9.10327	0.61202	< 0.0001
SMCR8	Smith-Magenis syndrome chromosome region, candidate 8	227304_at	17p11.2	3.15789	7.23437	0.61197	< 0.0001
OXA1L	oxidase (cytochrome c) assembly 1-like	208717_at	14q11.2	10.5263	10.1597	0.61197	< 0.0001
SNX5	sorting nexin 5	229980_s_at	20p11.23	23.6842	10.8298	0.61196	< 0.0001
NFKBIB	nuclear factor of kappa light polypeptide gene enhancer in B-cells inhibitor, beta	214448_x_at	19q13.2	20.5263	7.02083	0.61194	2e-04
CCDC30	coiled-coil domain containing 30	243036_at	1p34.2	5.26316	3.70658	0.6119	0.0112
MRPL52	mitochondrial ribosomal protein L52	221997_s_at		10.5263	6.2218	0.61185	< 0.0001
RNF170	ring finger protein 170	220985_s_at	8p11.21	11.0526	7.60314	0.61184	1e-04
FAM117B	family with sequence similarity 117, member B	1564868_a_at	2q33.2	4.21053	5.35778	0.6118	0.0852
MED6	mediator complex subunit 6	207079_s_at	14q24.2	8.94737	8.58086	0.61175	< 0.0001
SIPA1L3	signal-induced proliferation-associated 1 like 3	37831_at	19q13.13	20	8.27793	0.61175	2e-04
SRP72	signal recognition particle 72kDa	208802_at	4q12	5.78947	8.88143	0.61174	< 0.0001
WDR67		214061_at	8q24.13	43.6842	7.14502	0.61169	< 0.0001
USP34	ubiquitin specific peptidase 34	242647_at	2p15	7.36842	4.99433	0.61169	0.0362
WDR89	WD repeat domain 89	244038_at	14q23.2	10.5263	6.57137	0.61163	< 0.0001
RFX5	regulatory factor X, 5 (influences HLA class II expression)	202964_s_at	1q21.3	43.6842	7.9222	0.61159	0.0493
XRN2	5'-3' exoribonuclease 2	223002_s_at	20p11.22	25.2632	9.07275	0.61152	< 0.0001
C2CD3	C2 calcium-dependent domain containing 3	36552_at	11q13.4	9.47368	7.95881	0.61146	< 0.0001
SUB1	SUB1 homolog (S. cerevisiae)	224587_at	5p13.3	48.4211	10.1479	0.61133	2e-04
ZNF259		200054_at	11q23.3	4.21053	8.61374	0.61125	< 0.0001
PI4KB	phosphatidylinositol 4-kinase, catalytic, beta	210417_s_at	1q21.3	43.6842	7.9792	0.61111	0.022
PLAA	phospholipase A2-activating protein	209533_s_at	9p21.2	5.26316	8.17502	0.61095	< 0.0001
ASNSD1	asparagine synthetase domain containing 1	217987_at	2q32.2	6.84211	9.82666	0.61095	< 0.0001
TRMT12	tRNA methyltransferase 12 homolog (S. cerevisiae)	219299_at	8q24.13	46.3158	8.45321	0.61085	3e-04
E2F3	E2F transcription factor 3	203692_s_at	6p22.3	15.2632	7.58461	0.61083	6e-04
ISY1	ISY1 splicing factor homolog (S. cerevisiae)	223428_s_at	3q21.3	32.1053	7.53367	0.61061	< 0.0001
CHMP2A	charged multivesicular body protein 2A	202121_s_at	19q13.43	16.3158	10.8477	0.61058	< 0.0001
TECPR2	tectonin beta-propeller repeat containing 2	204308_s_at	14q32.31	14.7368	7.73891	0.61054	< 0.0001
CCT5	chaperonin containing TCP1, subunit 5 (epsilon)	208696_at	5p15.2	55.7895	11.5756	0.61048	3e-04
LINC00526	long intergenic non-protein coding RNA 526	229829_at	18p11.31	11.5789	7.05728	0.6104	< 0.0001
RPL22L1	ribosomal protein L22-like 1	225541_at	3q26.2	40.5263	10.4224	0.61039	< 0.0001
UBA2	ubiquitin-like modifier activating enzyme 2	229587_at	19q13.11	21.5789	7.00977	0.6103	< 0.0001
C2CD3	C2 calcium-dependent domain containing 3	213199_at	11q13.4	9.47368	7.8144	0.6103	< 0.0001
ZNF133	zinc finger protein 133	216960_s_at	20p11.23	23.6842	7.55666	0.61029	< 0.0001
MTMR4	myotubularin related protein 4	214268_s_at	17q22	12.6316	8.56332	0.61022	< 0.0001
SPOPL	speckle-type POZ protein-like	225659_at	2q22.1	2.63158	7.40848	0.61016	< 0.0001
RCHY1	ring finger and CHY zinc finger domain containing 1, E3 ubiquitin protein ligase	214281_s_at	4q21.1	4.73684	8.99965	0.60987	< 0.0001
SNW1	SNW domain containing 1	215424_s_at	14q24.3	8.94737	9.20302	0.60983	< 0.0001
AGPS	alkylglycerone phosphate synthase	205401_at	2q31.2	6.84211	8.00207	0.60982	4e-04
NUDCD1	NudC domain containing 1	225439_at	8q23.1	34.2105	9.19703	0.6098	< 0.0001
SIK3	SIK family kinase 3	213034_at	11q23.3	4.21053	8.1614	0.6098	< 0.0001
SRRD	SRR1 domain containing	213608_s_at	22q12.1	7.36842	8.09232	0.60977	< 0.0001
RAC1	ras-related C3 botulinum toxin substrate 1 (rho family, small GTP binding protein Rac1)	208640_at	7p22.1	22.1053	12.6875	0.60976	< 0.0001
BRD1	bromodomain containing 1	204520_x_at	22q13.33	7.89474	8.53679	0.60975	< 0.0001
HECTD1	HECT domain containing E3 ubiquitin protein ligase 1	242349_at	14q12	15.7895	6.57186	0.60957	< 0.0001
RAB6A	RAB6A, member RAS oncogene family	201047_x_at	11q13.4	10	11.0316	0.60952	< 0.0001
FASTKD2	FAST kinase domains 2	229135_at		4.73684	5.72133	0.60949	< 0.0001
MINA	MYC induced nuclear antigen	213189_at	3q11.2	16.8421	7.96309	0.60935	< 0.0001
KPNA1	karyopherin alpha 1 (importin alpha 5)	202058_s_at	3q21.1	19.4737	7.3585	0.60911	< 0.0001
NUMA1	nuclear mitotic apparatus protein 1	200747_s_at	11q13.4	12.6316	9.22296	0.60899	< 0.0001
ZNF780B	zinc finger protein 780B	242969_at	19q13.2	19.4737	5.11359	0.60899	< 0.0001
CMSS1	cms1 ribosomal small subunit homolog (yeast)	224523_s_at	3q12.1	18.9474	9.19143	0.60898	< 0.0001
BDH1	3-hydroxybutyrate dehydrogenase, type 1	211715_s_at	3q29	35.7895	7.77264	0.60892	< 0.0001
HNRNPA2B1	heterogeneous nuclear ribonucleoprotein A2/B1	225932_s_at	7p15.2	23.1579	10.7808	0.60887	4e-04
PHC3	polyhomeotic homolog 3 (Drosophila)	226508_at	3q26.2	40.5263	9.83375	0.60884	< 0.0001
CINP	cyclin-dependent kinase 2 interacting protein	218267_at	14q32.31	14.7368	6.99794	0.60872	< 0.0001
FAIM	Fas apoptotic inhibitory molecule	220643_s_at	3q22.3	27.3684	8.60587	0.6087	< 0.0001
IMPA1	inositol(myo)-1(or 4)-monophosphatase 1	203011_at	8q21.13	26.8421	9.6749	0.6086	< 0.0001
NDUFB1	NADH dehydrogenase (ubiquinone) 1 beta subcomplex, 1, 7kDa	206790_s_at	14q32.12	10	12.0041	0.60856	< 0.0001
YARS2	tyrosyl-tRNA synthetase 2, mitochondrial	218470_at	12p11.21	13.1579	8.22723	0.6084	< 0.0001
TAF11	TAF11 RNA polymerase II, TATA box binding protein (TBP)-associated factor, 28kDa	209358_at	6p21.31	11.0526	9.29692	0.60839	< 0.0001
ZNF780B	zinc finger protein 780B	244818_at	19q13.2	19.4737	4.7173	0.60832	< 0.0001
PEX5	peroxisomal biogenesis factor 5	203244_at	12p13.31	13.1579	8.70856	0.60827	< 0.0001
TMEM39A	transmembrane protein 39A	218615_s_at	3q13.33	20.5263	8.04333	0.60825	< 0.0001
ISY1	ISY1 splicing factor homolog (S. cerevisiae)	223831_x_at	3q21.3	32.1053	8.93167	0.60824	< 0.0001
TPCN2	two pore segment channel 2	229251_s_at	11q13.3	12.1053	6.89483	0.60804	0.0025
ZNF410	zinc finger protein 410	209944_at	14q24.3	8.94737	10.1649	0.60796	< 0.0001
DCAF10	DDB1 and CUL4 associated factor 10	219001_s_at	9p13.2	7.89474	7.82108	0.60791	< 0.0001
COMMD5	COMM domain containing 5	223819_x_at	8q24.3	44.7368	8.58781	0.60788	8e-04
MBD4	methyl-CpG binding domain protein 4	214047_s_at	3q21.3	32.6316	9.58866	0.60779	< 0.0001
RPRD1A	regulation of nuclear pre-mRNA domain containing 1A	222559_s_at	18q12.2	10	8.39519	0.60777	< 0.0001
NMD3	NMD3 ribosome export adaptor	222497_x_at	3q26.1	36.8421	9.66575	0.60756	< 0.0001
SLC36A4	solute carrier family 36 (proton/amino acid symporter), member 4	234978_at	11q21	5.26316	7.72389	0.60749	< 0.0001
MRPS21	mitochondrial ribosomal protein S21	222997_s_at	1q21.2	43.6842	10.9613	0.60745	0.0041
ARMC10	armadillo repeat containing 10	1554480_a_at	7q22.1	15.2632	9.19679	0.60739	< 0.0001
DNAJC21	DnaJ (Hsp40) homolog, subfamily C, member 21	238337_s_at	5p13.2	53.6842	9.28516	0.60707	< 0.0001
CEP76	centrosomal protein 76kDa	219311_at	18p11.21	10	7.51169	0.60695	< 0.0001
PPAPDC1B	phosphatidic acid phosphatase type 2 domain containing 1B	223569_at	8p11.23	15.7895	7.90069	0.60692	< 0.0001
PAIP1	poly(A) binding protein interacting protein 1	209063_x_at	5p12	48.4211	10.1327	0.60682	< 0.0001
ZNF430	zinc finger protein 430	206829_x_at	19p12	6.84211	8.19121	0.60677	< 0.0001
TRMT6	tRNA methyltransferase 6 homolog (S. cerevisiae)	233970_s_at	20p12.3	24.2105	8.50374	0.60653	< 0.0001
ZNF805	zinc finger protein 805	238436_s_at	19q13.43	12.6316	7.42846	0.60652	< 0.0001
SOX2	SRY (sex determining region Y)-box 2	214178_s_at		39.4737	4.82	0.60649	0.0023
ARMC6	armadillo repeat containing 6	221758_at	19p13.11	9.47368	7.21863	0.60634	< 0.0001
RTFDC1	replication termination factor 2 domain containing 1	217737_x_at	20q13.31	25.7895	9.14715	0.60623	< 0.0001
PCMTD1	protein-L-isoaspartate (D-aspartate) O-methyltransferase domain containing 1	226119_at	8q11.23	23.1579	10.1364	0.60618	< 0.0001
IQCB1	IQ motif containing B1	205995_x_at	3q13.33	19.4737	8.24593	0.60613	< 0.0001
RFX5	regulatory factor X, 5 (influences HLA class II expression)	202963_at	1q21.3	43.6842	9.36142	0.60608	0.0127
IFT46	intraflagellar transport 46	218483_s_at	11q23.3	4.21053	8.21361	0.60587	< 0.0001
PPAPDC1B	phosphatidic acid phosphatase type 2 domain containing 1B	226150_at	8p11.23	15.7895	10.0674	0.60577	< 0.0001
CRNKL1	crooked neck pre-mRNA splicing factor 1	219913_s_at	20p11.23	24.2105	8.18151	0.60558	< 0.0001
MON2	MON2 homolog (S. cerevisiae)	212755_at	12q14.1	8.94737	4.94274	0.60553	0.0094
SENP5	SUMO1/sentrin specific peptidase 5	57703_at	3q29	34.7368	6.7486	0.6055	< 0.0001
JKAMP	JNK1/MAPK8-associated membrane protein	223215_s_at	14q23.1	10	9.86364	0.60526	< 0.0001
RWDD1	RWD domain containing 1	219598_s_at	6q22.1	2.63158	10.2241	0.60525	< 0.0001
TRMT6	tRNA methyltransferase 6 homolog (S. cerevisiae)	222768_s_at	20p12.3	24.2105	8.55647	0.6051	< 0.0001
MRS2	MRS2 magnesium transporter	218538_s_at	6p22.3	14.2105	8.56178	0.605	< 0.0001
USP22	ubiquitin specific peptidase 22	200083_at	17p11.2	3.68421	9.89402	0.6049	< 0.0001
NAP1L1	nucleosome assembly protein 1-like 1	204528_s_at	12q21.2	5.78947	10.6906	0.60488	0.001
KLHL24	kelch-like family member 24	221985_at	3q27.1	38.9474	8.09843	0.60474	< 0.0001
DHX36	DEAH (Asp-Glu-Ala-His) box polypeptide 36	223139_s_at	3q25.2	33.1579	10.3759	0.60469	< 0.0001
CEP89	centrosomal protein 89kDa	1554513_s_at	19q13.11	20	5.38397	0.60468	< 0.0001
NSFL1C	NSFL1 (p97) cofactor (p47)	220248_x_at	20p13	26.8421	10.141	0.60451	< 0.0001
TFRC	transferrin receptor	208691_at	3q29	34.2105	12.1716	0.6045	< 0.0001
STK24	serine/threonine kinase 24	208855_s_at	13q32.2	5.78947	11.8395	0.60427	< 0.0001
PPP2R5D	protein phosphatase 2, regulatory subunit B', delta	202513_s_at	6p21.1	16.8421	8.18073	0.60412	< 0.0001
MTMR4	myotubularin related protein 4	212277_at	17q22	12.6316	8.55909	0.60408	< 0.0001
CREBZF	CREB/ATF bZIP transcription factor	202978_s_at	11q14.1	5.78947	8.30947	0.60401	< 0.0001
PCYT1A	phosphate cytidylyltransferase 1, choline, alpha	204209_at	3q29	34.7368	6.97627	0.60386	< 0.0001
ARMC8	armadillo repeat containing 8	1555279_at	3q22.3	27.3684	6.17551	0.60354	< 0.0001
MNAT1	MNAT CDK-activating kinase assembly factor 1	203565_s_at	14q23.1	10.5263	7.98411	0.60354	< 0.0001
HDAC1	histone deacetylase 1	201209_at	1p35.2	4.21053	10.8104	0.60344	< 0.0001
PAIP1	poly(A) binding protein interacting protein 1	210283_x_at	5p12	48.4211	9.66819	0.6034	< 0.0001
C17orf80	chromosome 17 open reading frame 80	223351_at	17q25.1	19.4737	7.96253	0.60339	< 0.0001
ANAPC5	anaphase promoting complex subunit 5	211036_x_at	12q24.31	4.73684	10.583	0.60334	< 0.0001
GINS4	GINS complex subunit 4 (Sld5 homolog)	235029_at	8p11.21	13.1579	4.9713	0.60333	< 0.0001
HSPBP1	HSPA (heat shock 70kDa) binding protein, cytoplasmic cochaperone 1	202415_s_at	19q13.42	14.2105	8.19681	0.60297	< 0.0001
EXOSC10	exosome component 10	207541_s_at	1p36.22	3.15789	8.90698	0.60295	< 0.0001
ZFC3H1	zinc finger, C3H1-type containing	213065_at	12q21.1	10.5263	8.56517	0.60291	9e-04
RECQL	RecQ helicase-like	212917_x_at	12p12.1	12.6316	9.63795	0.6029	< 0.0001
TIMM9	translocase of inner mitochondrial membrane 9 homolog (yeast)	218316_at	14q23.1	10	8.63798	0.60285	< 0.0001
RPL36AL	ribosomal protein L36a-like	207585_s_at	14q21.3	12.6316	12.2976	0.60282	< 0.0001
ZBTB10	zinc finger and BTB domain containing 10	228562_at	8q21.13	27.3684	8.56292	0.60273	< 0.0001
COMMD5	COMM domain containing 5	223198_x_at	8q24.3	44.7368	8.56873	0.6026	2e-04
NOL11	nucleolar protein 11	221970_s_at	17q24.2	13.6842	9.85234	0.60258	< 0.0001
NEMF	nuclear export mediator factor	218649_x_at	14q21.3	12.6316	8.84162	0.60244	< 0.0001
MED20	mediator complex subunit 20	212872_s_at	6p21.1	15.2632	8.48678	0.60212	< 0.0001
RYK	receptor-like tyrosine kinase	216976_s_at	3q22.2	27.3684	7.91426	0.60207	< 0.0001
GLRX5	glutaredoxin 5	221932_s_at	14q32.13	11.0526	10.1697	0.60206	< 0.0001
DYNC1LI2	dynein, cytoplasmic 1, light intermediate chain 2	224616_at	16q22.1	5.26316	11.4531	0.60204	< 0.0001
SSB	Sjogren syndrome antigen B (autoantigen La)	201138_s_at	2q31.1	5.26316	10.0085	0.60201	2e-04
RMDN1	regulator of microtubule dynamics 1	218549_s_at	8q21.3	30.5263	8.82124	0.60195	< 0.0001
PPAT	phosphoribosyl pyrophosphate amidotransferase	209434_s_at	4q12	5.78947	7.76552	0.60187	5e-04
TULP3	tubby like protein 3	221964_at	12p13.33	14.7368	7.5912	0.60186	< 0.0001
NUDCD1	NudC domain containing 1	225438_at	8q23.1	34.2105	5.33995	0.60183	< 0.0001
MTPAP	mitochondrial poly(A) polymerase	233873_x_at	10p11.23	2.63158	8.55386	0.60168	< 0.0001
DDRGK1	DDRGK domain containing 1	218159_at	20p13	25.7895	9.32556	0.60167	< 0.0001
MTPAP	mitochondrial poly(A) polymerase	222794_x_at	10p11.23	2.63158	9.16001	0.60164	< 0.0001
MED30	mediator complex subunit 30	227786_at	8q24.11	38.9474	8.39949	0.60161	< 0.0001
BAIAP2L1	BAI1-associated protein 2-like 1	227372_s_at	7q22.1	14.7368	9.8132	0.60161	< 0.0001
NAA20	N(alpha)-acetyltransferase 20, NatB catalytic subunit	223040_at	20p11.23	24.2105	10.3654	0.60158	< 0.0001
IMPACT	impact RWD domain protein	218637_at	18q11.2	9.47368	7.78378	0.60155	< 0.0001
ZNF45	zinc finger protein 45	222028_at	19q13.31	15.7895	7.5958	0.60154	< 0.0001
UBAP1	ubiquitin associated protein 1	221490_at	9p13.3	8.94737	8.41224	0.6015	< 0.0001
KDELR2	KDEL (Lys-Asp-Glu-Leu) endoplasmic reticulum protein retention receptor 2	200698_at	7p22.1	22.1053	11.3486	0.60148	< 0.0001
HINFP	histone H4 transcription factor	206495_s_at	11q23.3	4.21053	7.52612	0.60147	< 0.0001
EXOC5	exocyst complex component 5	228418_at	14q22.3	10.5263	7.93875	0.60144	< 0.0001
CBX3	chromobox homolog 3	1555920_at	7p15.2	23.1579	6.65784	0.60122	0.0682
TP73-AS1	TP73 antisense RNA 1	213340_s_at	1p36.32	4.21053	8.19413	0.6012	< 0.0001
FANCM	Fanconi anemia, complementation group M	234733_s_at	14q21.2	12.6316	6.06016	0.60118	< 0.0001
PPP2R5C	protein phosphatase 2, regulatory subunit B', gamma	1554365_a_at	14q32.31	14.7368	9.2407	0.60113	< 0.0001
ADNP	activity-dependent neuroprotector homeobox	201773_at	20q13.13	22.6316	10.4955	0.60108	< 0.0001
IFT43	intraflagellar transport 43	226195_at	14q24.3	8.42105	8.14348	0.60103	< 0.0001
RNF114	ring finger protein 114	200868_s_at	20q13.13	23.6842	8.88466	0.60101	< 0.0001
ABHD10	abhydrolase domain containing 10	218633_x_at	3q13.2	18.4211	8.80694	0.60093	< 0.0001
ZNF133	zinc finger protein 133	37254_at	20p11.23	23.6842	7.86709	0.60085	< 0.0001
IRGQ	immunity-related GTPase family, Q	221877_at	19q13.31	16.3158	8.41462	0.6008	< 0.0001
NADKD1		229299_at	5p13.2	51.5789	6.56971	0.60079	< 0.0001
MCM4	minichromosome maintenance complex component 4	222037_at	8q11.21	21.0526	7.12102	0.60068	< 0.0001
TBL1XR1	transducin (beta)-like 1 X-linked receptor 1	235890_at	3q26.32	40.5263	6.26868	0.60068	< 0.0001
TRIM27	tripartite motif containing 27	210541_s_at	6p22.1	11.5789	8.23609	0.60061	< 0.0001
HRSP12	heat-responsive protein 12	231705_at		31.5789	5.75667	0.60054	0.0037
EIF4G1	eukaryotic translation initiation factor 4 gamma, 1	208625_s_at	3q27.1	38.9474	10.2041	0.6005	< 0.0001
RPF1	ribosome production factor 1 homolog (S. cerevisiae)	218462_at	1p22.3	4.21053	10.0731	0.6004	< 0.0001
PSMA7	proteasome (prosome, macropain) subunit, alpha type, 7	201114_x_at	20q13.33	37.8947	11.4961	0.60018	< 0.0001
PLD1	phospholipase D1, phosphatidylcholine-specific	215724_at	3q26.31	41.5789	4.04845	0.60009	< 0.0001
GALT	galactose-1-phosphate uridylyltransferase	232708_at	9p13.3	8.94737	5.39035	0.60005	6e-04
PRUNE	prune exopolyphosphatase	232490_s_at	1q21.3	43.6842	4.90303	0.60001	0.0017
ZFAND1	zinc finger, AN1-type domain 1	218919_at	8q21.13	26.8421	9.10522	0.59998	< 0.0001
RPP38	ribonuclease P/MRP 38kDa subunit	205562_at	10p13	2.10526	8.21048	0.59987	< 0.0001
MALSU1	mitochondrial assembly of ribosomal large subunit 1	226385_s_at	7p15.3	22.1053	10.873	0.59985	< 0.0001
MCM3AP	minichromosome maintenance complex component 3 associated protein	212269_s_at	21q22.3	6.31579	8.68823	0.59985	< 0.0001
MTERFD1		219363_s_at	8q22.1	31.0526	9.67337	0.59983	< 0.0001
ATP5SL	ATP5S-like	218038_at	19q13.2	16.3158	8.27926	0.59983	< 0.0001
COPB1	coatomer protein complex, subunit beta 1	201359_at	11p15.2	5.26316	10.7032	0.59976	< 0.0001
TAOK1	TAO kinase 1	224769_at	17q11.2	6.31579	10.6011	0.59974	< 0.0001
SNAPC3	small nuclear RNA activating complex, polypeptide 3, 50kDa	210465_s_at	9p22.3	4.21053	7.35173	0.59974	1e-04
SUN1	Sad1 and UNC84 domain containing 1	212074_at	7p22.3	24.2105	10.1039	0.59971	< 0.0001
ATG14	autophagy related 14	204568_at	14q22.3	10.5263	8.03632	0.59956	< 0.0001
LOC100506710		225635_s_at		8.42105	8.19611	0.59956	< 0.0001
CEP19	centrosomal protein 19kDa	230860_at	3q29	34.7368	6.09021	0.59955	< 0.0001
XRN1	5'-3' exoribonuclease 1	233632_s_at	3q23	26.8421	8.62963	0.59953	< 0.0001
ARFGEF2	ADP-ribosylation factor guanine nucleotide-exchange factor 2 (brefeldin A-inhibited)	218098_at	20q13.13	22.6316	9.63312	0.59947	< 0.0001
CLK4	CDC-like kinase 4	210346_s_at	5q35.3	6.84211	8.41049	0.59929	< 0.0001
RPS6KB1	ribosomal protein S6 kinase, 70kDa, polypeptide 1	226660_at	17q23.1	12.1053	9.45216	0.59928	< 0.0001
WDPCP	WD repeat containing planar cell polarity effector	224180_x_at	2p15	7.89474	6.37914	0.59927	0.0011
OPA1	optic atrophy 1 (autosomal dominant)	212213_x_at	3q29	35.7895	8.82069	0.59922	< 0.0001
NUP85	nucleoporin 85kDa	218014_at	17q25.1	21.5789	9.52009	0.5992	< 0.0001
TM2D3	TM2 domain containing 3	221702_s_at	15q26.3	5.26316	10.0444	0.59909	< 0.0001
GATAD2A	GATA zinc finger domain containing 2A	234294_x_at	19p13.11	9.47368	9.51541	0.59899	< 0.0001
ARCN1	archain 1	201176_s_at	11q23.3	4.21053	10.6373	0.59876	< 0.0001
NAA50	N(alpha)-acetyltransferase 50, NatE catalytic subunit	222393_s_at	3q13.31	19.4737	9.19129	0.59875	< 0.0001
ENSA	endosulfine alpha	221486_at	1q21.3	43.6842	9.21252	0.59871	0.0056
PAK2	p21 protein (Cdc42/Rac)-activated kinase 2	208878_s_at	3q29	34.7368	8.34295	0.59868	< 0.0001
RPL24	ribosomal protein L24	200013_at	3q12.3	18.9474	13.6164	0.59865	< 0.0001
ATP6V1C1	ATPase, H+ transporting, lysosomal 42kDa, V1 subunit C1	226463_at	8q22.3	32.6316	8.61966	0.59862	< 0.0001
DDX24	DEAD (Asp-Glu-Ala-Asp) box helicase 24	200694_s_at	14q32.12	11.0526	9.94032	0.59857	< 0.0001
ARMC8	armadillo repeat containing 8	1555281_x_at	3q22.3	27.3684	6.9194	0.59857	< 0.0001
PRELID1	PRELI domain containing 1	223032_x_at	5q35.3	6.31579	10.6711	0.59855	< 0.0001
LOC100130557		1558782_a_at	1p34.2	5.78947	5.72032	0.59854	0.1274
DVL3	dishevelled segment polarity protein 3	201908_at	3q27.1	38.9474	9.20223	0.59838	< 0.0001
CYC1	cytochrome c-1	201066_at	8q24.3	44.2105	10.5082	0.59806	< 0.0001
AURKAIP1	aurora kinase A interacting protein 1	225552_x_at	1p36.33	3.68421	10.6992	0.59799	< 0.0001
NAP1L1	nucleosome assembly protein 1-like 1	208754_s_at	12q21.2	5.78947	9.99622	0.59797	7e-04
DNAJC21	DnaJ (Hsp40) homolog, subfamily C, member 21	235032_at	5p13.2	53.6842	8.46757	0.59795	< 0.0001
CEP89	centrosomal protein 89kDa	1560599_a_at	19q13.11	20	5.62611	0.59794	0.001
IRGQ	immunity-related GTPase family, Q	1555833_a_at	19q13.31	16.3158	8.44426	0.59787	< 0.0001
DCUN1D4	DCN1, defective in cullin neddylation 1, domain containing 4	212851_at	4q12	3.68421	7.38776	0.59781	< 0.0001
PAAF1	proteasomal ATPase-associated factor 1	218957_s_at	11q13.4	9.47368	8.7093	0.59779	< 0.0001
HCG18	HLA complex group 18 (non-protein coding)	225584_at	6p22.1	11.0526	7.8984	0.59769	< 0.0001
BBS9	Bardet-Biedl syndrome 9	37549_g_at	7p14.3	25.2632	7.00831	0.59763	< 0.0001
ABCF3	ATP-binding cassette, sub-family F (GCN20), member 3	202394_s_at	3q27.1	38.9474	8.16727	0.59752	< 0.0001
VPS29	vacuolar protein sorting 29 homolog (S. cerevisiae)	223026_s_at	12q24.11	4.21053	10.9303	0.59747	< 0.0001
CDV3	CDV3 homolog (mouse)	213554_s_at	3q22.1	27.3684	8.70276	0.5974	< 0.0001
TMEM44-AS1	TMEM44 antisense RNA 1	229754_at	3q29	36.3158	6.8233	0.59736	< 0.0001
PGBD1	piggyBac transposable element derived 1	235411_at	6p22.1	11.5789	4.98559	0.59732	2e-04
RASSF8	Ras association (RalGDS/AF-6) domain family (N-terminal) member 8	225946_at	12p12.1	13.6842	7.51378	0.59731	0.1346
KIAA0196	KIAA0196	201985_at	8q24.13	46.3158	8.88336	0.59718	< 0.0001
FBXO45	F-box protein 45	225100_at	3q29	34.7368	7.77408	0.59704	< 0.0001
CANX	calnexin	200068_s_at	5q35.3	6.84211	12.1392	0.59693	< 0.0001
DGUOK	deoxyguanosine kinase	209549_s_at	2p13.1	6.31579	9.89516	0.59693	< 0.0001
SAYSD1	SAYSVFN motif domain containing 1	222741_s_at	6p21.2	13.6842	7.90073	0.59679	< 0.0001
ANKRD17	ankyrin repeat domain 17	212211_at	4q13.3	4.21053	8.59311	0.59675	< 0.0001
NFXL1	nuclear transcription factor, X-box binding-like 1	227220_at	4p12	3.15789	7.85951	0.59669	4e-04
SUB1	SUB1 homolog (S. cerevisiae)	224586_x_at	5p13.3	48.4211	12.059	0.59662	< 0.0001
C1orf56	chromosome 1 open reading frame 56	223459_s_at	1q21.3	43.6842	6.53542	0.59661	0.0021
USP34	ubiquitin specific peptidase 34	212066_s_at	2p15	7.36842	9.8744	0.59657	< 0.0001
POLG2	polymerase (DNA directed), gamma 2, accessory subunit	205811_at	17q23.3	13.1579	7.35613	0.59651	< 0.0001
CSPP1	centrosome and spindle pole associated protein 1	221925_s_at	8q13.1	23.1579	6.42862	0.5964	< 0.0001
GBA2	glucosidase, beta (bile acid) 2	223921_s_at	9p13.3	8.42105	7.35404	0.59639	< 0.0001
ZNF343	zinc finger protein 343	227986_at	20p13	25.7895	6.94722	0.59638	< 0.0001
BOP1	block of proliferation 1	212563_at	8q24.3	44.7368	7.65136	0.59634	< 0.0001
FBXO18	F-box protein, helicase, 18	224683_at	10p15.1	4.21053	8.42879	0.59625	< 0.0001
COMMD2	COMM domain containing 2	226910_at	3q25.1	33.1579	8.78002	0.59625	< 0.0001
HNRNPA3	heterogeneous nuclear ribonucleoprotein A3	211930_at	2q31.2	7.36842	9.35017	0.59609	0.006
MAPKAPK5	mitogen-activated protein kinase-activated protein kinase 5	212871_at	12q24.12	4.21053	7.95249	0.59606	< 0.0001
ZGPAT	zinc finger, CCCH-type with G patch domain	221848_at	20q13.33	37.8947	8.12298	0.59602	< 0.0001
RPL7	ribosomal protein L7	200717_x_at	8q21.11	26.3158	14.3074	0.596	< 0.0001
PAPOLA	poly(A) polymerase alpha	222035_s_at	14q32.2	11.0526	10.43	0.59588	< 0.0001
SARNP	SAP domain containing ribonucleoprotein	224914_s_at	12q13.2	8.94737	9.54767	0.59587	< 0.0001
NSFL1C	NSFL1 (p97) cofactor (p47)	232520_s_at	20p13	26.8421	10.2434	0.59553	< 0.0001
XXYLT1	xyloside xylosyltransferase 1	226891_at	3q29	35.2632	7.43651	0.59549	< 0.0001
SLC25A36	solute carrier family 25 (pyrimidine nucleotide carrier ), member 36	223698_at	3q23	28.4211	4.2304	0.5954	< 0.0001
NFIB	nuclear factor I/B	211467_s_at	9p22.3	4.73684	6.51218	0.59534	0.0012
UBE2G2	ubiquitin-conjugating enzyme E2G 2	209042_s_at	21q22.3	5.78947	9.80025	0.59533	< 0.0001
SLC33A1	solute carrier family 33 (acetyl-CoA transporter), member 1	1554148_a_at	3q25.31	34.7368	7.94618	0.59523	< 0.0001
TRAPPC6A	trafficking protein particle complex 6A	204985_s_at	19q13.32	14.7368	8.78924	0.59522	0.0013
ZNF567	zinc finger protein 567	235648_at	19q13.12	17.8947	7.95117	0.5952	< 0.0001
C22orf28		200042_at	22q12.3	7.89474	9.8477	0.59515	< 0.0001
LAPTM4B	lysosomal protein transmembrane 4 beta	1554679_a_at	8q22.1	31.0526	10.3009	0.59512	0.0018
OPA3	optic atrophy 3 (autosomal recessive, with chorea and spastic paraplegia)	206357_at	19q13.32	14.2105	5.72781	0.59508	< 0.0001
EMG1	EMG1 N1-specific pseudouridine methyltransferase	209233_at	12p13.31	13.1579	9.80854	0.59506	< 0.0001
FTSJD2		212380_at	6p21.2	12.1053	8.32667	0.59505	< 0.0001
MESDC2	mesoderm development candidate 2	224675_at	15q25.1	2.63158	10.6694	0.59502	< 0.0001
ZNF148	zinc finger protein 148	238711_s_at	3q21.2	21.0526	7.22087	0.59497	< 0.0001
MTL5	metallothionein-like 5, testis-specific (tesmin)	219786_at	11q13.3	10	5.67068	0.59492	0.158
ZNF146	zinc finger protein 146	200050_at	19q13.12	19.4737	10.5481	0.59488	< 0.0001
PPCS	phosphopantothenoylcysteine synthetase	218341_at	1p34.2	5.26316	9.64433	0.59487	< 0.0001
MTMR12	myotubularin related protein 12	220953_s_at	5p13.3	49.4737	5.41855	0.59486	2e-04
ATXN10	ataxin 10	208833_s_at	22q13.31	5.78947	11.2821	0.59476	< 0.0001
SDHAF1	succinate dehydrogenase complex assembly factor 1	44669_at	19q13.12	20.5263	8.18643	0.59469	< 0.0001
COPB1	coatomer protein complex, subunit beta 1	201358_s_at	11p15.2	5.26316	12.0544	0.59464	< 0.0001
C19orf40	chromosome 19 open reading frame 40	214816_x_at	19q13.11	20	6.32794	0.59461	< 0.0001
SLC33A1	solute carrier family 33 (acetyl-CoA transporter), member 1	203164_at	3q25.31	34.7368	8.92702	0.59446	< 0.0001
ZBED4	zinc finger, BED-type containing 4	204799_at	22q13.33	7.89474	7.47671	0.59442	< 0.0001
CDV3	CDV3 homolog (mouse)	212010_s_at	3q22.1	27.3684	11.8837	0.59432	< 0.0001
MTPAP	mitochondrial poly(A) polymerase	218947_s_at	10p11.23	2.63158	8.00809	0.5942	< 0.0001
SIK3	SIK family kinase 3	204156_at	11q23.3	4.21053	6.64868	0.59417	< 0.0001
UBE2W	ubiquitin-conjugating enzyme E2W (putative)	222656_at	8q21.11	26.8421	8.31976	0.59408	< 0.0001
SMEK1	SMEK homolog 1, suppressor of mek1 (Dictyostelium)	223160_s_at	14q32.12	10.5263	9.27588	0.59402	< 0.0001
RPL7L1	ribosomal protein L7-like 1	224738_x_at	6p21.1	15.7895	11.1261	0.59401	< 0.0001
ATP5J2	ATP synthase, H+ transporting, mitochondrial Fo complex, subunit F2	202961_s_at	7q22.1	15.2632	11.7996	0.59388	< 0.0001
LDHB	lactate dehydrogenase B	201030_x_at	12p12.1	12.6316	12.5981	0.59387	< 0.0001
LYRM4	LYR motif containing 4	222672_at	6p25.1	15.2632	6.83552	0.59387	0.0125
MTHFD1	methylenetetrahydrofolate dehydrogenase (NADP+ dependent) 1, methenyltetrahydrofolate cyclohydrolase, formyltetrahydrofolate synthetase	202309_at	14q23.3	10	10.2973	0.59385	< 0.0001
TTC23	tetratricopeptide repeat domain 23	219838_at	15q26.3	5.26316	6.92321	0.59376	< 0.0001
SLC39A9	solute carrier family 39, member 9	222445_at	14q24.1	10	9.98246	0.59373	< 0.0001
TMEM70	transmembrane protein 70	219449_s_at	8q21.11	26.8421	9.79039	0.59372	< 0.0001
LPCAT3	lysophosphatidylcholine acyltransferase 3	213615_at	12p13.31	13.1579	6.67664	0.59372	< 0.0001
ZNF765	zinc finger protein 765	1558943_x_at	19q13.42	13.1579	8.20847	0.59363	< 0.0001
KLHL24	kelch-like family member 24	221986_s_at	3q27.1	38.9474	7.10481	0.59362	< 0.0001
HN1L	hematological and neurological expressed 1-like	212115_at	16p13.3	2.10526	10.4991	0.59357	< 0.0001
XRCC6	X-ray repair complementing defective repair in Chinese hamster cells 6	200792_at	22q13.2	5.78947	11.7635	0.5934	< 0.0001
RALGAPB	Ral GTPase activating protein, beta subunit (non-catalytic)	221736_at	20q11.23	19.4737	8.72535	0.5934	< 0.0001
STAG1	stromal antigen 1	202293_at	3q22.3	26.3158	8.01355	0.59335	< 0.0001
ZXDC	ZXD family zinc finger C	225964_at		30.5263	7.70192	0.59327	< 0.0001
IMP3	IMP3, U3 small nucleolar ribonucleoprotein	221688_s_at	15q24.2	1.57895	9.37838	0.59312	< 0.0001
SIRT2	sirtuin 2	220605_s_at	19q13.2	20.5263	8.10245	0.59306	8e-04
MIOS	missing oocyte, meiosis regulator, homolog (Drosophila)	211724_x_at	7p21.3	20.5263	8.54954	0.59305	< 0.0001
CHMP4A	charged multivesicular body protein 4A	218571_s_at	14q12	12.1053	9.99679	0.59301	< 0.0001
SLAIN2	SLAIN motif family, member 2	224844_at	4p11	3.15789	8.69788	0.59296	< 0.0001
OXCT1	3-oxoacid CoA transferase 1	202780_at	5p13.1	48.4211	8.36581	0.59295	7e-04
NCBP2	nuclear cap binding protein subunit 2, 20kDa	201521_s_at	3q29	35.2632	8.74733	0.59287	< 0.0001
TNRC6A	trinucleotide repeat containing 6A	224704_at	16p12.1	3.68421	8.38025	0.5927	< 0.0001
BAG6	BCL2-associated athanogene 6	210208_x_at	6p21.33	12.1053	10.289	0.59259	< 0.0001
PTK2	protein tyrosine kinase 2	241453_at	8q24.3	45.2632	6.35865	0.59229	6e-04
MTDH	metadherin	212250_at	8q22.1	30.5263	10.5141	0.59205	< 0.0001
ETNK1	ethanolamine kinase 1	224453_s_at	12p12.1	12.6316	5.47112	0.59202	< 0.0001
THUMPD1	THUMP domain containing 1	213025_at	16p12.3	4.21053	8.63697	0.59198	< 0.0001
SDHAF1	succinate dehydrogenase complex assembly factor 1	221855_at	19q13.12	20.5263	8.32425	0.59185	< 0.0001
ATAD2	ATPase family, AAA domain containing 2	222740_at	8q24.13	44.2105	8.57101	0.59179	< 0.0001
ZNF16	zinc finger protein 16	219548_at	8q24.3	44.7368	7.47498	0.59175	< 0.0001
TRIM33	tripartite motif containing 33	212435_at	1p13.2	4.21053	8.7627	0.59164	< 0.0001
NGRN	neugrin, neurite outgrowth associated	217722_s_at	15q26.1	4.21053	11.2749	0.59159	< 0.0001
PPP1R2	protein phosphatase 1, regulatory (inhibitor) subunit 2	202166_s_at	3q29	34.7368	9.47554	0.59153	< 0.0001
MFN1	mitofusin 1	211801_x_at	3q26.33	40	7.21764	0.59153	< 0.0001
POLE2	polymerase (DNA directed), epsilon 2, accessory subunit	205909_at	14q21.3	12.6316	7.36105	0.59146	< 0.0001
FIP1L1	factor interacting with PAPOLA and CPSF1	1554424_at	4q12	4.73684	5.58282	0.59146	7e-04
RAD1	RAD1 checkpoint DNA exonuclease	228535_at	5p13.2	53.6842	7.58073	0.59129	< 0.0001
THAP2	THAP domain containing, apoptosis associated protein 2	230380_at	12q21.1	10.5263	6.10095	0.59124	< 0.0001
TGIF1	TGFB-induced factor homeobox 1	203313_s_at	18p11.31	10.5263	9.80937	0.59124	< 0.0001
NSMAF	neutral sphingomyelinase (N-SMase) activation associated factor	203269_at	8q12.1	22.6316	9.70572	0.59124	< 0.0001
RRAGC	Ras-related GTP binding C	222514_at	1p34.3	6.84211	9.22104	0.5912	0.0011
YKT6	YKT6 v-SNARE homolog (S. cerevisiae)	217784_at	7p13	21.5789	8.42312	0.59096	< 0.0001
NSFL1C	NSFL1 (p97) cofactor (p47)	217831_s_at	20p13	26.8421	8.72333	0.59091	< 0.0001
ZNF384	zinc finger protein 384	212369_at	12p13.31	13.1579	8.47261	0.59091	< 0.0001
ARHGAP5	Rho GTPase activating protein 5	1552627_a_at	14q12	17.8947	6.68401	0.59084	< 0.0001
TBC1D7	TBC1 domain family, member 7	223461_at	6p24.1	15.2632	8.72002	0.59083	2e-04
PCYT1A	phosphate cytidylyltransferase 1, choline, alpha	204210_s_at	3q29	34.7368	5.30612	0.5908	< 0.0001
NUP54	nucleoporin 54kDa	218256_s_at	4q21.1	5.78947	9.81008	0.59079	< 0.0001
STK38L	serine/threonine kinase 38 like	212572_at	12p11.23	13.1579	9.19953	0.59077	< 0.0001
BTN2A1	butyrophilin, subfamily 2, member A1	203944_x_at	6p22.2	12.6316	8.42473	0.59051	< 0.0001
HEATR6	HEAT repeat containing 6	65493_at	17q23.1	12.1053	7.38053	0.59039	< 0.0001
STK35	serine/threonine kinase 35	225648_at	20p13	26.8421	7.78264	0.59035	< 0.0001
TSPAN31	tetraspanin 31	203226_s_at	12q14.1	16.8421	8.87558	0.59034	0.0893
PSMB2	proteasome (prosome, macropain) subunit, beta type, 2	200039_s_at	1p34.3	4.73684	11.4431	0.59032	< 0.0001
TFRC	transferrin receptor	207332_s_at	3q29	34.2105	11.3764	0.5903	< 0.0001
CEBPD	CCAAT/enhancer binding protein (C/EBP), delta	203973_s_at	8q11.21	19.4737	11.6379	0.5903	< 0.0001
MRPL48	mitochondrial ribosomal protein L48	218281_at	11q13.4	9.47368	9.23248	0.59016	0.009
RNMTL1	RNA methyltransferase like 1	218993_at	17p13.3	2.63158	7.92552	0.59012	< 0.0001
ATP6V1A	ATPase, H+ transporting, lysosomal 70kDa, V1 subunit A	201972_at	3q13.31	19.4737	10.8527	0.59007	< 0.0001
EEF1E1	eukaryotic translation elongation factor 1 epsilon 1	204905_s_at	6p24.3	14.2105	9.03151	0.59007	< 0.0001
DYNC1H1	dynein, cytoplasmic 1, heavy chain 1	211928_at	14q32.31	14.7368	10.2456	0.58994	1e-04
CEP95	centrosomal protein 95kDa	225705_at	17q23.3	13.1579	7.66707	0.5899	< 0.0001
MAK16	MAK16 homolog (S. cerevisiae)	211686_s_at	8p12	4.21053	7.98856	0.58988	< 0.0001
IGF1R	insulin-like growth factor 1 receptor	203627_at	15q26.3	5.26316	7.87009	0.58985	< 0.0001
KLHL26	kelch-like family member 26	219354_at	19p13.11	7.89474	6.16984	0.58977	0.0012
TTI1	TELO2 interacting protein 1	212898_at	20q11.23	20	8.43461	0.58973	< 0.0001
GEMIN7	gem (nuclear organelle) associated protein 7	222821_s_at	19q13.32	14.7368	7.79444	0.58972	< 0.0001
PHACTR4	phosphatase and actin regulator 4	226823_at	1p35.3	3.15789	9.46682	0.5897	< 0.0001
CNIH		201653_at	14q22.2	10.5263	11.2037	0.58957	< 0.0001
SPTSSA	serine palmitoyltransferase, small subunit A	213508_at	14q13.1	19.4737	9.36121	0.58944	0.0329
RECQL	RecQ helicase-like	205091_x_at	12p12.1	12.6316	8.59981	0.58939	< 0.0001
CLK4	CDC-like kinase 4	228751_at	5q35.3	6.84211	7.25966	0.58931	< 0.0001
PPAT	phosphoribosyl pyrophosphate amidotransferase	209433_s_at	4q12	5.78947	8.44751	0.58921	0.0154
CSRP2BP	CSRP2 binding protein	225432_s_at	20p11.23	23.6842	7.09252	0.5892	< 0.0001
POLD3	polymerase (DNA-directed), delta 3, accessory subunit	212836_at	11q13.4	9.47368	7.7343	0.58914	< 0.0001
ERH	enhancer of rudimentary homolog (Drosophila)	200043_at	14q24.1	10	12.0941	0.58912	< 0.0001
MLL4		203419_at	19q13.12	20.5263	7.65435	0.58907	< 0.0001
RECK	reversion-inducing-cysteine-rich protein with kazal motifs	1558116_x_at	9p13.3	8.42105	4.96491	0.58902	0.233
NRDE2	NRDE-2, necessary for RNA interference, domain containing	227575_s_at	14q32.11	10	6.49961	0.58898	< 0.0001
DIDO1	death inducer-obliterator 1	218325_s_at	20q13.33	38.4211	8.02509	0.58893	< 0.0001
UBXN7	UBX domain protein 7	212840_at	3q29	34.7368	7.91179	0.58892	< 0.0001
MTRR	5-methyltetrahydrofolate-homocysteine methyltransferase reductase	203199_s_at	5p15.31	55.7895	7.86622	0.5889	< 0.0001
FAM161A	family with sequence similarity 161, member A	1564467_at	2p15	7.36842	6.16832	0.5889	0.1304
MTMR2	myotubularin related protein 2	203211_s_at	11q21	4.21053	9.06754	0.58888	2e-04
ROCK1	Rho-associated, coiled-coil containing protein kinase 1	213044_at	18q11.1	8.94737	10.4954	0.58869	< 0.0001
GXYLT1	glucoside xylosyltransferase 1	226868_at	12q12	7.89474	7.7892	0.58866	< 0.0001
NUP43	nucleoporin 43kDa	219007_at	6q25.1	3.15789	9.61552	0.58864	< 0.0001
TRMT5	tRNA methyltransferase 5	227653_at	14q23.1	10.5263	7.79741	0.58855	< 0.0001
DNAJC5	DnaJ (Hsp40) homolog, subfamily C, member 5	224612_s_at	20q13.33	37.3684	8.41094	0.58846	< 0.0001
LINC00662	long intergenic non-protein coding RNA 662	1558256_at	19q11	11.5789	5.28668	0.58839	< 0.0001
ATP5B	ATP synthase, H+ transporting, mitochondrial F1 complex, beta polypeptide	201322_at	12q13.3	8.94737	11.8565	0.58837	< 0.0001
SLC36A4	solute carrier family 36 (proton/amino acid symporter), member 4	230874_at	11q21	5.26316	3.82803	0.58834	3e-04
CTBP1	C-terminal binding protein 1	212863_x_at	4p16.3	4.21053	10.2468	0.58827	< 0.0001
AGPAT3	1-acylglycerol-3-phosphate O-acyltransferase 3	225440_at	21q22.3	6.84211	9.02386	0.58818	< 0.0001
RPRD1A	regulation of nuclear pre-mRNA domain containing 1A	225953_at	18q12.2	10	9.57023	0.58818	< 0.0001
TMEM39A	transmembrane protein 39A	222690_s_at	3q13.33	20.5263	8.81813	0.58816	< 0.0001
DNAAF2	dynein, axonemal, assembly factor 2	219166_at	14q21.3	12.6316	8.43451	0.58804	< 0.0001
ZBTB10	zinc finger and BTB domain containing 10	233899_x_at	8q21.13	27.3684	7.348	0.58804	< 0.0001
SLU7	SLU7 splicing factor homolog (S. cerevisiae)	231718_at	5q33.3	3.68421	8.6942	0.58799	< 0.0001
EIF2S1	eukaryotic translation initiation factor 2, subunit 1 alpha, 35kDa	201144_s_at	14q23.3	9.47368	10.1618	0.58796	< 0.0001
MOCS3	molybdenum cofactor synthesis 3	206141_at	20q13.13	23.1579	6.27462	0.58792	< 0.0001
C8orf59	chromosome 8 open reading frame 59	1555241_at	8q21.2	28.9474	7.48485	0.58786	2e-04
THAP3	THAP domain containing, apoptosis associated protein 3	213192_at	1p36.31	4.21053	6.8663	0.58774	< 0.0001
FAM120B	family with sequence similarity 120B	227895_at	6q27	4.73684	7.64891	0.58772	< 0.0001
ST8SIA1	ST8 alpha-N-acetyl-neuraminide alpha-2,8-sialyltransferase 1	210073_at	12p12.1	12.6316	4.4964	0.58768	0.7759
PAICS	phosphoribosylaminoimidazole carboxylase, phosphoribosylaminoimidazole succinocarboxamide synthetase	201013_s_at	4q12	5.78947	10.5676	0.58767	0.0133
ACOT8	acyl-CoA thioesterase 8	204212_at	20q13.12	22.1053	7.73211	0.58765	1e-04
BAG6	BCL2-associated athanogene 6	201255_x_at	6p21.33	12.1053	10.1661	0.5876	< 0.0001
LTV1	LTV1 ribosome biogenesis factor	225748_at	6q24.2	3.68421	8.74027	0.58758	< 0.0001
ZCRB1	zinc finger CCHC-type and RNA binding motif 1	225394_s_at	12q12	7.36842	10.408	0.58745	< 0.0001
DTX3	deltex 3, E3 ubiquitin ligase	235721_at	12q13.3	16.8421	8.42443	0.58741	0.1631
ATG3	autophagy related 3	221492_s_at	3q13.2	19.4737	10.3087	0.5874	< 0.0001
HSPBAP1	HSPB (heat shock 27kDa) associated protein 1	219284_at	3q21.1	19.4737	7.65113	0.58737	< 0.0001
RPL7	ribosomal protein L7	212042_x_at	8q21.11	26.3158	13.856	0.5873	< 0.0001
MCM4	minichromosome maintenance complex component 4	222036_s_at	8q11.21	21.0526	8.47216	0.58717	< 0.0001
SOX2	SRY (sex determining region Y)-box 2	213722_at	3q26.33	39.4737	6.04344	0.58714	< 0.0001
RUFY1	RUN and FYVE domain containing 1	233380_s_at	5q35.3	6.84211	8.1298	0.58708	< 0.0001
FAM179B	family with sequence similarity 179, member B	213304_at	14q21.2	12.1053	8.38602	0.58696	< 0.0001
INTS2	integrator complex subunit 2	224308_s_at	17q23.2	11.5789	7.49479	0.58694	< 0.0001
BDH1	3-hydroxybutyrate dehydrogenase, type 1	1570336_at	3q29	35.7895	5.20968	0.58693	1e-04
C11orf30	chromosome 11 open reading frame 30	222807_at	11q13.5	8.94737	7.8797	0.58692	< 0.0001
CSTF1	cleavage stimulation factor, 3' pre-RNA, subunit 1, 50kDa	202190_at	20q13.2	25.7895	7.69499	0.58689	< 0.0001
RUVBL1	RuvB-like AAA ATPase 1	201614_s_at	3q21.3	31.5789	9.24136	0.58689	< 0.0001
URI1	URI1, prefoldin-like chaperone	211563_s_at	19q12	19.4737	8.62139	0.58689	< 0.0001
DCTD	dCMP deaminase	210137_s_at	4q35.1	3.68421	9.12002	0.58688	< 0.0001
KTN1	kinectin 1 (kinesin receptor)	200915_x_at	14q22.3	10.5263	11.7979	0.58685	< 0.0001
PPM1A	protein phosphatase, Mg2+/Mn2+ dependent, 1A	227728_at	14q23.1	10	8.26254	0.58684	< 0.0001
DEK	DEK proto-oncogene	200934_at	6p22.3	13.6842	11.432	0.5868	< 0.0001
KDELR2	KDEL (Lys-Asp-Glu-Leu) endoplasmic reticulum protein retention receptor 2	200700_s_at	7p22.1	22.1053	11.342	0.58677	< 0.0001
PRKRIR	protein-kinase, interferon-inducible double stranded RNA dependent inhibitor, repressor of (P58 repressor)	209323_at	11q13.5	8.94737	9.50634	0.58675	< 0.0001
WDYHV1	WDYHV motif containing 1	219060_at	8q24.13	44.2105	8.99502	0.58673	< 0.0001
STK35	serine/threonine kinase 35	225649_s_at	20p13	26.8421	10.5083	0.58658	< 0.0001
EML2	echinoderm microtubule associated protein like 2	204398_s_at	19q13.32	14.2105	7.95744	0.58657	< 0.0001
LRRC14	leucine rich repeat containing 14	32062_at	8q24.3	44.7368	6.95388	0.58656	0.001
IFT43	intraflagellar transport 43	226196_s_at	14q24.3	8.42105	8.95138	0.5865	< 0.0001
FOXJ2	forkhead box J2	203734_at	12p13.31	11.0526	8.38775	0.58634	< 0.0001
HMGN1	high mobility group nucleosome binding domain 1	200944_s_at	21q22.2	4.21053	12.2085	0.5863	< 0.0001
C6orf106	chromosome 6 open reading frame 106	217925_s_at	6p21.31	11.0526	8.56838	0.58623	< 0.0001
CLCN2	chloride channel, voltage-sensitive 2	213499_at	3q27.1	38.9474	6.18983	0.58605	< 0.0001
VTA1	vesicle (multivesicular body) trafficking 1	224437_s_at	6q24.1	3.68421	9.17946	0.58599	< 0.0001
RPS5	ribosomal protein S5	200024_at	19q13.43	16.8421	13.5637	0.58597	< 0.0001
SNTB1	syntrophin, beta 1 (dystrophin-associated protein A1, 59kDa, basic component 1)	214708_at	8q24.12	43.6842	5.3414	0.58592	0.0269
PIGP	phosphatidylinositol glycan anchor biosynthesis, class P	221689_s_at	21q22.13	3.68421	10.1063	0.58588	< 0.0001
IDH3B	isocitrate dehydrogenase 3 (NAD+) beta	201509_at	20p13	25.7895	8.66779	0.58577	< 0.0001
SRSF8	serine/arginine-rich splicing factor 8	214789_x_at	11q21	4.73684	9.88091	0.58562	< 0.0001
DTNBP1	dystrobrevin binding protein 1	223763_at	6p22.3	14.2105	6.25648	0.5856	< 0.0001
SNAPC3	small nuclear RNA activating complex, polypeptide 3, 50kDa	204001_at	9p22.3	4.21053	7.36962	0.58557	< 0.0001
TBC1D9B	TBC1 domain family, member 9B (with GRAM domain)	206431_x_at	5q35.3	6.84211	8.14223	0.58544	< 0.0001
NSMAF	neutral sphingomyelinase (N-SMase) activation associated factor	232149_s_at	8q12.1	22.6316	7.15205	0.58539	< 0.0001
BAIAP2L1	BAI1-associated protein 2-like 1	227371_at	7q22.1	14.7368	8.20815	0.58538	< 0.0001
CCDC90A		220094_s_at	6p23	15.2632	10.057	0.58535	< 0.0001
FAM60A	family with sequence similarity 60, member A	223038_s_at	12p11.21	13.1579	8.70022	0.58531	< 0.0001
USP33	ubiquitin specific peptidase 33	212513_s_at	1p31.1	3.68421	10.2701	0.5852	< 0.0001
ACTR2	ARP2 actin-related protein 2 homolog (yeast)	200728_at	2p14	8.42105	11.6198	0.58517	1e-04
YES1	YES proto-oncogene 1, Src family tyrosine kinase	202933_s_at	18p11.32	8.42105	10.4622	0.58516	< 0.0001
RSF1	remodeling and spacing factor 1	218166_s_at	11q14.1	11.0526	7.49843	0.58512	< 0.0001
ZKSCAN5	zinc finger with KRAB and SCAN domains 5	203730_s_at	7q22.1	15.2632	6.41774	0.58509	< 0.0001
FAM220A	family with sequence similarity 220, member A	224452_s_at	7p22.1	22.1053	10.0304	0.58501	< 0.0001
TBC1D9B	TBC1 domain family, member 9B (with GRAM domain)	215994_x_at	5q35.3	6.84211	8.7526	0.585	< 0.0001
PRMT2	protein arginine methyltransferase 2	202098_s_at	21q22.3	6.31579	8.38131	0.58497	< 0.0001
HAX1	HCLS1 associated protein X-1	201145_at	1q21.3	43.1579	10.8498	0.58494	3e-04
TDRKH	tudor and KH domain containing	221053_s_at	1q21.3	43.1579	5.27669	0.58492	0.0077
TRABD	TraB domain containing	225360_at	22q13.33	7.36842	7.61518	0.5849	< 0.0001
TRIM59	tripartite motif containing 59	227801_at	3q25.33	35.7895	7.86067	0.58488	< 0.0001
RTFDC1	replication termination factor 2 domain containing 1	234926_s_at	20q13.31	25.7895	9.81212	0.58487	< 0.0001
MRFAP1	Morf4 family associated protein 1	226091_s_at	4p16.1	5.78947	12.6947	0.58485	< 0.0001
ERMP1	endoplasmic reticulum metallopeptidase 1	218342_s_at	9p24.1	3.68421	8.36346	0.58476	0.0049
POLG	polymerase (DNA directed), gamma	203366_at	15q26.1	4.73684	7.54102	0.58472	< 0.0001
TCF20	transcription factor 20 (AR1)	212931_at	22q13.2	5.78947	8.97996	0.58471	< 0.0001
AGO3	argonaute RISC catalytic component 3	219426_at	1p34.3	5.26316	7.58561	0.5846	< 0.0001
NDUFB8	NADH dehydrogenase (ubiquinone) 1 beta subcomplex, 8, 19kDa	201227_s_at	10q24.31	3.15789	11.1898	0.58456	< 0.0001
CNBP	CCHC-type zinc finger, nucleic acid binding protein	206158_s_at	3q21.3	32.1053	12.2154	0.58455	< 0.0001
TUBB2B	tubulin, beta 2B class IIb	214023_x_at	6p25.2	15.7895	5.78392	0.58433	0.0053
NSUN2	NOP2/Sun RNA methyltransferase family, member 2	223076_s_at	5p15.31	57.3684	9.28943	0.58426	< 0.0001
UBR5	ubiquitin protein ligase E3 component n-recognin 5	208883_at	8q22.3	33.1579	7.61239	0.58423	1e-04
PRMT1	protein arginine methyltransferase 1	206445_s_at	19q13.33	11.5789	10.7907	0.58414	< 0.0001
CPOX	coproporphyrinogen oxidase	204172_at	3q11.2	18.4211	8.98446	0.58414	< 0.0001
NAP1L1	nucleosome assembly protein 1-like 1	208752_x_at	12q21.2	5.78947	11.8985	0.58409	2e-04
SNTB1	syntrophin, beta 1 (dystrophin-associated protein A1, 59kDa, basic component 1)	226438_at	8q24.12	43.6842	8.17053	0.58409	0.03
CHEK1	checkpoint kinase 1	238075_at	11q24.2	5.78947	7.19165	0.58408	0.0053
DCAF13	DDB1 and CUL4 associated factor 13	220843_s_at	8q22.3	31.5789	4.89611	0.58407	0.0019
C11orf58	chromosome 11 open reading frame 58	200084_at	11p15.2	5.78947	11.3446	0.58403	< 0.0001
SENP5	SUMO1/sentrin specific peptidase 5	213184_at	3q29	34.7368	8.25197	0.58402	< 0.0001
SMG9	SMG9 nonsense mediated mRNA decay factor	223188_at	19q13.31	15.7895	7.58473	0.58401	< 0.0001
CCNE1	cyclin E1	213523_at	19q12	18.9474	7.98877	0.58396	< 0.0001
FTSJ2	FtsJ RNA methyltransferase homolog 2 (E. coli)	218356_at	7p22.3	23.6842	9.18242	0.58395	< 0.0001
NCAPD3	non-SMC condensin II complex, subunit D3	212789_at	11q25	5.26316	8.46391	0.58387	0.0066
URI1	URI1, prefoldin-like chaperone	210157_at	19q12	19.4737	7.02999	0.58386	0.0017
ZNF148	zinc finger protein 148	239024_at	3q21.2	21.0526	6.94349	0.5838	< 0.0001
CAAP1	caspase activity and apoptosis inhibitor 1	231995_at	9p21.2	5.26316	6.42192	0.58379	< 0.0001
NUP155	nucleoporin 155kDa	206550_s_at	5p13.2	51.5789	8.25475	0.58363	0.0028
SNRPD3	small nuclear ribonucleoprotein D3 polypeptide 18kDa	202567_at	22q11.23	5.78947	11.2394	0.58357	< 0.0001
ZBTB44	zinc finger and BTB domain containing 44	225845_at	11q24.3	4.73684	9.55572	0.58357	< 0.0001
SLC25A32	solute carrier family 25 (mitochondrial folate carrier), member 32	221020_s_at	8q22.3	32.1053	9.3577	0.58351	< 0.0001
MCM3	minichromosome maintenance complex component 3	201555_at	6p12.2	14.2105	9.5728	0.58351	< 0.0001
CWF19L2	CWF19-like 2, cell cycle control (S. pombe)	237040_at	11q22.3	4.73684	7.12452	0.58347	< 0.0001
C5orf22	chromosome 5 open reading frame 22	1552660_a_at	5p13.3	49.4737	5.99085	0.58342	1e-04
NAA30	N(alpha)-acetyltransferase 30, NatC catalytic subunit	231039_at	14q22.3	10.5263	5.18551	0.58341	1e-04
KIF5B	kinesin family member 5B	224662_at	10p11.22	2.63158	10.4907	0.58339	< 0.0001
C19orf55		242640_at	19q13.12	20.5263	5.33576	0.5833	< 0.0001
TADA2B	transcriptional adaptor 2B	236248_x_at	4p16.1	5.78947	8.11738	0.58328	< 0.0001
APTX	aprataxin	222658_s_at	9p21.1	7.36842	7.62902	0.58312	< 0.0001
AEBP2	AE binding protein 2	225889_at	12p12.3	11.5789	9.35342	0.58307	< 0.0001
TFPT	TCF3 (E2A) fusion partner (in childhood Leukemia)	218996_at	19q13.42	13.6842	7.9858	0.58305	< 0.0001
RANBP9	RAN binding protein 9	216125_s_at	6p23	15.2632	7.15107	0.58287	< 0.0001
AGXT2L2		226519_s_at	5q35.3	6.31579	7.86266	0.58286	< 0.0001
ARNT	aryl hydrocarbon receptor nuclear translocator	218222_x_at	1q21.3	43.6842	6.94693	0.58283	0.0362
ERCC1	excision repair cross-complementation group 1	203719_at	19q13.32	14.2105	8.40709	0.58278	< 0.0001
RBFA	ribosome binding factor A (putative)	243001_at	18q23	11.5789	4.56779	0.58276	8e-04
TM9SF1	transmembrane 9 superfamily member 1	209150_s_at	14q12	12.1053	9.68555	0.5827	< 0.0001
NOP9	NOP9 nucleolar protein	1555390_at	14q12	12.1053	6.00649	0.58265	< 0.0001
TOB1-AS1	TOB1 antisense RNA 1	241405_at	17q21.33	14.7368	5.32865	0.58264	0.1246
ZNF567	zinc finger protein 567	238315_s_at	19q13.12	17.8947	5.45748	0.5826	< 0.0001
MKKS	McKusick-Kaufman syndrome	222530_s_at	20p12.2	27.8947	9.33848	0.58253	< 0.0001
ENSA	endosulfine alpha	221487_s_at	1q21.3	43.6842	7.56665	0.58252	0.0078
CDS2	CDP-diacylglycerol synthase (phosphatidate cytidylyltransferase) 2	212862_at	20p12.3	24.7368	8.66348	0.58246	< 0.0001
C11orf73	chromosome 11 open reading frame 73	219979_s_at	11q14.2	5.78947	8.37136	0.58246	0.0019
FKBPL	FK506 binding protein like	219187_at	6p21.32	11.5789	7.05878	0.58241	< 0.0001
PDCD2	programmed cell death 2	213581_at	6q27	4.73684	7.81143	0.5824	< 0.0001
SETDB1	SET domain, bifurcated 1	214197_s_at	1q21.3	43.6842	6.1704	0.58235	0.0395
SPATA6L	spermatogenesis associated 6-like	1554708_s_at	9p24.1	4.21053	5.54397	0.58235	0.0169
CEBPG	CCAAT/enhancer binding protein (C/EBP), gamma	225527_at	19q13.11	20	8.53331	0.58234	< 0.0001
PPAT	phosphoribosyl pyrophosphate amidotransferase	235833_at		5.78947	5.72197	0.58234	< 0.0001
LSG1	large 60S subunit nuclear export GTPase 1	221535_at	3q29	36.3158	8.86542	0.58232	< 0.0001
CEBPZ	CCAAT/enhancer binding protein (C/EBP), zeta	203341_at	2p22.2	7.89474	9.39008	0.58223	< 0.0001
TRAPPC3	trafficking protein particle complex 3	203511_s_at	1p34.3	5.78947	9.58786	0.58214	< 0.0001
LOC100507250	uncharacterized LOC100507250	1557021_s_at	12q15	12.1053	4.71959	0.58214	0.0149
PIK3CA	phosphatidylinositol-4,5-bisphosphate 3-kinase, catalytic subunit alpha	235980_at	3q26.32	39.4737	6.18142	0.5821	< 0.0001
NAP1L1	nucleosome assembly protein 1-like 1	1556121_at	12q21.2	5.78947	7.05608	0.58196	0.0021
CHMP4C	charged multivesicular body protein 4C	226803_at	8q21.13	26.8421	9.12746	0.58195	< 0.0001
RCOR1	REST corepressor 1	212612_at	14q32.31	14.7368	9.20644	0.58193	< 0.0001
PPAPDC1B	phosphatidic acid phosphatase type 2 domain containing 1B	226384_at	8p11.23	15.7895	8.62875	0.5819	< 0.0001
MEGF8	multiple EGF-like-domains 8	227327_at	19q13.2	15.7895	7.91635	0.58185	< 0.0001
ZNF202	zinc finger protein 202	204327_s_at	11q24.1	5.78947	7.2653	0.5818	< 0.0001
S100PBP	S100P binding protein	218370_s_at	1p35.1	4.73684	8.13276	0.58174	< 0.0001
EXOC2	exocyst complex component 2	219349_s_at	6p25.3	13.6842	6.89907	0.5817	< 0.0001
ISCA2	iron-sulfur cluster assembly 2	226007_at	14q24.3	8.42105	9.36213	0.58159	< 0.0001
WIZ	widely interspaced zinc finger motifs	52005_at	19p13.12	5.78947	7.74828	0.58154	< 0.0001
ALG6	ALG6, alpha-1,3-glucosyltransferase	219649_at	1p31.3	4.73684	8.88594	0.58144	< 0.0001
PRKRA	protein kinase, interferon-inducible double stranded RNA dependent activator	209139_s_at	2q31.2	6.84211	9.68754	0.58144	< 0.0001
ACTR2	ARP2 actin-related protein 2 homolog (yeast)	200729_s_at	2p14	8.42105	11.4905	0.58144	< 0.0001
BAG6	BCL2-associated athanogene 6	213318_s_at	6p21.33	12.1053	10.3714	0.58138	< 0.0001
TMEM147	transmembrane protein 147	202475_at	19q13.12	20.5263	10.8534	0.58132	< 0.0001
ARL5A	ADP-ribosylation factor-like 5A	218150_at	2q23.3	2.63158	10.3921	0.58132	< 0.0001
TPD52	tumor protein D52	236655_at	8q21.13	27.8947	7.17735	0.58121	< 0.0001
ZFP30	ZFP30 zinc finger protein	207090_x_at	19q13.12	19.4737	7.22984	0.58111	< 0.0001
AGXT2L2		226783_at		6.31579	7.64917	0.58107	< 0.0001
MZF1	myeloid zinc finger 1	40569_at	19q13.43	16.3158	8.27096	0.58101	< 0.0001
ARL13B	ADP-ribosylation factor-like 13B	228201_at	3q11.1	17.3684	8.00423	0.58099	< 0.0001
CEP192	centrosomal protein 192kDa	218827_s_at	18p11.21	10	7.41627	0.58099	< 0.0001
NDUFAF5	NADH dehydrogenase (ubiquinone) complex I, assembly factor 5	222894_x_at	20p12.1	21.5789	7.52095	0.58089	< 0.0001
SKP2	S-phase kinase-associated protein 2, E3 ubiquitin protein ligase	210567_s_at	5p13.2	51.5789	6.03543	0.58082	8e-04
CRYZL1	crystallin, zeta (quinone reductase)-like 1	226151_x_at	21q22.11	2.63158	8.51105	0.58081	< 0.0001
TSEN54	TSEN54 tRNA splicing endonuclease subunit	225879_at	17q25.1	21.5789	8.66909	0.58081	< 0.0001
RAD1	RAD1 checkpoint DNA exonuclease	204461_x_at	5p13.2	53.6842	9.56174	0.58075	< 0.0001
LOC100130357	uncharacterized LOC100130357	1559507_at	6p24.1	15.2632	4.10331	0.58075	1e-04
HGSNAT	heparan-alpha-glucosaminide N-acetyltransferase	222491_at	8p11.21	11.5789	6.92796	0.58072	< 0.0001
NCOA6	nuclear receptor coactivator 6	208979_at	20q11.22	21.5789	9.46094	0.58071	< 0.0001
ADCK5	aarF domain containing kinase 5	228524_at	8q24.3	44.7368	6.53279	0.58069	< 0.0001
GOLPH3L	golgi phosphoprotein 3-like	218361_at	1q21.3	43.6842	9.60765	0.58069	0.0104
CCDC85C	coiled-coil domain containing 85C	222809_x_at	14q32.2	14.7368	7.51404	0.58068	7e-04
SDHA	succinate dehydrogenase complex, subunit A, flavoprotein (Fp)	201093_x_at	5p15.33	64.7368	10.6488	0.58066	< 0.0001
MYCL1		215491_at	1p34.2	6.31579	5.91136	0.58063	0.4242
WDR61	WD repeat domain 61	221532_s_at	15q25.1	2.63158	10.2174	0.58056	< 0.0001
YAF2	YY1 associated factor 2	206238_s_at	12q12	7.36842	7.05922	0.58039	< 0.0001
ZBTB10	zinc finger and BTB domain containing 10	219312_s_at	8q21.13	27.3684	7.46058	0.58039	< 0.0001
VPS33B	vacuolar protein sorting 33 homolog B (yeast)	44111_at	15q26.1	4.21053	8.2827	0.58037	< 0.0001
SPCS2	signal peptidase complex subunit 2 homolog (S. cerevisiae)	243570_at	11q13.4	8.94737	4.88589	0.5803	0.0029
EIF4G2	eukaryotic translation initiation factor 4 gamma, 2	200004_at	11p15.4	7.36842	12.8563	0.5801	< 0.0001
VCPIP1	valosin containing protein (p97)/p47 complex interacting protein 1	1556228_a_at	8q13.1	23.1579	6.66017	0.58009	< 0.0001
CDS2	CDP-diacylglycerol synthase (phosphatidate cytidylyltransferase) 2	212864_at	20p12.3	24.7368	8.20486	0.57999	< 0.0001
UHRF1BP1	UHRF1 binding protein 1	226135_at	6p21.31	11.0526	8.99647	0.57998	< 0.0001
BUD31	BUD31 homolog (S. cerevisiae)	205690_s_at	7q22.1	15.2632	10.3793	0.57996	< 0.0001
NUMA1	nuclear mitotic apparatus protein 1	235539_at		12.6316	4.73926	0.57993	6e-04
MARCH9	membrane-associated ring finger (C3HC4) 9	230001_at	12q14.1	16.8421	5.60789	0.57973	0.0055
TSFM	Ts translation elongation factor, mitochondrial	212656_at	12q14.1	16.8421	8.73779	0.57972	< 0.0001
PSMB4	proteasome (prosome, macropain) subunit, beta type, 4	202243_s_at	1q21.3	43.6842	11.953	0.5796	0.0069
AAMDC	adipogenesis associated, Mth938 domain containing	221600_s_at	11q14.1	11.0526	7.54035	0.57942	0.0063
ULK1	unc-51 like autophagy activating kinase 1	209333_at	12q24.33	10	8.00557	0.57939	< 0.0001
LOC100506710		226635_at		8.42105	10.0246	0.57935	< 0.0001
KRR1	KRR1, small subunit (SSU) processome component, homolog (yeast)	203202_at	12q21.2	5.78947	8.54617	0.57931	< 0.0001
PCMTD1	protein-L-isoaspartate (D-aspartate) O-methyltransferase domain containing 1	238114_at	8q11.23	23.1579	5.89773	0.57929	< 0.0001
RBBP4	retinoblastoma binding protein 4	210371_s_at	1p35.1	4.73684	10.5807	0.57928	< 0.0001
ARFGEF1	ADP-ribosylation factor guanine nucleotide-exchange factor 1 (brefeldin A-inhibited)	202955_s_at	8q13.2	23.1579	8.22316	0.57912	< 0.0001
MIOS	missing oocyte, meiosis regulator, homolog (Drosophila)	206860_s_at	7p21.3	20.5263	8.38493	0.57905	< 0.0001
TMBIM4	transmembrane BAX inhibitor motif containing 4	1563222_at	12q14.3	11.0526	5.61333	0.57891	0.0042
RBM12B	RNA binding motif protein 12B	51228_at	8q22.1	31.5789	6.95905	0.57883	3e-04
ADIPOR2	adiponectin receptor 2	201346_at	12p13.33	13.1579	9.53386	0.57868	< 0.0001
INTS9	integrator complex subunit 9	203941_at	8p21.1	2.10526	7.58588	0.57867	< 0.0001
TLN1	talin 1	236132_at		8.42105	5.99019	0.57859	6e-04
METTL16	methyltransferase like 16	226744_at	17p13.3	3.15789	8.67457	0.57858	< 0.0001
PPP4R1	protein phosphatase 4, regulatory subunit 1	201594_s_at	18p11.22	12.6316	10.5788	0.57852	< 0.0001
JRK	Jrk homolog (mouse)	1568605_at	8q24.3	46.3158	6.3492	0.57851	0.0042
GLYR1	glyoxylate reductase 1 homolog (Arabidopsis)	218506_x_at	16p13.3	2.63158	9.28634	0.57838	< 0.0001
PPM1A	protein phosphatase, Mg2+/Mn2+ dependent, 1A	231370_at		10	7.75891	0.57836	< 0.0001
ZNF302	zinc finger protein 302	228393_s_at	19q13.11	21.5789	7.25425	0.57824	< 0.0001
CAND1	cullin-associated and neddylation-dissociated 1	239771_at	12q14.3	11.0526	5.47268	0.57823	3e-04
SMIM13	small integral membrane protein 13	227124_at	6p24.2	14.2105	8.99055	0.57812	< 0.0001
C19orf12	chromosome 19 open reading frame 12	227704_at	19q12	18.4211	5.9061	0.57808	0.0031
TGS1	trimethylguanosine synthase 1	238346_s_at	8q12.1	22.1053	8.09865	0.57797	0.0026
C8orf42		226778_at	8p23.3	4.73684	7.1509	0.57796	0.0062
POGZ	pogo transposable element with ZNF domain	212153_at	1q21.3	43.6842	9.22734	0.57793	0.0025
CLTC	clathrin, heavy chain (Hc)	200614_at	17q23.1	12.1053	12.7369	0.57792	< 0.0001
PAK1IP1	PAK1 interacting protein 1	218886_at	6p24.2	14.2105	8.61229	0.57788	< 0.0001
CCNY	cyclin Y	224652_at	10p11.21	3.15789	9.10043	0.57786	< 0.0001
PLCG1	phospholipase C, gamma 1	202789_at	20q12	19.4737	8.35322	0.57785	< 0.0001
E2F5	E2F transcription factor 5, p130-binding	221586_s_at	8q21.2	28.4211	7.67119	0.57784	0.0037
RHNO1	RAD9-HUS1-RAD1 interacting nuclear orphan 1	225837_at	12p13.33	14.7368	8.82052	0.57775	< 0.0001
FAM131A	family with sequence similarity 131, member A	232806_s_at	3q27.1	38.9474	5.33557	0.57773	< 0.0001
RNF114	ring finger protein 114	211678_s_at	20q13.13	23.6842	10.0608	0.5777	< 0.0001
ZNF599	zinc finger protein 599	243747_at	19q13.11	22.1053	5.43636	0.57769	0.0095
BMS1	BMS1 ribosome biogenesis factor	203082_at	10q11.21	4.21053	9.05722	0.57766	< 0.0001
ZNF12	zinc finger protein 12	226015_at	7p22.1	22.1053	9.48129	0.57761	< 0.0001
PRKDC	protein kinase, DNA-activated, catalytic polypeptide	210543_s_at	8q11.21	20.5263	8.55166	0.57751	< 0.0001
RING1	ring finger protein 1	35685_at	6p21.32	11.0526	9.67143	0.5775	< 0.0001
PTK2	protein tyrosine kinase 2	208820_at	8q24.3	45.2632	10.2607	0.57747	< 0.0001
MSANTD4	Myb/SANT-like DNA-binding domain containing 4 with coiled-coils	227418_at	11q22.3	4.73684	8.71942	0.5773	< 0.0001
LRRCC1	leucine rich repeat and coiled-coil centrosomal protein 1	231872_at	8q21.2	27.8947	6.22662	0.57728	< 0.0001
ATAT1	alpha tubulin acetyltransferase 1	218874_s_at	6p21.33	11.5789	6.02562	0.57727	< 0.0001
PCNT	pericentrin	203660_s_at	21q22.3	6.31579	8.15182	0.57725	< 0.0001
ARFIP1	ADP-ribosylation factor interacting protein 1	218230_at	4q31.3	3.68421	9.2862	0.57724	< 0.0001
ANGEL1	angel homolog 1 (Drosophila)	213099_at	14q24.3	8.42105	7.73464	0.57724	< 0.0001
ACAP2	ArfGAP with coiled-coil, ankyrin repeat and PH domains 2	1552472_a_at	3q29	34.7368	6.88468	0.57723	< 0.0001
PCF11	PCF11 cleavage and polyadenylation factor subunit	227622_at	11q14.1	6.84211	8.63626	0.5772	< 0.0001
CDC123	cell division cycle 123	201725_at	10p14	2.63158	9.80685	0.5771	< 0.0001
VPS33B	vacuolar protein sorting 33 homolog B (yeast)	218415_at	15q26.1	4.21053	7.64888	0.57708	< 0.0001
RFC4	replication factor C (activator 1) 4, 37kDa	204023_at	3q27.3	38.9474	9.5921	0.57707	< 0.0001
MAML1	mastermind-like 1 (Drosophila)	202360_at	5q35.3	6.84211	9.59761	0.57702	< 0.0001
IGF1R	insulin-like growth factor 1 receptor	225330_at	15q26.3	5.26316	9.20687	0.57702	< 0.0001
CRAMP1L	Crm, cramped-like (Drosophila)	225172_at	16p13.3	2.10526	7.13956	0.57694	< 0.0001
ZSCAN5A	zinc finger and SCAN domain containing 5A	219904_at	19q13.43	12.6316	5.86202	0.57693	< 0.0001
ESF1	ESF1, nucleolar pre-rRNA processing protein, homolog (S. cerevisiae)	222765_x_at	20p12.1	21.5789	7.57818	0.57679	< 0.0001
ZBTB1	zinc finger and BTB domain containing 1	213376_at	14q23.3	10	8.7404	0.57677	< 0.0001
MTBP	MDM2 binding protein	233436_at	8q24.12	42.6316	4.15108	0.57669	2e-04
ARID2	AT rich interactive domain 2 (ARID, RFX-like)	225486_at	12q12	5.78947	7.50008	0.57666	< 0.0001
DIRC2	disrupted in renal carcinoma 2	226026_at	3q21.1	19.4737	8.59349	0.57661	< 0.0001
TDRKH	tudor and KH domain containing	221052_at	1q21.3	43.1579	4.88632	0.57655	0.0133
NUBP1	nucleotide binding protein 1	203978_at	16p13.13	4.73684	8.31579	0.57647	< 0.0001
KPNA1	karyopherin alpha 1 (importin alpha 5)	202059_s_at	3q21.1	19.4737	8.72518	0.57645	< 0.0001
EBAG9	estrogen receptor binding site associated, antigen, 9	204274_at	8q23.2	33.6842	10.1574	0.57638	< 0.0001
VAPA	VAMP (vesicle-associated membrane protein)-associated protein A, 33kDa	208780_x_at	18p11.22	13.1579	11.9303	0.57637	< 0.0001
CUL2	cullin 2	203079_s_at	10p11.21	3.68421	8.31004	0.57635	< 0.0001
S100PBP	S100P binding protein	222610_s_at	1p35.1	4.73684	7.53477	0.57635	< 0.0001
ZBTB44	zinc finger and BTB domain containing 44	226148_at	11q24.3	4.73684	9.73275	0.57628	< 0.0001
MINA	MYC induced nuclear antigen	1554774_at	3q11.2	16.8421	5.96738	0.5761	< 0.0001
DENR	density-regulated protein	231896_s_at	12q24.31	4.73684	10.9125	0.57607	< 0.0001
COX6A1	cytochrome c oxidase subunit VIa polypeptide 1	200925_at	12q24.31	4.21053	12.7166	0.57604	< 0.0001
NAP1L1	nucleosome assembly protein 1-like 1	212967_x_at	12q21.2	5.78947	11.8112	0.57582	2e-04
WDR20	WD repeat domain 20	1554549_a_at	14q32.31	14.7368	4.58949	0.57569	< 0.0001
CPM	carboxypeptidase M	217557_s_at	12q15	12.1053	5.7361	0.57562	0.5782
IQCC	IQ motif containing C	206650_at	1p35.2	4.21053	6.02025	0.57561	< 0.0001
CEP70	centrosomal protein 70kDa	1554489_a_at	3q22.3	27.3684	7.04649	0.57556	4e-04
CEP89	centrosomal protein 89kDa	1554512_a_at	19q13.11	20	4.98616	0.57545	1e-04
USP2	ubiquitin specific peptidase 2	229337_at	11q23.3	4.21053	5.17239	0.57545	0.0891
SQLE	squalene epoxidase	209218_at	8q24.13	46.3158	9.53685	0.57543	2e-04
NNT	nicotinamide nucleotide transhydrogenase	202783_at	5p12	48.4211	8.87723	0.57528	< 0.0001
ATP5SL	ATP5S-like	1557759_at	19q13.2	16.3158	4.07178	0.57525	0.0182
BICD1	bicaudal D homolog 1 (Drosophila)	231964_at	12p11.21	13.1579	5.17955	0.57525	0.0529
CEP97	centrosomal protein 97kDa	219886_at	3q12.3	18.9474	4.87584	0.57514	< 0.0001
TP53RK	TP53 regulating kinase	225402_at	20q13.12	22.6316	8.71991	0.57494	< 0.0001
CCNI	cyclin I	208655_at	4q21.1	5.26316	11.7817	0.57494	< 0.0001
ADD1	adducin 1 (alpha)	214736_s_at	4p16.3	3.68421	9.33938	0.5748	< 0.0001
MEGF8	multiple EGF-like-domains 8	214778_at	19q13.2	15.7895	5.77828	0.57465	< 0.0001
AURKAIP1	aurora kinase A interacting protein 1	218580_x_at	1p36.33	3.68421	10.7	0.57457	< 0.0001
UNC45A	unc-45 homolog A (C. elegans)	221708_s_at	15q26.1	4.21053	7.88562	0.57452	< 0.0001
COPS6	COP9 signalosome subunit 6	201405_s_at	7q22.1	15.7895	10.3221	0.5745	< 0.0001
UBE2Q1	ubiquitin-conjugating enzyme E2Q family member 1	217978_s_at	1q21.3	43.1579	10.7443	0.57449	3e-04
SLC35C2	solute carrier family 35 (GDP-fucose transporter), member C2	225037_at	20q13.12	22.6316	8.97004	0.57447	< 0.0001
NADKD1		226946_at	5p13.2	51.5789	7.3894	0.57423	< 0.0001
GGPS1	geranylgeranyl diphosphate synthase 1	202321_at	1q42.3	33.1579	7.69525	0.57421	< 0.0001
ATAD2	ATPase family, AAA domain containing 2	228401_at	8q24.13	44.2105	8.17585	0.57417	< 0.0001
CRYZL1	crystallin, zeta (quinone reductase)-like 1	219767_s_at	21q22.11	2.63158	7.58759	0.57417	< 0.0001
RPL24	ribosomal protein L24	214143_x_at	3q12.3	18.9474	13.7918	0.57416	< 0.0001
CRKL	v-crk avian sarcoma virus CT10 oncogene homolog-like	212180_at	22q11.21	7.89474	9.81893	0.57409	< 0.0001
DERL1	derlin 1	222543_at	8q24.13	43.6842	10.2668	0.57402	< 0.0001
GYG1	glycogenin 1	201554_x_at	3q24	33.1579	9.76583	0.5739	< 0.0001
MNF1		224448_s_at	6p21.31	11.0526	9.924	0.57389	< 0.0001
SLC38A7	solute carrier family 38, member 7	228951_at	16q21	3.68421	6.70806	0.57388	0.0077
ELP2	elongator acetyltransferase complex subunit 2	231713_s_at	18q12.2	10	8.68102	0.57381	< 0.0001
XPO5	exportin 5	223056_s_at	6p21.1	16.8421	9.10053	0.57378	< 0.0001
CEP76	centrosomal protein 76kDa	52285_f_at	18p11.21	10	7.43462	0.5737	< 0.0001
RIOK3	RIO kinase 3	202130_at	18q11.2	8.42105	10.6677	0.57365	< 0.0001
KIAA1432		223826_s_at	9p24.1	3.68421	4.36682	0.57349	0.0291
ANKRD12	ankyrin repeat domain 12	212286_at	18p11.22	12.1053	7.98684	0.57346	< 0.0001
NIPA2	non imprinted in Prader-Willi/Angelman syndrome 2	212129_at	15q11.2	5.78947	10.2891	0.57341	< 0.0001
MAPK7	mitogen-activated protein kinase 7	207292_s_at	17p11.2	4.21053	6.9972	0.57341	< 0.0001
ALKBH6	alkB, alkylation repair homolog 6 (E. coli)	225969_at	19q13.12	20.5263	8.18252	0.57319	< 0.0001
TARS	threonyl-tRNA synthetase	201263_at	5p13.3	49.4737	10.4445	0.57318	< 0.0001
SOGA2		213358_at	18p11.22	12.6316	7.43542	0.57317	3e-04
ZNF14	zinc finger protein 14	219854_at	19p13.11	9.47368	7.29225	0.57316	1e-04
WIPI2	WD repeat domain, phosphoinositide interacting 2	202031_s_at	7p22.1	22.6316	9.69705	0.57302	< 0.0001
ERCC1	excision repair cross-complementation group 1	203720_s_at	19q13.32	14.2105	9.03705	0.57302	< 0.0001
ZNF271	zinc finger protein 271	238007_at	18q12.2	10.5263	5.34675	0.57287	< 0.0001
PIGX	phosphatidylinositol glycan anchor biosynthesis, class X	227403_at		34.7368	4.11633	0.57284	< 0.0001
FXR1	fragile X mental retardation, autosomal homolog 1	235960_at	3q26.33	39.4737	4.15621	0.57278	3e-04
MRPS18B	mitochondrial ribosomal protein S18B	217408_at	6p21.33	11.5789	10.2739	0.57274	< 0.0001
ZFP41	ZFP41 zinc finger protein	227898_s_at	8q24.3	45.7895	6.91426	0.57274	0.0031
C21orf2	chromosome 21 open reading frame 2	203994_s_at	21q22.3	6.84211	7.07197	0.5727	< 0.0001
NDUFAF5	NADH dehydrogenase (ubiquinone) complex I, assembly factor 5	227160_s_at	20p12.1	21.5789	7.9226	0.57268	< 0.0001
FTSJ3	FtsJ homolog 3 (E. coli)	218103_at	17q23.3	14.2105	8.83802	0.57266	< 0.0001
C14orf1	chromosome 14 open reading frame 1	217188_s_at	14q24.3	7.89474	8.86405	0.57266	< 0.0001
ADAM9	ADAM metallopeptidase domain 9	1570042_a_at	8p11.22	11.5789	4.94875	0.57262	< 0.0001
WDR67		1556429_a_at	8q24.13	43.6842	4.57768	0.57257	5e-04
TAF4B	TAF4b RNA polymerase II, TATA box binding protein (TBP)-associated factor, 105kDa	235020_at	18q11.2	11.0526	7.25323	0.57246	0.0026
ATP5O	ATP synthase, H+ transporting, mitochondrial F1 complex, O subunit	200818_at	21q22.11	2.63158	11.7153	0.57236	< 0.0001
ATP6V0E1	ATPase, H+ transporting, lysosomal 9kDa, V0 subunit e1	200096_s_at	5q35.1	6.31579	12.1629	0.57226	< 0.0001
NAP1L1	nucleosome assembly protein 1-like 1	213864_s_at	12q21.2	5.78947	11.8305	0.57218	5e-04
FRYL	FRY-like	212548_s_at	4p11	3.15789	8.88695	0.57209	< 0.0001
MYNN	myoneurin	241730_at	3q26.2	41.5789	5.58565	0.57203	< 0.0001
KIAA0020	KIAA0020	203712_at	9p24.2	4.21053	8.75108	0.57202	< 0.0001
FBXO45	F-box protein 45	242294_at	3q29	34.7368	5.86552	0.57197	< 0.0001
C5orf22	chromosome 5 open reading frame 22	1565939_at		49.4737	4.40741	0.57195	< 0.0001
PAK2	p21 protein (Cdc42/Rac)-activated kinase 2	208875_s_at	3q29	34.7368	8.27263	0.57187	< 0.0001
ATP6V1E1	ATPase, H+ transporting, lysosomal 31kDa, V1 subunit E1	208678_at	22q11.21	6.31579	10.4401	0.57177	< 0.0001
METTL3	methyltransferase like 3	209265_s_at	14q11.2	10.5263	9.49951	0.57172	< 0.0001
ENSA	endosulfine alpha	228851_s_at	1q21.3	43.6842	8.5838	0.57168	0.0317
PAPD7	PAP associated domain containing 7	202466_at	5p15.31	57.8947	9.37445	0.57166	< 0.0001
CLPTM1L	CLPTM1-like	223020_at	5p15.33	63.6842	11.4567	0.57166	1e-04
HMGN1	high mobility group nucleosome binding domain 1	200943_at	21q22.2	4.21053	12.0464	0.57166	< 0.0001
AKIRIN1	akirin 1	222458_s_at	1p34.3	6.31579	7.86941	0.57163	0.0051
MNF1		228192_at	6p21.31	11.0526	5.44163	0.5715	< 0.0001
KDM5A	lysine (K)-specific demethylase 5A	226367_at	12p13.33	14.7368	5.30217	0.57137	< 0.0001
DLG1	discs, large homolog 1 (Drosophila)	217208_s_at	3q29	35.2632	6.54276	0.57131	< 0.0001
COMMD5	COMM domain containing 5	224387_at	8q24.3	44.7368	7.35249	0.57125	0.0019
SMG8	SMG8 nonsense mediated mRNA decay factor	218514_at	17q22	11.5789	8.53739	0.57124	< 0.0001
C11orf82		228281_at	11q14.1	6.84211	7.65883	0.57112	0.186
ULK2	unc-51 like autophagy activating kinase 2	204063_s_at	17p11.2	3.68421	6.37749	0.57101	< 0.0001
PPP2R1B	protein phosphatase 2, regulatory subunit A, beta	202883_s_at	11q23.1	3.68421	8.67318	0.571	5e-04
SIN3B	SIN3 transcription regulator family member B	39705_at	19p13.11	6.31579	7.72527	0.57093	< 0.0001
PSMA7	proteasome (prosome, macropain) subunit, alpha type, 7	216088_s_at	20q13.33	37.8947	9.61874	0.57091	< 0.0001
EI24	etoposide induced 2.4	208289_s_at		5.78947	10.1095	0.57081	< 0.0001
POLB	polymerase (DNA directed), beta	234907_x_at	8p11.21	12.6316	3.40882	0.57081	0.0038
GTPBP8	GTP-binding protein 8 (putative)	221046_s_at	3q13.2	19.4737	8.9619	0.57079	< 0.0001
FAM32A	family with sequence similarity 32, member A	201863_at	19p13.11	5.78947	9.68534	0.57078	< 0.0001
UCKL1	uridine-cytidine kinase 1-like 1	218533_s_at	20q13.33	36.8421	8.54016	0.57068	2e-04
PAIP1	poly(A) binding protein interacting protein 1	209064_x_at	5p12	48.4211	10.0078	0.57035	< 0.0001
SERP1	stress-associated endoplasmic reticulum protein 1	235475_at	3q25.1	33.1579	6.30083	0.5703	< 0.0001
PSMG4	proteasome (prosome, macropain) assembly chaperone 4	228217_s_at	6p25.2	16.3158	9.32859	0.57021	< 0.0001
UBR5	ubiquitin protein ligase E3 component n-recognin 5	208884_s_at	8q22.3	33.1579	9.26244	0.57012	< 0.0001
C7orf50	chromosome 7 open reading frame 50	224478_s_at	7p22.3	24.7368	8.06514	0.57003	< 0.0001
SLC37A1	solute carrier family 37 (glucose-6-phosphate transporter), member 1	218928_s_at	21q22.3	7.36842	7.57581	0.56999	< 0.0001
CSDE1	cold shock domain containing E1, RNA-binding	219939_s_at	1p13.2	4.21053	11.6146	0.56994	< 0.0001
C8orf33	chromosome 8 open reading frame 33	222551_s_at	8q24.3	44.7368	7.40918	0.56987	< 0.0001
THAP1	THAP domain containing, apoptosis associated protein 1	219292_at	8p11.21	11.5789	7.57086	0.56979	< 0.0001
SFSWAP	splicing factor, suppressor of white-apricot family	202774_s_at	12q24.33	10	8.68401	0.56975	< 0.0001
ATP6V0E1	ATPase, H+ transporting, lysosomal 9kDa, V0 subunit e1	201172_x_at	5q35.1	6.31579	11.7303	0.56968	< 0.0001
LSG1	large 60S subunit nuclear export GTPase 1	223200_s_at	3q29	36.3158	7.98561	0.56968	< 0.0001
TMEM8B	transmembrane protein 8B	229729_at	9p13.3	8.42105	6.1773	0.56965	0.0017
NNT	nicotinamide nucleotide transhydrogenase	202784_s_at	5p12	48.4211	7.68507	0.56963	< 0.0001
WDR1	WD repeat domain 1	200609_s_at	4p16.1	4.21053	11.1874	0.56962	< 0.0001
MARK3	MAP/microtubule affinity-regulating kinase 3	202568_s_at	14q32.32	13.6842	8.44787	0.56962	< 0.0001
GTPBP8	GTP-binding protein 8 (putative)	223486_at	3q13.2	19.4737	8.06822	0.56953	< 0.0001
SKIV2L	superkiller viralicidic activity 2-like (S. cerevisiae)	203727_at	6p21.33	11.5789	8.4287	0.56953	< 0.0001
LARP4	La ribonucleoprotein domain family, member 4	212714_at	12q13.12	8.94737	9.46486	0.56948	< 0.0001
ZNF302	zinc finger protein 302	228392_at	19q13.11	21.5789	8.07896	0.56948	< 0.0001
OLA1	Obg-like ATPase 1	219293_s_at	2q31.1	5.26316	11.4161	0.56946	6e-04
SNRPB	small nuclear ribonucleoprotein polypeptides B and B1	208821_at	20p13	25.7895	10.6376	0.56934	< 0.0001
HELB	helicase (DNA) B	1552788_a_at	12q14.3	11.0526	5.81307	0.56934	< 0.0001
WDR89	WD repeat domain 89	235025_at	14q23.2	10.5263	5.10136	0.56923	< 0.0001
ALKBH5	AlkB family member 5, RNA demethylase	1553101_a_at	17p11.2	3.15789	8.73942	0.56917	< 0.0001
CAPZA1	capping protein (actin filament) muscle Z-line, alpha 1	208374_s_at	1p13.2	3.15789	11.8475	0.56916	< 0.0001
DECR1	2,4-dienoyl CoA reductase 1, mitochondrial	202447_at	8q21.3	31.0526	10.096	0.56909	6e-04
ANAPC15	anaphase promoting complex subunit 15	204218_at	11q13.4	12.6316	8.25252	0.56892	0.0081
TUBGCP6	tubulin, gamma complex associated protein 6	225758_s_at	22q13.33	7.36842	7.08803	0.56885	< 0.0001
E2F6	E2F transcription factor 6	203957_at	2p25.1	11.5789	8.31287	0.56875	< 0.0001
TPCN2	two pore segment channel 2	235194_at	11q13.3	12.1053	5.90136	0.56866	0.0361
POP5	processing of precursor 5, ribonuclease P/MRP subunit (S. cerevisiae)	204839_at	12q24.31	4.73684	9.94122	0.56865	< 0.0001
TMEM248	transmembrane protein 248	218008_at	7q11.21	12.1053	10.2432	0.56863	< 0.0001
SNX4	sorting nexin 4	205329_s_at	3q21.2	21.5789	7.78022	0.5686	< 0.0001
ZNF507	zinc finger protein 507	235618_at	19q13.11	20.5263	6.22163	0.56846	< 0.0001
MFSD10	major facilitator superfamily domain containing 10	209215_at	4p16.3	3.68421	8.43748	0.56831	< 0.0001
POLR2J	polymerase (RNA) II (DNA directed) polypeptide J, 13.3kDa	212782_x_at	7q22.1	15.2632	10.9132	0.56806	< 0.0001
ACAD9	acyl-CoA dehydrogenase family, member 9	224160_s_at	3q21.3	31.5789	8.48281	0.568	< 0.0001
ARFGEF2	ADP-ribosylation factor guanine nucleotide-exchange factor 2 (brefeldin A-inhibited)	215931_s_at	20q13.13	22.6316	5.85258	0.56778	< 0.0001
HLCS	holocarboxylase synthetase (biotin-(proprionyl-CoA-carboxylase (ATP-hydrolysing)) ligase)	209399_at	21q22.13	3.68421	6.98636	0.56778	< 0.0001
ZNF584	zinc finger protein 584	228148_at	19q13.43	16.8421	7.27258	0.56774	< 0.0001
IKBKB	inhibitor of kappa light polypeptide gene enhancer in B-cells, kinase beta	209342_s_at	8p11.21	12.6316	7.24496	0.56762	< 0.0001
EXOC2	exocyst complex component 2	226270_at	6p25.3	13.6842	7.07552	0.56738	< 0.0001
TBC1D30	TBC1 domain family, member 30	213912_at	12q14.3	10	6.36208	0.56738	< 0.0001
USP21	ubiquitin specific peptidase 21	218367_x_at	1q23.3	41.0526	7.98176	0.56737	2e-04
CHMP1B	charged multivesicular body protein 1B	218178_s_at	18p11.21	11.0526	9.87936	0.56736	< 0.0001
CYP2R1	cytochrome P450, family 2, subfamily R, polypeptide 1	207786_at	11p15.2	5.26316	6.02264	0.56733	< 0.0001
PNPT1	polyribonucleotide nucleotidyltransferase 1	225291_at	2p16.1	7.36842	9.55806	0.56731	< 0.0001
PAK4	p21 protein (Cdc42/Rac)-activated kinase 4	203154_s_at	19q13.2	20.5263	8.46734	0.56729	3e-04
ZBTB44	zinc finger and BTB domain containing 44	1554470_s_at	11q24.3	4.73684	6.98249	0.56724	7e-04
TMEM106B	transmembrane protein 106B	222787_s_at	7p21.3	22.1053	9.01214	0.56722	1e-04
ZKSCAN3	zinc finger with KRAB and SCAN domains 3	235840_at	6p22.1	11.5789	5.87646	0.56707	< 0.0001
[truncated: 37,790 more rows]

## Sheet: S3B Adenocarcinoma
Supplemental table 3B: Correlation of gene copy numbers and gene expression values for 105 adenocarcinoma cases. ECCC: externally centered correlation coefficient; FDR: false discovers rate adjusted p-value.
Gene symbol	Gene	Probeset	Chromosome	frequency of gain (in %)	median gene expression	ECCC	FDR
SRP54	signal recognition particle 54kDa	203605_at	14q13.2	25.7143	9.84431	0.94683	< 0.0001
KIAA0391	KIAA0391	202713_s_at	14q13.2	26.6667	8.60537	0.93349	< 0.0001
NXT1	nuclear transport factor 2-like export factor 1	218708_at	20p11.21	26.6667	9.10795	0.93238	< 0.0001
MDM1	Mdm1 nuclear protein homolog (mouse)	220397_at	12q15	10.4762	5.39797	0.92752	7e-04
EAPP	E2F-associated phosphoprotein	202623_at	14q13.1	26.6667	9.81225	0.92599	< 0.0001
NAPB	N-ethylmaleimide-sensitive factor attachment protein, beta	225111_s_at	20p11.21	25.7143	7.5617	0.92532	0.001
GEMIN2	gem (nuclear organelle) associated protein 2	211115_x_at	14q21.1	20	7.78139	0.92385	< 0.0001
FGFR1OP2	FGFR1 oncogene partner 2	223262_s_at	12p11.23	9.52381	8.29458	0.9234	< 0.0001
GZF1	GDNF-inducible zinc finger protein 1	225884_s_at	20p11.21	26.6667	8.41516	0.92317	< 0.0001
GEMIN2	gem (nuclear organelle) associated protein 2	205063_at	14q21.1	20	7.19112	0.92031	< 0.0001
GEMIN2	gem (nuclear organelle) associated protein 2	210779_x_at	14q21.1	20	7.20218	0.91985	< 0.0001
EGFR	epidermal growth factor receptor	201984_s_at	7p11.2	32.381	8.2791	0.91965	2e-04
GZF1	GDNF-inducible zinc finger protein 1	234055_s_at	20p11.21	26.6667	5.23114	0.91941	8e-04
SNX6	sorting nexin 6	217789_at	14q13.1	26.6667	9.55667	0.91657	6e-04
GBAS	glioblastoma amplified sequence	201816_s_at	7p11.2	23.8095	10.5963	0.91601	0.246
PNN	pinin, desmosome associated protein	1567214_a_at	14q21.1	20.9524	9.21291	0.9152	< 0.0001
SLC35E3	solute carrier family 35, member E3	218988_at	12q15	11.4286	8.66312	0.91506	1e-04
CST3	cystatin C	237623_at	20p11.21	25.7143	5.96312	0.91365	0.0342
GEMIN2	gem (nuclear organelle) associated protein 2	211114_x_at	14q21.1	20	7.27955	0.91251	< 0.0001
CPSF6	cleavage and polyadenylation specific factor 6, 68kDa	226934_at	12q15	13.3333	8.22464	0.91064	0.0028
MRPS17	mitochondrial ribosomal protein S17	218982_s_at	7p11.2	23.8095	8.84147	0.9095	0.0053
NAPB	N-ethylmaleimide-sensitive factor attachment protein, beta	1570441_at	20p11.21	25.7143	4.97718	0.90941	0.0556
TRAPPC6B	trafficking protein particle complex 6B	225537_at	14q21.1	20.9524	8.58769	0.90906	< 0.0001
LANCL2	LanC lantibiotic synthetase component C-like 2 (bacterial)	218219_s_at	7p11.2	28.5714	7.9001	0.90742	0.0278
MRPS35	mitochondrial ribosomal protein S35	217942_at	12p11.22	9.52381	9.9653	0.90649	< 0.0001
CMAS	cytidine monophosphate N-acetylneuraminic acid synthetase	218111_s_at	12p12.1	8.57143	8.05525	0.90476	< 0.0001
FAM177A1	family with sequence similarity 177, member A1	227029_at	14q13.2	25.7143	9.90184	0.90442	0.0045
CCDC91	coiled-coil domain containing 91	218545_at	12p11.22	9.52381	8.49854	0.90399	< 0.0001
SNX6	sorting nexin 6	222410_s_at	14q13.1	26.6667	10.8407	0.90204	3e-04
BAZ1A	bromodomain adjacent to zinc finger domain, 1A	217986_s_at	14q13.2	26.6667	9.40114	0.89947	< 0.0001
FGFR1OP2	FGFR1 oncogene partner 2	223263_s_at	12p11.23	9.52381	7.31654	0.89668	< 0.0001
BAZ1A	bromodomain adjacent to zinc finger domain, 1A	217985_s_at	14q13.2	26.6667	9.6919	0.89654	< 0.0001
PPP2R3C	protein phosphatase 2, regulatory subunit B'', gamma	218852_at	14q13.2	25.7143	8.92431	0.89568	1e-04
CAND1	cullin-associated and neddylation-dissociated 1	239771_at	12q14.3	10.4762	5.60491	0.89499	0.0029
NUP107	nucleoporin 107kDa	218768_at	12q15	11.4286	9.40865	0.8949	4e-04
LOC100129794		230307_at	14q13.3	26.6667	5.56203	0.8925	< 0.0001
RALGAPA1	Ral GTPase activating protein, alpha subunit 1 (catalytic)	213049_at	14q13.2	24.7619	8.90959	0.89227	3e-04
RALGAPA1	Ral GTPase activating protein, alpha subunit 1 (catalytic)	214855_s_at	14q13.2	24.7619	7.74583	0.89186	9e-04
ASUN	asunder spermatogenesis regulator	221652_s_at	12p11.23	9.52381	9.34377	0.89154	< 0.0001
PNN	pinin, desmosome associated protein	212036_s_at	14q21.1	20.9524	10.3955	0.89118	1e-04
RAP1B	RAP1B, member of RAS oncogene family	200833_s_at	12q15	11.4286	11.7897	0.89094	7e-04
MDM2	MDM2 proto-oncogene, E3 ubiquitin protein ligase	205386_s_at	12q15	11.4286	4.72429	0.88658	0.0088
SEC61G	Sec61 gamma subunit	203484_at	7p11.2	29.5238	11.4263	0.8851	0.0222
VOPP1	vesicular, overexpressed in cancer, prosurvival protein 1	208091_s_at	7p11.2	26.6667	10.3586	0.88467	0.0366
C8orf76	chromosome 8 open reading frame 76	225702_at	8q24.13	45.7143	7.72389	0.88315	0.001
MDM2	MDM2 proto-oncogene, E3 ubiquitin protein ligase	225160_x_at	12q15	11.4286	8.32776	0.87973	0.0025
ZHX1-C8ORF76		1554063_at		45.7143	6.45112	0.87966	0.0197
EGFR	epidermal growth factor receptor	224999_at	7p11.2	32.381	8.73272	0.87785	0.005
FBXO33	F-box protein 33	227521_at	14q21.1	21.9048	8.0745	0.8768	2e-04
MIPOL1	mirror-image polydactyly 1	1552572_a_at	14q13.3	25.7143	3.6901	0.87487	2e-04
KLHL42	kelch-like family member 42	225963_at	12p11.22	9.52381	7.04745	0.87288	< 0.0001
CAND1	cullin-associated and neddylation-dissociated 1	235224_s_at	12q14.3	10.4762	5.42115	0.87283	8e-04
CAND1	cullin-associated and neddylation-dissociated 1	207483_s_at	12q14.3	10.4762	9.39512	0.87269	6e-04
KIAA0391	KIAA0391	202714_s_at	14q13.2	26.6667	5.4209	0.87265	0.0058
CPM	carboxypeptidase M	241765_at	12q15	11.4286	6.50859	0.8721	0.5097
SS18	synovial sarcoma translocation, chromosome 18	202817_s_at	18q11.2	11.4286	8.65674	0.87168	< 0.0001
PYROXD1	pyridine nucleotide-disulphide oxidoreductase domain 1	213878_at	12p12.1	8.57143	8.76732	0.87104	< 0.0001
KAT6A	K(lysine) acetyltransferase 6A	226547_at	8p11.21	15.2381	9.51428	0.86744	< 0.0001
MDM2	MDM2 proto-oncogene, E3 ubiquitin protein ligase	237891_at	12q15	11.4286	3.19857	0.86632	0.4203
MDM1	Mdm1 nuclear protein homolog (mouse)	213761_at	12q15	10.4762	7.24164	0.86606	0.0027
PPP2R3C	protein phosphatase 2, regulatory subunit B'', gamma	1569894_at	14q13.2	25.7143	5.33329	0.86541	0.015
LOC100506233		228643_at	11q14.1	5.71429	3.72707	0.8642	0.0392
CFL2	cofilin 2 (muscle)	224352_s_at	14q13.1	26.6667	7.99331	0.86363	0.0011
MDM2	MDM2 proto-oncogene, E3 ubiquitin protein ligase	229711_s_at	12q15	11.4286	9.03373	0.86275	3e-04
LOC100506233		228612_at	11q14.1	5.71429	8.47536	0.86238	0.0415
C12orf66	chromosome 12 open reading frame 66	1554068_s_at	12q14.2	9.52381	5.49933	0.86072	0.0056
CCDC90B	coiled-coil domain containing 90B	218288_s_at	11q14.1	5.71429	9.14584	0.85498	0.0041
CNOT2	CCR4-NOT transcription complex, subunit 2	217798_at	12q15	11.4286	9.35958	0.85373	< 0.0001
PPP4R2	protein phosphatase 4, regulatory subunit 2	225519_at	3p13	0.952381	9.78502	0.85363	0.0013
DYRK2	dual-specificity tyrosine-(Y)-phosphorylation regulated kinase 2	202970_at	12q15	10.4762	7.61233	0.85231	< 0.0001
MED21	mediator complex subunit 21	209363_s_at	12p11.23	9.52381	7.60867	0.85189	< 0.0001
PTHLH	parathyroid hormone-like hormone	210355_at	12p11.22	9.52381	4.41329	0.85085	< 0.0001
GOLGA7	golgin A7	217819_at	8p11.21	14.2857	10.4053	0.85055	< 0.0001
UBE2V2	ubiquitin-conjugating enzyme E2 variant 2	230411_at	8q11.21	24.7619	7.04971	0.84847	< 0.0001
ETNK1	ethanolamine kinase 1	224454_at	12p12.1	8.57143	4.30736	0.84735	< 0.0001
SHQ1	SHQ1, H/ACA ribonucleoprotein assembly factor	63009_at	3p13	0.952381	7.34895	0.84641	0.0014
MIPOL1	mirror-image polydactyly 1	244246_at	14q13.3	25.7143	6.50328	0.84573	< 0.0001
ARMC1	armadillo repeat containing 1	222550_at	8q13.1	29.5238	9.70864	0.84536	< 0.0001
SS18	synovial sarcoma translocation, chromosome 18	202816_s_at	18q11.2	11.4286	8.36961	0.84532	< 0.0001
BICD1	bicaudal D homolog 1 (Drosophila)	1554020_at	12p11.21	9.52381	6.4285	0.84461	1e-04
MDM2	MDM2 proto-oncogene, E3 ubiquitin protein ligase	211832_s_at	12q15	11.4286	3.96159	0.8434	0.079
USP15	ubiquitin specific peptidase 15	244028_at	12q14.1	8.57143	5.48337	0.84327	< 0.0001
FGFR1OP2	FGFR1 oncogene partner 2	243619_at	12p11.23	9.52381	4.18898	0.84317	2e-04
KRAS	Kirsten rat sarcoma viral oncogene homolog	204009_s_at	12p12.1	10.4762	10.5827	0.84104	< 0.0001
MDM2	MDM2 proto-oncogene, E3 ubiquitin protein ligase	217373_x_at	12q15	11.4286	5.35788	0.84081	0.1301
CPM	carboxypeptidase M	243403_x_at	12q15	11.4286	6.61385	0.84053	0.2488
TM7SF3	transmembrane 7 superfamily member 3	222477_s_at	12p11.23	9.52381	10.1397	0.84021	< 0.0001
MED21	mediator complex subunit 21	209362_at	12p11.23	9.52381	8.58374	0.84015	< 0.0001
PRKRIR	protein-kinase, interferon-inducible double stranded RNA dependent inhibitor, repressor of (P58 repressor)	209323_at	11q13.5	6.66667	9.47544	0.84001	0.0919
PPFIBP1	PTPRF interacting protein, binding protein 1 (liprin beta 1)	1569464_at	12p11.23	9.52381	5.01513	0.8394	0.0058
USP15	ubiquitin specific peptidase 15	209475_at	12q14.1	8.57143	7.56128	0.83912	2e-04
C12orf66	chromosome 12 open reading frame 66	1554067_at	12q14.2	9.52381	7.46727	0.83785	0.0018
LANCL2	LanC lantibiotic synthetase component C-like 2 (bacterial)	222561_at	7p11.2	28.5714	7.63193	0.83763	0.1503
UBXN2B	UBX domain protein 2B	238903_at	8q12.1	29.5238	6.8966	0.83749	2e-04
CAND1	cullin-associated and neddylation-dissociated 1	1556318_s_at	12q14.3	10.4762	5.0627	0.83654	0.0225
PSPH	phosphoserine phosphatase	205194_at	7p11.2	23.8095	7.27234	0.83648	0.0056
SLC25A36	solute carrier family 25 (pyrimidine nucleotide carrier ), member 36	223698_at	3q23	11.4286	3.9843	0.8352	0.0174
TM7SF3	transmembrane 7 superfamily member 3	226478_at		9.52381	7.1668	0.8339	< 0.0001
PNN	pinin, desmosome associated protein	212037_at	14q21.1	20.9524	9.13608	0.83359	< 0.0001
MON2	MON2 homolog (S. cerevisiae)	212754_s_at	12q14.1	8.57143	8.76965	0.83151	< 0.0001
C11orf82		228281_at	11q14.1	5.71429	7.07417	0.83125	0.1018
PPP4R2	protein phosphatase 4, regulatory subunit 2	220764_at		0.952381	4.69535	0.83098	0.2754
FGFR1OP2	FGFR1 oncogene partner 2	1556283_s_at	12p11.23	9.52381	7.02778	0.82909	2e-04
UBE2V2	ubiquitin-conjugating enzyme E2 variant 2	209096_at	8q11.21	24.7619	9.73818	0.82681	< 0.0001
GOLT1B	golgi transport 1B	222552_at	12p12.1	8.57143	9.82958	0.82559	< 0.0001
INTS4	integrator complex subunit 4	225169_at	11q14.1	10.4762	8.18738	0.82541	0.0033
SHQ1	SHQ1, H/ACA ribonucleoprotein assembly factor	219083_at	3p13	0.952381	8.53305	0.82526	0.0036
PPP4R2	protein phosphatase 4, regulatory subunit 2	226317_at	3p13	0.952381	8.34472	0.82302	2e-04
TBK1	TANK-binding kinase 1	218520_at	12q14.2	10.4762	9.07759	0.82273	1e-04
MRPS22	mitochondrial ribosomal protein S22	226257_x_at	3q23	11.4286	9.00303	0.82189	1e-04
PNN	pinin, desmosome associated protein	1567213_at		20.9524	6.9409	0.82163	0.0014
C14orf166	chromosome 14 open reading frame 166	217768_at	14q22.1	16.1905	11.9317	0.82159	< 0.0001
MRPS22	mitochondrial ribosomal protein S22	219220_x_at	3q23	11.4286	9.30986	0.82087	1e-04
FBXO33	F-box protein 33	226970_at	14q21.1	21.9048	7.95086	0.82077	0.0069
C11orf30	chromosome 11 open reading frame 30	222807_at	11q13.5	6.66667	7.8576	0.82016	0.0242
METTL1	methyltransferase like 1	204027_s_at	12q14.1	18.0952	7.75242	0.81968	0.0133
KLHL42	kelch-like family member 42	225732_at	12p11.22	9.52381	8.58946	0.81965	< 0.0001
TRIT1	tRNA isopentenyltransferase 1	218617_at	1p34.2	6.66667	8.42807	0.81861	0.0228
FGFR1OP2	FGFR1 oncogene partner 2	233898_s_at	12p11.23	9.52381	9.1939	0.8179	< 0.0001
FRS2	fibroblast growth factor receptor substrate 2	226045_at	12q15	12.381	7.26071	0.81636	0.0073
DYRK2	dual-specificity tyrosine-(Y)-phosphorylation regulated kinase 2	202969_at	12q15	10.4762	7.82097	0.81586	4e-04
STK3	serine/threonine kinase 3	204068_at	8q22.2	37.1429	9.52933	0.81561	< 0.0001
SS18	synovial sarcoma translocation, chromosome 18	209954_x_at	18q11.2	11.4286	7.3466	0.81499	0.0193
CCT6A	chaperonin containing TCP1, subunit 6A (zeta 1)	201326_at	7p11.2	23.8095	9.84747	0.81427	0.0055
TMEM126B	transmembrane protein 126B	221622_s_at	11q14.1	5.71429	10.438	0.81382	0.0029
ERGIC2	ERGIC and golgi 2	226422_at	12p11.22	10.4762	10.2106	0.81293	< 0.0001
PYROXD1	pyridine nucleotide-disulphide oxidoreductase domain 1	219802_at	12p12.1	8.57143	8.57318	0.81259	< 0.0001
SS18	synovial sarcoma translocation, chromosome 18	216684_s_at	18q11.2	11.4286	6.26623	0.81215	0.1102
DDX27	DEAD (Asp-Glu-Ala-Asp) box polypeptide 27	215693_x_at	20q13.13	23.8095	9.24969	0.80877	< 0.0001
TMEM126A	transmembrane protein 126A	223334_at	11q14.1	5.71429	9.94883	0.80845	1e-04
DYRK2	dual-specificity tyrosine-(Y)-phosphorylation regulated kinase 2	202971_s_at	12q15	10.4762	7.6548	0.80841	0.0016
YTHDF3	YTH domain family, member 3	221749_at	8q12.3	28.5714	10.7172	0.80722	< 0.0001
CST3	cystatin C	201360_at	20p11.21	25.7143	11.0245	0.80721	0.0559
LEMD3	LEM domain containing 3	218604_at	12q14.3	10.4762	9.8129	0.80685	< 0.0001
CPM	carboxypeptidase M	235019_at	12q15	11.4286	9.226	0.80678	0.3592
MDM2	MDM2 proto-oncogene, E3 ubiquitin protein ligase	217542_at	12q15	11.4286	6.00964	0.80567	9e-04
ZC3H15	zinc finger CCCH-type containing 15	201595_s_at	2q32.1	5.71429	10.1074	0.80516	0.0048
NOD2	nucleotide-binding oligomerization domain containing 2	220066_at	16q12.1	2.85714	6.60776	0.80461	0.2498
AASDHPPT	aminoadipate-semialdehyde dehydrogenase-phosphopantetheinyl transferase	202169_s_at	11q22.3	3.80952	10.1687	0.80454	< 0.0001
ZNF713	zinc finger protein 713	1560201_at	7p11.2	23.8095	3.6348	0.80453	0.0423
DYRK2	dual-specificity tyrosine-(Y)-phosphorylation regulated kinase 2	202968_s_at	12q15	10.4762	7.43169	0.80415	0.0097
CHD7	chromodomain helicase DNA binding protein 7	218829_s_at	8q12.2	30.4762	7.7762	0.80356	< 0.0001
TBC1D30	TBC1 domain family, member 30	213913_s_at	12q14.3	10.4762	7.26975	0.80142	< 0.0001
COPS5	COP9 signalosome subunit 5	201652_at	8q13.1	31.4286	10.2653	0.80109	< 0.0001
KAT6A	K(lysine) acetyltransferase 6A	202423_at	8p11.21	15.2381	9.39175	0.8001	< 0.0001
SCFD1	sec1 family domain containing 1	215548_s_at	14q12	20.9524	9.81898	0.79954	< 0.0001
TBC1D30	TBC1 domain family, member 30	213912_at	12q14.3	10.4762	6.76636	0.79942	< 0.0001
CPM	carboxypeptidase M	235706_at	12q15	11.4286	9.80843	0.79867	0.3832
TRAPPC8	trafficking protein particle complex 8	207305_s_at	18q12.1	13.3333	9.89197	0.79778	< 0.0001
PPP2R3C	protein phosphatase 2, regulatory subunit B'', gamma	239188_at	14q13.2	25.7143	5.29217	0.79727	0.1923
C11orf30	chromosome 11 open reading frame 30	219012_s_at	11q13.5	6.66667	5.70744	0.79532	0.0296
ST8SIA1	ST8 alpha-N-acetyl-neuraminide alpha-2,8-sialyltransferase 1	1569788_at	12p12.1	8.57143	3.59334	0.79415	0.0647
ALG8	ALG8, alpha-1,3-glucosyltransferase	203545_at	11q14.1	10.4762	9.24336	0.7923	0.0415
PPFIA1	protein tyrosine phosphatase, receptor type, f polypeptide (PTPRF), interacting protein (liprin), alpha 1	202066_at	11q13.3	8.57143	9.40839	0.79183	0.0021
C18orf8	chromosome 18 open reading frame 8	221190_s_at	18q11.2	9.52381	8.21111	0.79179	< 0.0001
BUD13	BUD13 homolog (S. cerevisiae)	224504_s_at	11q23.3	4.7619	7.74994	0.79107	< 0.0001
FBXO25	F-box protein 25	225591_at	8p23.3	6.66667	8.87503	0.791	3e-04
CCT6A	chaperonin containing TCP1, subunit 6A (zeta 1)	201327_s_at	7p11.2	23.8095	10.8378	0.79096	0.0055
DCTN2	dynactin 2 (p50)	200932_s_at	12q13.3	17.1429	10.0161	0.78971	0.0038
MRPS22	mitochondrial ribosomal protein S22	223448_x_at	3q23	11.4286	8.77758	0.78958	4e-04
RRS1	RRS1 ribosome biogenesis regulator homolog (S. cerevisiae)	209567_at	8q13.1	30.4762	9.35252	0.78939	6e-04
MRPS22	mitochondrial ribosomal protein S22	228059_x_at	3q23	11.4286	8.90247	0.78924	0.0014
CFL2	cofilin 2 (muscle)	224663_s_at	14q13.1	26.6667	8.34301	0.78878	3e-04
PPFIA1	protein tyrosine phosphatase, receptor type, f polypeptide (PTPRF), interacting protein (liprin), alpha 1	210235_s_at	11q13.3	8.57143	7.31883	0.78854	0.1598
CPM	carboxypeptidase M	206100_at	12q15	11.4286	10.2913	0.78833	0.4544
BRMS1L	breast cancer metastasis-suppressor 1-like	226580_at	14q13.2	24.7619	8.19705	0.7883	< 0.0001
CYCS	cytochrome c, somatic	244546_at	7p15.3	27.619	5.06273	0.78825	0.3889
KIAA1551	KIAA1551	218614_at	12p11.21	9.52381	9.13879	0.78817	0.0047
STAU1	staufen double-stranded RNA binding protein 1	208948_s_at	20q13.13	23.8095	11.1457	0.78787	< 0.0001
CCT2	chaperonin containing TCP1, subunit 2 (beta)	201947_s_at	12q15	12.381	11.5897	0.78775	< 0.0001
MYCL1		214058_at	1p34.2	6.66667	7.14129	0.78738	0.3474
TAF2	TAF2 RNA polymerase II, TATA box binding protein (TBP)-associated factor, 150kDa	1554721_a_at	8q24.12	43.8095	7.83187	0.78673	0.001
TM7SF3	transmembrane 7 superfamily member 3	217974_at	12p11.23	9.52381	7.75091	0.78628	< 0.0001
TBC1D15	TBC1 domain family, member 15	218268_at	12q21.1	9.52381	8.87308	0.78602	< 0.0001
STAU1	staufen double-stranded RNA binding protein 1	207320_x_at	20q13.13	23.8095	11.3553	0.7854	< 0.0001
RB1CC1	RB1-inducible coiled-coil 1	202033_s_at	8q11.23	28.5714	9.68905	0.7854	< 0.0001
MTFR1	mitochondrial fission regulator 1	203208_s_at	8q13.1	29.5238	9.95387	0.78515	2e-04
UBXN2B	UBX domain protein 2B	212934_at	8q12.1	29.5238	8.40538	0.78461	< 0.0001
C11orf73	chromosome 11 open reading frame 73	230326_s_at	11q14.2	5.71429	9.98441	0.78241	4e-04
LPCAT2	lysophosphatidylcholine acyltransferase 2	222833_at	16q12.2	2.85714	5.91747	0.78126	0.1029
TSPAN31	tetraspanin 31	203227_s_at	12q14.1	18.0952	10.0073	0.78114	0.1079
FAM96B	family with sequence similarity 96, member B	218074_at	16q22.1	5.71429	10.4016	0.78093	0.0035
NDUFB9	NADH dehydrogenase (ubiquinone) 1 beta subcomplex, 9, 22kDa	222992_s_at	8q24.13	47.619	11.9546	0.78089	7e-04
CYCS	cytochrome c, somatic	229415_at	7p15.3	27.619	6.26822	0.78016	0.3382
BICD1	bicaudal D homolog 1 (Drosophila)	214806_at	12p11.21	9.52381	6.03567	0.77985	0.0459
PIK3CB	phosphatidylinositol-4,5-bisphosphate 3-kinase, catalytic subunit beta	212688_at	3q22.3	10.4762	8.77301	0.77917	< 0.0001
DDX27	DEAD (Asp-Glu-Ala-Asp) box polypeptide 27	221780_s_at	20q13.13	23.8095	9.26241	0.77874	< 0.0001
ERICH1	glutamate-rich 1	227017_at	8p23.3	5.71429	8.0414	0.77823	< 0.0001
CAND1	cullin-associated and neddylation-dissociated 1	208838_at	12q14.3	10.4762	8.86593	0.77801	< 0.0001
SEC23A	Sec23 homolog A (S. cerevisiae)	212887_at	14q21.1	20	9.83873	0.77794	8e-04
C11orf30	chromosome 11 open reading frame 30	1569349_at	11q13.5	6.66667	4.51472	0.77729	0.1238
KIAA0146		212523_s_at	8q11.21	21.9048	6.45202	0.77703	< 0.0001
CABLES1	Cdk5 and Abl enzyme substrate 1	225532_at	18q11.2	10.4762	8.23804	0.77628	2e-04
DLAT	dihydrolipoamide S-acetyltransferase	212568_s_at	11q23.1	3.80952	9.08046	0.77589	4e-04
RYBP	RING1 and YY1 binding protein	201845_s_at	3p13	1.90476	9.95342	0.77525	0.0128
LRRC47	leucine rich repeat containing 47	212904_at	1p36.32	7.61905	10.2713	0.77469	< 0.0001
RNF26	ring finger protein 26	224947_at	11q23.3	4.7619	7.88833	0.77469	< 0.0001
KLHL42	kelch-like family member 42	225961_at	12p11.22	9.52381	7.53415	0.77402	9e-04
ST8SIA1	ST8 alpha-N-acetyl-neuraminide alpha-2,8-sialyltransferase 1	210073_at	12p12.1	8.57143	4.35996	0.77357	0.9916
PARP2	poly (ADP-ribose) polymerase 2	204752_x_at	14q11.2	14.2857	8.78982	0.77347	< 0.0001
TMEM126B	transmembrane protein 126B	1554537_at	11q14.1	5.71429	4.46582	0.77312	7e-04
GMFB	glia maturation factor, beta	202544_at	14q22.2	13.3333	10.0668	0.77298	< 0.0001
CAND1	cullin-associated and neddylation-dissociated 1	243910_x_at	12q14.3	10.4762	8.44503	0.77298	0.0012
HYLS1	hydrolethalus syndrome 1	227687_at	11q24.2	6.66667	7.83407	0.77293	5e-04
RECQL	RecQ helicase-like	212918_at	12p12.1	8.57143	9.10642	0.77286	< 0.0001
ARMC1	armadillo repeat containing 1	218185_s_at	8q13.1	29.5238	9.33772	0.77165	< 0.0001
RAB21	RAB21, member RAS oncogene family	203885_at	12q21.1	9.52381	9.33047	0.77062	1e-04
STK38L	serine/threonine kinase 38 like	212572_at	12p11.23	9.52381	8.98378	0.7703	< 0.0001
LOC100506451		242358_at	12p12.1	10.4762	5.33412	0.77011	0.4488
INTS4	integrator complex subunit 4	1569253_at	11q14.1	10.4762	3.65447	0.77008	0.0315
FOXA1	forkhead box A1	204667_at		24.7619	7.69116	0.76939	5e-04
PARK7	parkinson protein 7	200006_at	1p36.23	6.66667	12.5476	0.76845	< 0.0001
STAU1	staufen double-stranded RNA binding protein 1	213037_x_at	20q13.13	23.8095	11.6684	0.76644	< 0.0001
RAB21	RAB21, member RAS oncogene family	226268_at	12q21.1	9.52381	6.25543	0.76643	< 0.0001
MON2	MON2 homolog (S. cerevisiae)	212755_at	12q14.1	8.57143	4.98405	0.76609	0.0359
ZC3H15	zinc finger CCCH-type containing 15	201593_s_at	2q32.1	5.71429	10.5785	0.76601	0.0087
MTMR2	myotubularin related protein 2	203212_s_at	11q21	4.7619	7.19481	0.76498	9e-04
POP4	processing of precursor 4, ribonuclease P/MRP subunit (S. cerevisiae)	202868_s_at	19q12	16.1905	10.2173	0.7647	< 0.0001
KIAA0146		228325_at		21.9048	7.62152	0.76458	0.0387
NDUFA13	NADH dehydrogenase (ubiquinone) 1 alpha subcomplex, 13	220864_s_at	19p13.11	7.61905	11.3153	0.76389	< 0.0001
UQCRFS1	ubiquinol-cytochrome c reductase, Rieske iron-sulfur polypeptide 1	208909_at	19q12	15.2381	11.3922	0.76316	< 0.0001
COPB2	coatomer protein complex, subunit beta 2 (beta prime)	201098_at	3q23	11.4286	11.0539	0.76292	2e-04
R3HDM2	R3H domain containing 2	203831_at	12q13.3	14.2857	9.14223	0.76285	0.0023
EED	embryonic ectoderm development	209572_s_at	11q14.2	5.71429	9.43225	0.76274	0.105
LPCAT2	lysophosphatidylcholine acyltransferase 2	227889_at	16q12.2	2.85714	7.52349	0.76266	0.0242
MBIP	MAP3K12 binding inhibitory protein 1	218411_s_at	14q13.3	34.2857	9.73006	0.76254	3e-04
TMEM68	transmembrane protein 68	226483_at	8q12.1	27.619	7.61187	0.76208	< 0.0001
TIMM8B	translocase of inner mitochondrial membrane 8 homolog B (yeast)	218357_s_at	11q23.1	3.80952	11.2194	0.76156	< 0.0001
C2CD5	C2 calcium-dependent domain containing 5	212943_at	12p12.1	7.61905	9.53868	0.76132	< 0.0001
ZNF644	zinc finger protein 644	222580_at	1p22.2	4.7619	9.69023	0.76083	< 0.0001
NOL9	nucleolar protein 9	1554082_a_at	1p36.31	6.66667	7.67203	0.76069	5e-04
ZNF202	zinc finger protein 202	204329_s_at	11q24.1	6.66667	5.6239	0.76029	0.0016
RB1CC1	RB1-inducible coiled-coil 1	202034_x_at	8q11.23	28.5714	8.83037	0.75912	< 0.0001
CAND1	cullin-associated and neddylation-dissociated 1	208839_s_at	12q14.3	10.4762	8.77835	0.75905	< 0.0001
TMEM68	transmembrane protein 68	227936_at	8q12.1	27.619	7.55605	0.75811	< 0.0001
GOLT1B	golgi transport 1B	218193_s_at	12p12.1	8.57143	8.83529	0.758	2e-04
EGFR	epidermal growth factor receptor	210984_x_at	7p11.2	32.381	6.4375	0.75739	0.0319
PFDN4	prefoldin subunit 4	205361_s_at	20q13.2	27.619	9.87451	0.75734	1e-04
CPM	carboxypeptidase M	217557_s_at	12q15	11.4286	5.8115	0.75641	0.5388
HEATR5A	HEAT repeat containing 5A	226510_at	14q12	21.9048	8.68299	0.7556	0.0052
AP5M1	adaptor-related protein complex 5, mu 1 subunit	218139_s_at	14q22.3	13.3333	9.51168	0.75544	< 0.0001
SLC25A21	solute carrier family 25 (mitochondrial oxoadipate carrier), member 21	220474_at	14q13.3	29.5238	3.78873	0.75535	0.0069
G2E3	G2/M-phase specific E3 ubiquitin protein ligase	223258_s_at	14q12	20.9524	7.29241	0.75485	< 0.0001
PARP2	poly (ADP-ribose) polymerase 2	215773_x_at	14q11.2	14.2857	8.8363	0.75408	< 0.0001
MAU2	MAU2 sister chromatid cohesion factor	227465_at	19p13.11	7.61905	8.80719	0.75255	< 0.0001
CNOT2	CCR4-NOT transcription complex, subunit 2	233054_at	12q15	11.4286	4.03936	0.7521	< 0.0001
TBP	TATA box binding protein	203135_at	6q27	3.80952	8.03895	0.75118	0.0025
PSPH	phosphoserine phosphatase	244819_x_at		23.8095	3.92828	0.75108	0.0397
IPO8	importin 8	225528_at	12p11.21	10.4762	9.42399	0.7508	< 0.0001
MAU2	MAU2 sister chromatid cohesion factor	212505_s_at	19p13.11	7.61905	8.45272	0.75067	1e-04
RASSF3	Ras association (RalGDS/AF-6) domain family member 3	227167_s_at	12q14.2	10.4762	9.83575	0.75067	0.325
TMEM218	transmembrane protein 218	226073_at	11q24.2	6.66667	8.19841	0.75064	0.0049
CNOT2	CCR4-NOT transcription complex, subunit 2	222182_s_at	12q15	11.4286	10.0472	0.75046	< 0.0001
METTL8	methyltransferase like 8	232533_at	2q31.1	4.7619	4.66549	0.75038	0.3022
DLAT	dihydrolipoamide S-acetyltransferase	213149_at	11q23.1	3.80952	8.4405	0.75	8e-04
FAM60A	family with sequence similarity 60, member A	220147_s_at	12p11.21	9.52381	10.4049	0.74999	< 0.0001
ERGIC2	ERGIC and golgi 2	218135_at	12p11.22	10.4762	9.76977	0.74944	1e-04
YWHAB	tyrosine 3-monooxygenase/tryptophan 5-monooxygenase activation protein, beta	208743_s_at	20q13.12	20.9524	11.3419	0.74941	< 0.0001
RAB2A	RAB2A, member RAS oncogene family	208732_at	8q12.1	30.4762	9.33047	0.74934	< 0.0001
C12orf66	chromosome 12 open reading frame 66	235026_at	12q14.2	9.52381	6.61559	0.74932	0.0023
MTERFD1		219363_s_at	8q22.1	37.1429	9.39908	0.74926	< 0.0001
MRPL15	mitochondrial ribosomal protein L15	218027_at	8q11.23	27.619	10.3638	0.74897	< 0.0001
COX6C	cytochrome c oxidase subunit VIc	201754_at	8q22.2	37.1429	12.742	0.74868	< 0.0001
TPD52	tumor protein D52	201690_s_at	8q21.13	37.1429	11.4753	0.74833	< 0.0001
PPFIA1	protein tyrosine phosphatase, receptor type, f polypeptide (PTPRF), interacting protein (liprin), alpha 1	202065_s_at	11q13.3	8.57143	7.19514	0.74795	0.0543
APEX1	APEX nuclease (multifunctional DNA repair enzyme) 1	210027_s_at	14q11.2	14.2857	11.2509	0.74759	< 0.0001
UTP23	UTP23, small subunit (SSU) processome component, homolog (yeast)	227402_s_at	8q24.11	40.9524	8.6222	0.74715	1e-04
METTL20	methyltransferase like 20	1569792_a_at	12p11.21	10.4762	4.64829	0.74703	0.0625
CWF19L2	CWF19-like 2, cell cycle control (S. pombe)	228916_at	11q22.3	3.80952	7.65772	0.74695	< 0.0001
FRS2	fibroblast growth factor receptor substrate 2	238486_at	12q15	12.381	5.54553	0.74678	0.0327
PAX9	paired box 9	231145_at	14q13.3	30.4762	4.84387	0.7465	0.0068
ATP5L	ATP synthase, H+ transporting, mitochondrial Fo complex, subunit G	210453_x_at	11q23.3	4.7619	12.4099	0.74613	7e-04
RYBP	RING1 and YY1 binding protein	201844_s_at	3p13	1.90476	9.70278	0.74592	0.3729
ACTR10	actin-related protein 10 homolog (S. cerevisiae)	222230_s_at	14q23.1	13.3333	10.862	0.74567	< 0.0001
WRAP73	WD repeat containing, antisense to TP73	236381_s_at	1p36.32	6.66667	7.68526	0.74517	1e-04
PAF1	Paf1, RNA polymerase II associated factor, homolog (S. cerevisiae)	202093_s_at	19q13.2	15.2381	8.09733	0.74477	< 0.0001
TCEB1	transcription elongation factor B (SIII), polypeptide 1 (15kDa, elongin C)	202824_s_at	8q21.11	35.2381	11.2723	0.74439	< 0.0001
C7orf31	chromosome 7 open reading frame 31	229146_at	7p15.3	27.619	5.89435	0.74436	0.0474
TDRKH	tudor and KH domain containing	223530_at	1q21.3	49.5238	7.71144	0.74415	0.0394
ATP5L	ATP synthase, H+ transporting, mitochondrial Fo complex, subunit G	208746_x_at	11q23.3	4.7619	12.44	0.74384	8e-04
STRN3	striatin, calmodulin binding protein 3	204496_at	14q12	20.9524	9.05224	0.74373	2e-04
VPS72	vacuolar protein sorting 72 homolog (S. cerevisiae)	202261_at	1q21.3	49.5238	9.41518	0.74337	0.0165
C19orf12	chromosome 19 open reading frame 12	223983_s_at	19q12	17.1429	8.54401	0.74331	< 0.0001
OSBPL1A	oxysterol binding protein-like 1A	208158_s_at	18q11.2	10.4762	9.39047	0.74312	< 0.0001
SLC25A36	solute carrier family 25 (pyrimidine nucleotide carrier ), member 36	201919_at	3q23	11.4286	9.93492	0.74308	9e-04
UQCRB	ubiquinol-cytochrome c reductase binding protein	205849_s_at	8q22.1	37.1429	12.3626	0.74276	1e-04
PSMB1	proteasome (prosome, macropain) subunit, beta type, 1	214288_s_at	6q27	3.80952	12.5316	0.74172	0.0032
RNF139	ring finger protein 139	209510_at	8q24.13	47.619	9.88649	0.74108	2e-04
UQCRB	ubiquinol-cytochrome c reductase binding protein	209066_x_at	8q22.1	37.1429	12.3594	0.74048	3e-04
ENY2	enhancer of yellow 2 homolog (Drosophila)	218482_at	8q23.1	40	10.7209	0.73952	< 0.0001
PHF3	PHD finger protein 3	217952_x_at	6q12	6.66667	8.69767	0.73947	< 0.0001
MRPL13	mitochondrial ribosomal protein L13	218049_s_at	8q24.12	43.8095	9.87009	0.73832	0.0047
PTPLB	protein tyrosine phosphatase-like (proline instead of catalytic arginine), member b	212640_at	3q21.1	9.52381	9.80825	0.73817	< 0.0001
DENND5B	DENN/MADD domain containing 5B	243613_at	12p11.21	10.4762	3.70348	0.73745	0.0331
TCEA1	transcription elongation factor A (SII), 1	216241_s_at	8q11.23	27.619	11.2786	0.73719	< 0.0001
C11orf73	chromosome 11 open reading frame 73	219979_s_at	11q14.2	5.71429	8.20248	0.73648	0.0022
CFL2	cofilin 2 (muscle)	233496_s_at	14q13.1	26.6667	6.50559	0.73635	0.0013
SOCS4	suppressor of cytokine signaling 4	226178_at	14q22.3	13.3333	8.83426	0.73618	4e-04
FKBP3	FK506 binding protein 3, 25kDa	218003_s_at	14q21.2	18.0952	10.7778	0.73556	< 0.0001
PARP2	poly (ADP-ribose) polymerase 2	214086_s_at	14q11.2	14.2857	8.45488	0.73551	< 0.0001
GNS	glucosamine (N-acetyl)-6-sulfatase	212334_at	12q14.3	10.4762	11.1413	0.73532	0.0013
KIAA1429	KIAA1429	223110_at	8q22.1	36.1905	8.57707	0.73464	< 0.0001
AGPS	alkylglycerone phosphate synthase	225114_at	2q31.2	5.71429	8.27843	0.73449	0.1964
C11orf30	chromosome 11 open reading frame 30	242847_at	11q13.5	6.66667	5.93925	0.7343	0.022
DCAF13	DDB1 and CUL4 associated factor 13	231784_s_at	8q22.3	37.1429	8.4287	0.73389	5e-04
TPD52	tumor protein D52	201689_s_at	8q21.13	37.1429	10.3185	0.7337	3e-04
PUF60	poly-U binding splicing factor 60KDa	209899_s_at	8q24.3	47.619	10.048	0.73358	3e-04
POLR2K	polymerase (RNA) II (DNA directed) polypeptide K, 7.0kDa	202634_at	8q22.2	38.0952	9.77244	0.73345	< 0.0001
POGK	pogo transposable element with KRAB domain	218229_s_at	1q24.1	38.0952	9.74033	0.73311	0.012
ARL5A	ADP-ribosylation factor-like 5A	218150_at	2q23.3	2.85714	10.3818	0.73236	2e-04
XIST	X inactive specific transcript (non-protein coding)	224588_at	23q13.2	2.85714	11.6158	0.73229	< 0.0001
PRKDC	protein kinase, DNA-activated, catalytic polypeptide	208694_at	8q11.21	24.7619	9.59689	0.73207	< 0.0001
USP2	ubiquitin specific peptidase 2	229337_at	11q23.3	4.7619	5.18911	0.73204	0.0088
CEBPD	CCAAT/enhancer binding protein (C/EBP), delta	213006_at		24.7619	6.55432	0.73176	0.0384
RAB2A	RAB2A, member RAS oncogene family	208734_x_at	8q12.1	30.4762	10.6356	0.73146	< 0.0001
ATP5L	ATP synthase, H+ transporting, mitochondrial Fo complex, subunit G	207573_x_at	11q23.3	4.7619	12.2199	0.73021	0.0012
G2E3	G2/M-phase specific E3 ubiquitin protein ligase	223255_at	14q12	20.9524	7.67399	0.73013	< 0.0001
PSMA3	proteasome (prosome, macropain) subunit, alpha type, 3	201532_at	14q23.1	13.3333	11.1829	0.73007	2e-04
MIPOL1	mirror-image polydactyly 1	1552573_s_at	14q13.3	25.7143	5.313	0.73	3e-04
TJAP1	tight junction associated protein 1 (peripheral)	47608_at	6p21.1	17.1429	9.27576	0.72958	< 0.0001
CDK4	cyclin-dependent kinase 4	202246_s_at	12q14.1	18.0952	10.5228	0.729	0.0117
ERICH1	glutamate-rich 1	1563315_s_at	8p23.3	5.71429	7.64568	0.72847	0.0037
DLAT	dihydrolipoamide S-acetyltransferase	211150_s_at	11q23.1	3.80952	7.96278	0.72762	0.0047
FAM91A1	family with sequence similarity 91, member A1	226294_x_at	8q24.13	46.6667	9.40044	0.72752	2e-04
CWC15	CWC15 spliceosome-associated protein	223067_at	11q21	5.71429	10.6548	0.72694	< 0.0001
TAF4B	TAF4b RNA polymerase II, TATA box binding protein (TBP)-associated factor, 105kDa	216226_at	18q11.2	11.4286	5.32519	0.72694	0.1097
MED17	mediator complex subunit 17	221517_s_at	11q21	5.71429	9.10048	0.72669	< 0.0001
CCDC59	coiled-coil domain containing 59	218936_s_at	12q21.31	4.7619	9.04413	0.72641	< 0.0001
G2E3	G2/M-phase specific E3 ubiquitin protein ligase	223256_at	14q12	20.9524	7.54524	0.72595	< 0.0001
SETDB1	SET domain, bifurcated 1	203155_at	1q21.3	49.5238	8.2009	0.72577	0.0459
YTHDF1	YTH domain family, member 1	221741_s_at	20q13.33	45.7143	10.3969	0.72562	< 0.0001
VCPIP1	valosin containing protein (p97)/p47 complex interacting protein 1	234988_at	8q13.1	31.4286	6.22446	0.72533	6e-04
BRMS1L	breast cancer metastasis-suppressor 1-like	224484_s_at	14q13.2	24.7619	5.92293	0.72519	< 0.0001
GPANK1	G patch domain and ankyrin repeats 1	225472_at	6p21.33	13.3333	9.14921	0.72518	2e-04
YARS2	tyrosyl-tRNA synthetase 2, mitochondrial	218470_at	12p11.21	9.52381	8.02871	0.72462	< 0.0001
RDX	radixin	212397_at	11q22.3	3.80952	10.2918	0.7242	5e-04
TSPAN31	tetraspanin 31	203226_s_at	12q14.1	18.0952	9.0858	0.72402	0.1182
MRPL9	mitochondrial ribosomal protein L9	209609_s_at	1q21.3	49.5238	10.6535	0.72389	0.041
G2E3	G2/M-phase specific E3 ubiquitin protein ligase	223254_s_at	14q12	20.9524	6.70863	0.72381	0.0014
DPM1	dolichyl-phosphate mannosyltransferase polypeptide 1, catalytic subunit	202673_at	20q13.13	22.8571	10.9516	0.7236	3e-04
LYPLA1	lysophospholipase I	212449_s_at	8q11.23	27.619	10.9254	0.72347	< 0.0001
TADA1	transcriptional adaptor 1	225455_at	1q24.1	38.0952	8.45666	0.72337	0.0249
ALKBH5	AlkB family member 5, RNA demethylase	234302_s_at	17p11.2	3.80952	9.57467	0.7226	< 0.0001
MAPK1IP1L	mitogen-activated protein kinase 1 interacting protein 1-like	212644_s_at	14q22.3	13.3333	9.22879	0.72251	2e-04
NCAM1	neural cell adhesion molecule 1	212843_at	11q23.2	3.80952	4.6965	0.72237	0.1931
STAT6	signal transducer and activator of transcription 6, interleukin-4 induced	201332_s_at	12q13.3	14.2857	7.09608	0.72232	0.3294
PUS3	pseudouridylate synthase 3	221277_s_at	11q24.2	6.66667	8.1313	0.72117	4e-04
ANKRD49	ankyrin repeat domain 49	219069_at	11q21	5.71429	8.95844	0.72018	0.0083
TAF2	TAF2 RNA polymerase II, TATA box binding protein (TBP)-associated factor, 150kDa	209523_at	8q24.12	43.8095	9.45352	0.72013	3e-04
TBC1D15	TBC1 domain family, member 15	230072_at	12q21.1	9.52381	5.66147	0.7193	0.0022
CES2	carboxylesterase 2	209667_at	16q22.1	5.71429	8.2294	0.71903	2e-04
PTS	6-pyruvoyltetrahydropterin synthase	209694_at	11q23.1	3.80952	9.70208	0.71901	7e-04
SPOPL	speckle-type POZ protein-like	225659_at	2q22.1	1.90476	7.52428	0.71898	2e-04
IMPAD1	inositol monophosphatase domain containing 1	224743_at	8q12.1	29.5238	9.66129	0.71893	< 0.0001
RUFY1	RUN and FYVE domain containing 1	218243_at	5q35.3	8.57143	8.8873	0.7182	< 0.0001
RAB6A	RAB6A, member RAS oncogene family	201047_x_at	11q13.4	7.61905	10.9955	0.71772	0.0149
TMEM55B	transmembrane protein 55B	225287_s_at	14q11.2	14.2857	8.61219	0.71751	2e-04
TATDN1	TatD DNase domain containing 1	223231_at	8q24.13	47.619	9.13497	0.7175	3e-04
NAP1L1	nucleosome assembly protein 1-like 1	1556121_at	12q21.2	5.71429	7.02885	0.7175	0.0486
LAPTM4B	lysosomal protein transmembrane 4 beta	208029_s_at	8q22.1	38.0952	12.1984	0.71735	0.0032
CSE1L	CSE1 chromosome segregation 1-like (yeast)	210766_s_at	20q13.13	23.8095	9.63516	0.71722	< 0.0001
SSBP4	single stranded DNA binding protein 4	229269_x_at	19p13.11	4.7619	8.17135	0.71705	3e-04
MTMR2	myotubularin related protein 2	214649_s_at	11q21	4.7619	7.12641	0.71687	0.003
TERF1	telomeric repeat binding factor (NIMA-interacting) 1	203449_s_at	8q21.11	34.2857	8.47805	0.71669	< 0.0001
METTL8	methyltransferase like 8	220007_at	2q31.1	4.7619	6.77048	0.71668	0.2806
SLC16A7	solute carrier family 16 (monocarboxylate transporter), member 7	241925_x_at	12q14.1	8.57143	5.25633	0.71664	0.5871
IFT46	intraflagellar transport 46	218483_s_at	11q23.3	4.7619	8.12351	0.71657	3e-04
SLC36A4	solute carrier family 36 (proton/amino acid symporter), member 4	230874_at	11q21	5.71429	4.07116	0.71643	0.0148
TMX1	thioredoxin-related transmembrane protein 1	209476_at	14q22.1	16.1905	10.7589	0.7158	< 0.0001
STAT6	signal transducer and activator of transcription 6, interleukin-4 induced	201331_s_at	12q13.3	14.2857	10.1178	0.71566	0.1606
LRR1	leucine rich repeat protein 1	235113_at	14q21.3	16.1905	8.35761	0.7155	1e-04
CHEK1	checkpoint kinase 1	205394_at	11q24.2	6.66667	6.79336	0.71549	0.0063
ALKBH5	AlkB family member 5, RNA demethylase	1553101_a_at	17p11.2	3.80952	8.68815	0.71545	1e-04
PFDN4	prefoldin subunit 4	205362_s_at	20q13.2	27.619	6.79381	0.71541	3e-04
ARNT	aryl hydrocarbon receptor nuclear translocator	218221_at	1q21.3	49.5238	8.06889	0.71514	0.0055
ANKRD27	ankyrin repeat domain 27 (VPS9 domain)	221522_at	19q13.11	16.1905	9.13894	0.71501	< 0.0001
C8orf42		242387_at	8p23.3	6.66667	6.3169	0.71473	0.0178
ATP6V1H	ATPase, H+ transporting, lysosomal 50/57kDa, V1 subunit H	221504_s_at	8q11.23	27.619	9.43777	0.71437	< 0.0001
G2E3	G2/M-phase specific E3 ubiquitin protein ligase	223257_at	14q12	20.9524	6.44857	0.71409	< 0.0001
VDAC3	voltage-dependent anion channel 3	208846_s_at	8p11.21	16.1905	9.84061	0.71408	< 0.0001
XPOT	exportin, tRNA	227117_at	12q14.2	10.4762	8.53074	0.71359	< 0.0001
CBX3	chromobox homolog 3	1555920_at	7p15.2	27.619	6.75227	0.71345	0.2983
EGFR	epidermal growth factor receptor	211607_x_at	7p11.2	32.381	6.32001	0.71322	0.0298
RNF214	ring finger protein 214	227114_at	11q23.3	4.7619	7.35741	0.71321	3e-04
NFIB	nuclear factor I/B	211467_s_at	9p22.3	3.80952	6.70588	0.71311	0.0036
FNTA	farnesyltransferase, CAAX box, alpha	200090_at	8p11.21	10.4762	11.271	0.71293	< 0.0001
MARCH9	membrane-associated ring finger (C3HC4) 9	226454_at	12q14.1	18.0952	7.77696	0.71292	0.0914
PPHLN1	periphilin 1	225073_at	12q12	6.66667	10.4761	0.71197	< 0.0001
C11orf57	chromosome 11 open reading frame 57	222588_s_at	11q23.1	3.80952	7.85877	0.71197	0.0017
PI4KB	phosphatidylinositol 4-kinase, catalytic, beta	206139_at	1q21.3	49.5238	7.2585	0.71148	0.0392
MTMR2	myotubularin related protein 2	203211_s_at	11q21	4.7619	8.90897	0.71122	0.0027
GXYLT2	glucoside xylosyltransferase 2	235733_at	3p13	0.952381	7.07311	0.7112	0.7993
CTAGE5	CTAGE family, member 5	215930_s_at	14q21.1	21.9048	6.60152	0.71055	0.1102
CHEK1	checkpoint kinase 1	238075_at	11q24.2	6.66667	6.89875	0.71036	0.0087
FAM83A	family with sequence similarity 83, member A	242944_at	8q24.13	45.7143	6.65826	0.71035	0.1698
STAU1	staufen double-stranded RNA binding protein 1	211505_s_at	20q13.13	23.8095	9.64487	0.71022	1e-04
SLC36A4	solute carrier family 36 (proton/amino acid symporter), member 4	234978_at	11q21	5.71429	8.03099	0.71009	0.0504
FAM60A	family with sequence similarity 60, member A	223038_s_at	12p11.21	9.52381	8.45318	0.71004	< 0.0001
TMEM5	transmembrane protein 5	204808_s_at	12q14.2	9.52381	8.95123	0.71	8e-04
SLC16A7	solute carrier family 16 (monocarboxylate transporter), member 7	241866_at	12q14.1	8.57143	4.18276	0.70983	0.7096
CCHCR1	coiled-coil alpha-helical rod protein 1	209698_at	6p21.33	12.381	7.78786	0.70931	0.0037
MRPS28	mitochondrial ribosomal protein S28	219819_s_at	8q21.13	36.1905	9.73487	0.7092	0.002
BICD1	bicaudal D homolog 1 (Drosophila)	1556051_a_at	12p11.21	9.52381	6.31775	0.70908	0.1833
SSBP4	single stranded DNA binding protein 4	223226_x_at	19p13.11	4.7619	7.9321	0.70902	3e-04
RNMT	RNA (guanine-7-) methyltransferase	202683_s_at	18p11.21	8.57143	8.17188	0.70707	< 0.0001
METTL3	methyltransferase like 3	209265_s_at	14q11.2	14.2857	9.57714	0.70669	< 0.0001
CDC5L	cell division cycle 5-like	209056_s_at	6p21.1	16.1905	9.36676	0.70663	< 0.0001
CHEK1	checkpoint kinase 1	205393_s_at	11q24.2	6.66667	5.8595	0.70658	0.0044
CABLES1	Cdk5 and Abl enzyme substrate 1	225531_at	18q11.2	10.4762	6.58436	0.70641	0.0046
NFRKB	nuclear factor related to kappaB binding protein	213028_at	11q24.3	6.66667	8.25664	0.70627	0.0013
ALG10	ALG10, alpha-1,2-glucosyltransferase	1552306_at	12p11.1	9.52381	5.12237	0.70619	0.0074
TWF1	twinfilin actin-binding protein 1	201745_at	12q12	5.71429	10.2833	0.70577	< 0.0001
OSGEP	O-sialoglycoprotein endopeptidase	209450_at	14q11.2	14.2857	8.04677	0.70576	< 0.0001
GALNT10	polypeptide N-acetylgalactosaminyltransferase 10	207357_s_at	5q33.2	7.61905	7.51662	0.70566	5e-04
RAB2A	RAB2A, member RAS oncogene family	208731_at	8q12.1	30.4762	11.0722	0.70555	< 0.0001
DYRK1A	dual-specificity tyrosine-(Y)-phosphorylation regulated kinase 1A	209033_s_at	21q22.13	2.85714	10.0795	0.7054	< 0.0001
GXYLT1	glucoside xylosyltransferase 1	226868_at	12q12	8.57143	7.91992	0.70497	< 0.0001
IMPA1	inositol(myo)-1(or 4)-monophosphatase 1	203011_at	8q21.13	34.2857	9.63561	0.70454	2e-04
AP3M2	adaptor-related protein complex 3, mu 2 subunit	203410_at	8p11.21	16.1905	7.95563	0.70428	< 0.0001
ARNTL2	aryl hydrocarbon receptor nuclear translocator-like 2	220658_s_at	12p11.23	9.52381	6.36793	0.70408	0.0092
YEATS4	YEATS domain containing 4	218911_at	12q15	12.381	7.03897	0.7039	2e-04
AARS2	alanyl-tRNA synthetase 2, mitochondrial	231845_at	6p21.1	17.1429	7.54091	0.70384	< 0.0001
ZBTB48	zinc finger and BTB domain containing 48	205025_at	1p36.31	6.66667	7.32317	0.70377	2e-04
NPAT	nuclear protein, ataxia-telangiectasia locus	209798_at	11q22.3	3.80952	8.50477	0.70351	3e-04
ARFGEF2	ADP-ribosylation factor guanine nucleotide-exchange factor 2 (brefeldin A-inhibited)	218098_at	20q13.13	22.8571	9.69009	0.70349	< 0.0001
SS18L1	synovial sarcoma translocation gene on chromosome 18-like 1	213140_s_at	20q13.33	44.7619	8.72598	0.70346	0.0036
HECTD1	HECT domain containing E3 ubiquitin protein ligase 1	224481_s_at	14q12	21.9048	10.5035	0.7034	< 0.0001
NUBPL	nucleotide binding protein-like	220176_at	14q12	22.8571	7.7293	0.70275	< 0.0001
LYSMD1	LysM, putative peptidoglycan-binding, domain containing 1	232283_at	1q21.3	49.5238	6.55038	0.70249	0.0546
USP15	ubiquitin specific peptidase 15	210681_s_at	12q14.1	8.57143	8.69149	0.70243	2e-04
NAP1L1	nucleosome assembly protein 1-like 1	208754_s_at	12q21.2	5.71429	10.0378	0.70191	0.0252
METTL8	methyltransferase like 8	1554667_s_at	2q31.1	4.7619	7.21781	0.70157	0.5261
METTL17	methyltransferase like 17	218366_x_at	14q11.2	14.2857	9.64075	0.70155	< 0.0001
PRCP	prolylcarboxypeptidase (angiotensinase C)	242636_at	11q14.1	5.71429	3.82271	0.70139	0.0671
ABCF1	ATP-binding cassette, sub-family F (GCN20), member 1	200045_at	6p21.33	12.381	9.36958	0.70114	< 0.0001
CLNS1A	chloride channel, nucleotide-sensitive, 1A	209143_s_at	11q14.1	9.52381	10.9461	0.70089	0.051
AGPS	alkylglycerone phosphate synthase	205401_at	2q31.2	5.71429	7.80248	0.70039	0.0694
NCAM1	neural cell adhesion molecule 1	227394_at	11q23.2	3.80952	5.88178	0.70024	0.2672
SLU7	SLU7 splicing factor homolog (S. cerevisiae)	231718_at	5q33.3	4.7619	8.72277	0.70023	< 0.0001
RAB21	RAB21, member RAS oncogene family	239329_at	12q21.1	9.52381	6.64999	0.70017	6e-04
NCAPD3	non-SMC condensin II complex, subunit D3	212789_at	11q25	6.66667	8.23854	0.69998	0.0075
GNS	glucosamine (N-acetyl)-6-sulfatase	212335_at	12q14.3	10.4762	9.52425	0.69991	0.0486
ZW10	zw10 kinetochore protein	204812_at	11q23.2	3.80952	8.28707	0.69966	4e-04
COA4	cytochrome c oxidase assembly factor 4 homolog (S. cerevisiae)	220647_s_at	11q13.4	7.61905	9.67181	0.69937	0.0507
RALGAPB	Ral GTPase activating protein, beta subunit (non-catalytic)	221736_at	20q11.23	17.1429	8.74117	0.69931	2e-04
PRUNE	prune exopolyphosphatase	209586_s_at	1q21.3	49.5238	9.24038	0.69885	0.0189
TMEM5	transmembrane protein 5	204807_at	12q14.2	9.52381	7.38658	0.69877	5e-04
METTL17	methyltransferase like 17	223988_x_at	14q11.2	14.2857	9.63629	0.69876	< 0.0001
NAP1L1	nucleosome assembly protein 1-like 1	208753_s_at	12q21.2	5.71429	10.0811	0.69857	0.0349
THAP2	THAP domain containing, apoptosis associated protein 2	230380_at	12q21.1	9.52381	5.77859	0.69838	< 0.0001
TARS2	threonyl-tRNA synthetase 2, mitochondrial (putative)	221189_s_at	1q21.2	49.5238	7.58506	0.69837	0.0369
NAE1	NEDD8 activating enzyme E1 subunit 1	202268_s_at	16q22.1	5.71429	10.314	0.69817	0.0018
CSE1L	CSE1 chromosome segregation 1-like (yeast)	201111_at	20q13.13	23.8095	9.00053	0.69766	< 0.0001
MTFR1	mitochondrial fission regulator 1	203207_s_at	8q13.1	29.5238	8.17849	0.69755	0.0026
EXOC5	exocyst complex component 5	225084_at	14q22.3	13.3333	9.60635	0.69744	2e-04
FNTA	farnesyltransferase, CAAX box, alpha	209471_s_at	8p11.21	10.4762	9.73132	0.69737	1e-04
INTS4	integrator complex subunit 4	1569254_s_at	11q14.1	10.4762	2.94686	0.6973	0.0563
ZSWIM3	zinc finger, SWIM-type containing 3	228223_at	20q13.12	21.9048	6.37453	0.69709	< 0.0001
CGRRF1	cell growth regulator with ring finger domain 1	204605_at	14q22.2	13.3333	7.7758	0.69647	3e-04
CSE1L	CSE1 chromosome segregation 1-like (yeast)	201112_s_at	20q13.13	23.8095	10.4781	0.6962	0.001
NSMCE2	non-SMC element 2, MMS21 homolog (S. cerevisiae)	226536_at	8q24.13	47.619	9.13662	0.6957	0.0025
METTL17	methyltransferase like 17	223528_s_at	14q11.2	14.2857	8.764	0.69567	< 0.0001
CCDC82	coiled-coil domain containing 82	223300_s_at	11q21	4.7619	8.48286	0.69558	0.0146
HNRNPA2B1	heterogeneous nuclear ribonucleoprotein A2/B1	225932_s_at	7p15.2	27.619	10.7871	0.69551	0.0254
RECQL	RecQ helicase-like	205091_x_at	12p12.1	8.57143	8.29023	0.69537	< 0.0001
MEF2BNB	MEF2B neighbor	1553978_at	19p13.11	7.61905	8.33835	0.69536	0.0357
PDP2	pyruvate dehyrogenase phosphatase catalytic subunit 2	226855_at	16q22.1	5.71429	7.65784	0.69475	4e-04
INTS4	integrator complex subunit 4	1553670_at	11q14.1	10.4762	4.17786	0.69474	0.0147
DHX16	DEAH (Asp-Glu-Ala-His) box polypeptide 16	203694_s_at	6p21.33	12.381	8.71893	0.69443	6e-04
PPFIA1	protein tyrosine phosphatase, receptor type, f polypeptide (PTPRF), interacting protein (liprin), alpha 1	210236_at	11q13.3	8.57143	6.53124	0.69414	0.0242
PIGG	phosphatidylinositol glycan anchor biosynthesis, class G	218652_s_at	4p16.3	5.71429	9.40678	0.69391	< 0.0001
ARNTL2	aryl hydrocarbon receptor nuclear translocator-like 2	224204_x_at	12p11.23	9.52381	6.7244	0.69336	0.007
ERICH1	glutamate-rich 1	242003_at		5.71429	3.63046	0.69276	0.0039
CTTN	cortactin	214074_s_at	11q13.3	8.57143	7.286	0.69252	0.096
DLL1	delta-like 1 (Drosophila)	224215_s_at	6q27	3.80952	6.75838	0.69238	0.0448
RFXANK	regulatory factor X-associated ankyrin-containing protein	202758_s_at	19p13.11	7.61905	8.55894	0.69196	3e-04
INTS8	integrator complex subunit 8	218905_at	8q22.1	36.1905	9.62095	0.69195	< 0.0001
PIP4K2C	phosphatidylinositol-5-phosphate 4-kinase, type II, gamma	218942_at	12q13.3	18.0952	9.61554	0.69191	0.0233
TGS1	trimethylguanosine synthase 1	219231_at	8q12.1	27.619	8.23195	0.69126	< 0.0001
DTX3	deltex 3, E3 ubiquitin ligase	235721_at	12q13.3	18.0952	8.32229	0.69122	0.6707
CSTF1	cleavage stimulation factor, 3' pre-RNA, subunit 1, 50kDa	32723_at	20q13.2	27.619	7.86679	0.69119	< 0.0001
RPRD2	regulation of nuclear pre-mRNA domain containing 2	235415_at	1q21.2	49.5238	6.16246	0.69082	0.0495
SNAPC3	small nuclear RNA activating complex, polypeptide 3, 50kDa	210465_s_at	9p22.3	3.80952	7.34957	0.69039	0.0072
RAD21	RAD21 homolog (S. pombe)	200608_s_at	8q24.11	40.9524	11.2588	0.69028	< 0.0001
NGDN	neuroguidin, EIF4E binding protein	213794_s_at	14q11.2	13.3333	8.96816	0.69014	< 0.0001
SNAPC3	small nuclear RNA activating complex, polypeptide 3, 50kDa	204001_at	9p22.3	3.80952	7.3252	0.68979	0.0159
C8orf59	chromosome 8 open reading frame 59	1555243_x_at	8q21.2	36.1905	7.55423	0.68978	1e-04
MAPK1IP1L	mitogen-activated protein kinase 1 interacting protein 1-like	212643_at	14q22.3	13.3333	11.6313	0.68961	3e-04
VPS13B	vacuolar protein sorting 13 homolog B (yeast)	213243_at	8q22.2	37.1429	8.25839	0.68953	1e-04
SNTB1	syntrophin, beta 1 (dystrophin-associated protein A1, 59kDa, basic component 1)	214708_at	8q24.12	44.7619	5.72391	0.68932	0.0052
TERF1	telomeric repeat binding factor (NIMA-interacting) 1	203448_s_at	8q21.11	34.2857	8.90895	0.6892	< 0.0001
NCAM1	neural cell adhesion molecule 1	231532_at		3.80952	3.97442	0.68903	0.5024
CSNK2B	casein kinase 2, beta polypeptide	201390_s_at	6p21.33	13.3333	10.8004	0.68879	0.0011
C19orf12	chromosome 19 open reading frame 12	225863_s_at	19q12	17.1429	7.72947	0.68859	0.0022
GTPBP2	GTP binding protein 2	221050_s_at	6p21.1	17.1429	7.6585	0.6884	1e-04
LOC100507250	uncharacterized LOC100507250	1557021_s_at	12q15	11.4286	4.72444	0.6884	0.0302
HNRNPA2B1	heterogeneous nuclear ribonucleoprotein A2/B1	225107_at	7p15.2	27.619	9.51757	0.68835	0.0106
PRUNE	prune exopolyphosphatase	210988_s_at	1q21.3	49.5238	7.61281	0.68827	0.0119
MIR1204	microRNA 1204	222087_at		51.4286	5.53654	0.68818	0.0552
APH1A	APH1A gamma secretase subunit	237327_at	1q21.2	49.5238	5.46966	0.6879	0.0102
AASDHPPT	aminoadipate-semialdehyde dehydrogenase-phosphopantetheinyl transferase	202170_s_at	11q22.3	3.80952	8.84175	0.68788	< 0.0001
CSPP1	centrosome and spindle pole associated protein 1	227105_at	8q13.1	31.4286	8.20866	0.68779	3e-04
EGFR	epidermal growth factor receptor	201983_s_at	7p11.2	32.381	9.56602	0.68779	7e-04
PPFIBP1	PTPRF interacting protein, binding protein 1 (liprin beta 1)	203735_x_at	12p11.23	9.52381	7.90045	0.68744	0.003
ZNF7	zinc finger protein 7	205089_at	8q24.3	47.619	8.03126	0.68685	1e-04
WDHD1	WD repeat and HMG-box DNA binding protein 1	216228_s_at	14q22.3	13.3333	5.67155	0.68617	0.0026
STAU2	staufen double-stranded RNA binding protein 2	204226_at	8q21.11	35.2381	8.12294	0.68583	3e-04
NEMF	nuclear export mediator factor	1558675_s_at	14q21.3	16.1905	8.5402	0.68562	< 0.0001
BRD7	bromodomain containing 7	221776_s_at	16q12.1	1.90476	8.88907	0.68535	< 0.0001
POLR2K	polymerase (RNA) II (DNA directed) polypeptide K, 7.0kDa	202635_s_at	8q22.2	38.0952	10.6071	0.6851	1e-04
UBE4A	ubiquitination factor E4A	202038_at	11q23.3	4.7619	10.549	0.68497	2e-04
DTD2	D-tyrosyl-tRNA deacylase 2 (putative)	227158_at	14q12	21.9048	8.61213	0.68454	5e-04
ZSCAN9	zinc finger and SCAN domain containing 9	205181_at	6p22.1	13.3333	7.19119	0.68452	9e-04
PICALM	phosphatidylinositol binding clathrin assembly protein	212506_at	11q14.2	5.71429	10.8747	0.6842	0.0025
ARMC10	armadillo repeat containing 10	1554480_a_at	7q22.1	17.1429	9.12318	0.68401	< 0.0001
GPT2	glutamic pyruvate transaminase (alanine aminotransferase) 2	224839_s_at	16q11.2	1.90476	7.19293	0.68388	0.2498
PRPF3	pre-mRNA processing factor 3	202251_at	1q21.2	49.5238	8.61027	0.68382	0.0563
PSMB1	proteasome (prosome, macropain) subunit, beta type, 1	200876_s_at	6q27	3.80952	12.1018	0.68377	0.0468
CTTN	cortactin	214073_at	11q13.3	8.57143	7.58919	0.68352	0.0098
SPOPL	speckle-type POZ protein-like	225658_at	2q22.1	1.90476	9.32855	0.68333	6e-04
RSF1	remodeling and spacing factor 1	218166_s_at	11q14.1	10.4762	7.46853	0.68317	0.0038
ZFAND6	zinc finger, AN1-type domain 6	221613_s_at	15q25.1	2.85714	10.5935	0.68307	< 0.0001
CBX3	chromobox homolog 3	200037_s_at	7p15.2	27.619	12.201	0.68285	0.0051
KIN	Kin17 DNA and RNA binding protein	205664_at	10p14	4.7619	8.49921	0.68268	< 0.0001
DCAF11	DDB1 and CUL4 associated factor 11	201886_at	14q12	13.3333	7.8529	0.6826	< 0.0001
PSMB4	proteasome (prosome, macropain) subunit, beta type, 4	202244_at	1q21.3	49.5238	12.3779	0.68256	0.0233
TIMM50	translocase of inner mitochondrial membrane 50 homolog (S. cerevisiae)	217612_at	19q13.2	14.2857	6.06358	0.68255	0.0032
PTDSS1	phosphatidylserine synthase 1	201433_s_at	8q22.1	37.1429	10.0078	0.68228	1e-04
C8orf59	chromosome 8 open reading frame 59	226165_at	8q21.2	36.1905	11.0852	0.68214	< 0.0001
MRPS21	mitochondrial ribosomal protein S21	222997_s_at	1q21.2	49.5238	11.0025	0.68186	0.0413
ZNF430	zinc finger protein 430	238614_x_at	19p12	6.66667	4.99728	0.68168	2e-04
USP22	ubiquitin specific peptidase 22	200083_at	17p11.2	2.85714	9.92057	0.6813	< 0.0001
MBD6	methyl-CpG binding domain protein 6	226076_s_at	12q13.3	17.1429	6.93819	0.68122	0.0243
C2CD3	C2 calcium-dependent domain containing 3	213199_at	11q13.4	7.61905	7.88877	0.68093	0.0282
C1orf52	chromosome 1 open reading frame 52	228135_at	1p22.3	4.7619	9.13341	0.68058	< 0.0001
SPCS2	signal peptidase complex subunit 2 homolog (S. cerevisiae)	243570_at	11q13.4	6.66667	5.09315	0.68055	0.1353
RECQL	RecQ helicase-like	212917_x_at	12p12.1	8.57143	9.51717	0.68053	< 0.0001
CNIH		201653_at	14q22.2	13.3333	11.114	0.68052	7e-04
CCHCR1	coiled-coil alpha-helical rod protein 1	37424_at	6p21.33	12.381	7.39737	0.68042	0.0168
KIAA1191	KIAA1191	224502_s_at	5q35.2	8.57143	10.401	0.68023	< 0.0001
TLK1	tousled-like kinase 1	202606_s_at	2q31.1	4.7619	9.93705	0.67994	0.0256
FANCM	Fanconi anemia, complementation group M	234733_s_at	14q21.2	18.0952	5.8864	0.67983	< 0.0001
MBD6	methyl-CpG binding domain protein 6	227833_s_at	12q13.3	17.1429	9.02473	0.6798	0.0222
DCAF13	DDB1 and CUL4 associated factor 13	225676_s_at	8q22.3	37.1429	10.0278	0.6797	1e-04
ADNP	activity-dependent neuroprotector homeobox	201773_at	20q13.13	21.9048	10.3786	0.67964	< 0.0001
LYRM5	LYR motif containing 5	225469_at	12p12.1	10.4762	9.45099	0.67952	0.0019
PSMD4	proteasome (prosome, macropain) 26S subunit, non-ATPase, 4	210460_s_at	1q21.3	49.5238	10.9109	0.6793	0.061
NSMAF	neutral sphingomyelinase (N-SMase) activation associated factor	203269_at	8q12.1	30.4762	9.60363	0.67921	4e-04
FAM83A	family with sequence similarity 83, member A	239586_at	8q24.13	45.7143	8.8671	0.6792	0.0817
UIMC1	ubiquitin interaction motif containing 1	220746_s_at	5q35.2	8.57143	8.20724	0.67915	< 0.0001
DHX35	DEAH (Asp-Glu-Ala-His) box polypeptide 35	218579_s_at	20q11.23	18.0952	6.86657	0.67905	< 0.0001
CHCHD7	coiled-coil-helix-coiled-coil-helix domain containing 7	218642_s_at	8q12.1	27.619	8.96019	0.67896	3e-04
DYNC1LI2	dynein, cytoplasmic 1, light intermediate chain 2	224616_at	16q22.1	5.71429	11.5804	0.67877	< 0.0001
XIST	X inactive specific transcript (non-protein coding)	227671_at	23q13.2	2.85714	9.64315	0.67844	< 0.0001
RALGAPB	Ral GTPase activating protein, beta subunit (non-catalytic)	221738_at	20q11.23	17.1429	7.08786	0.67833	1e-04
BCAS2	breast carcinoma amplified sequence 2	203053_at	1p13.2	3.80952	9.6241	0.67815	< 0.0001
FAM76B	family with sequence similarity 76, member B	1553750_a_at	11q21	4.7619	5.08361	0.67813	1e-04
C11orf57	chromosome 11 open reading frame 57	218314_s_at	11q23.1	3.80952	7.78087	0.67808	4e-04
IMPACT	impact RWD domain protein	218637_at	18q11.2	10.4762	7.6248	0.67804	5e-04
ZNF507	zinc finger protein 507	226327_at	19q13.11	17.1429	8.47796	0.67788	< 0.0001
DZANK1	double zinc ribbon and ankyrin repeat domains 1	219951_s_at	20p11.23	22.8571	6.40244	0.67762	< 0.0001
SUGP2	SURP and G patch domain containing 2	214092_x_at	19p13.11	7.61905	8.29048	0.67716	1e-04
RYBP	RING1 and YY1 binding protein	201846_s_at	3p13	1.90476	9.33553	0.67702	0.3774
ACOT8	acyl-CoA thioesterase 8	204212_at	20q13.12	20.9524	7.79471	0.67674	2e-04
ULK2	unc-51 like autophagy activating kinase 2	204062_s_at	17p11.2	2.85714	6.48413	0.67668	2e-04
POLB	polymerase (DNA directed), beta	203616_at	8p11.21	15.2381	9.89724	0.67652	< 0.0001
FADD	Fas (TNFRSF6)-associated via death domain	202535_at	11q13.3	8.57143	8.88863	0.67643	0.0115
ATP6V0E1	ATPase, H+ transporting, lysosomal 9kDa, V0 subunit e1	201172_x_at	5q35.1	7.61905	11.7522	0.67629	< 0.0001
DNM1L	dynamin 1-like	226154_at	12p11.21	10.4762	10.0425	0.67627	< 0.0001
CEP57	centrosomal protein 57kDa	203492_x_at	11q21	4.7619	8.43649	0.67612	5e-04
SPTSSA	serine palmitoyltransferase, small subunit A	213508_at	14q13.1	26.6667	9.67065	0.67531	0.1068
RPF1	ribosome production factor 1 homolog (S. cerevisiae)	218462_at	1p22.3	4.7619	10.008	0.67525	< 0.0001
AAMDC	adipogenesis associated, Mth938 domain containing	221600_s_at	11q14.1	10.4762	7.58102	0.67515	0.0765
GPATCH1	G patch domain containing 1	219818_s_at	19q13.11	16.1905	7.44711	0.67466	< 0.0001
DTD2	D-tyrosyl-tRNA deacylase 2 (putative)	1553801_a_at	14q12	21.9048	6.19169	0.67459	7e-04
CCHCR1	coiled-coil alpha-helical rod protein 1	42361_g_at	6p21.33	12.381	6.47352	0.67458	0.0195
PSMD4	proteasome (prosome, macropain) 26S subunit, non-ATPase, 4	211609_x_at	1q21.3	49.5238	11.3674	0.67433	0.0477
ATP6V0E1	ATPase, H+ transporting, lysosomal 9kDa, V0 subunit e1	200096_s_at	5q35.1	7.61905	12.1869	0.6741	< 0.0001
SQLE	squalene epoxidase	209218_at	8q24.13	47.619	9.16559	0.67384	0.002
ATAT1	alpha tubulin acetyltransferase 1	218874_s_at	6p21.33	12.381	6.01645	0.67375	6e-04
CNPY2	canopy FGF signaling regulator 2	202857_at	12q13.3	8.57143	11.5057	0.67347	< 0.0001
MGAT2	mannosyl (alpha-1,6-)-glycoprotein beta-1,2-N-acetylglucosaminyltransferase	203102_s_at	14q21.3	16.1905	10.0226	0.67314	< 0.0001
COX16	COX16 cytochrome c oxidase assembly homolog (S. cerevisiae)	223191_at	14q24.2	8.57143	10.7177	0.67308	< 0.0001
VDAC3	voltage-dependent anion channel 3	208845_at	8p11.21	16.1905	11.6362	0.6728	< 0.0001
KLHL9	kelch-like family member 9	213233_s_at	9p21.3	3.80952	9.09307	0.67261	< 0.0001
PI4KB	phosphatidylinositol 4-kinase, catalytic, beta	206138_s_at	1q21.3	49.5238	9.74065	0.67209	0.0898
RPS6KB1	ribosomal protein S6 kinase, 70kDa, polypeptide 1	226660_at	17q23.1	13.3333	9.5149	0.67193	< 0.0001
NELFCD	negative elongation factor complex member C/D	225261_x_at	20q13.32	39.0476	9.63674	0.67189	0.0011
CCDC82	coiled-coil domain containing 82	223301_s_at	11q21	4.7619	7.70433	0.67189	0.0257
ORAI3	ORAI calcium release-activated calcium modulator 3	221864_at	16p11.2	4.7619	8.6371	0.67183	0.0014
PSMC6	proteasome (prosome, macropain) 26S subunit, ATPase, 6	201699_at	14q22.1	15.2381	10.5256	0.67168	1e-04
ZNF259		200054_at	11q23.3	4.7619	8.56362	0.67161	4e-04
HRSP12	heat-responsive protein 12	231705_at		38.0952	5.76697	0.6716	0.0659
NEDD8	neural precursor cell expressed, developmentally down-regulated 8	201840_at	14q12	13.3333	11.0584	0.67145	< 0.0001
LDHB	lactate dehydrogenase B	201030_x_at	12p12.1	8.57143	12.5677	0.67141	0.0035
ASNSD1	asparagine synthetase domain containing 1	217987_at	2q32.2	6.66667	9.84213	0.67116	0.0257
CCT2	chaperonin containing TCP1, subunit 2 (beta)	201946_s_at	12q15	12.381	9.82687	0.67089	< 0.0001
DTNBP1	dystrobrevin binding protein 1	223445_at	6p22.3	13.3333	8.38145	0.67083	< 0.0001
SLC16A7	solute carrier family 16 (monocarboxylate transporter), member 7	210807_s_at	12q14.1	8.57143	5.77922	0.67033	0.9093
GORASP2	golgi reassembly stacking protein 2, 55kDa	207812_s_at	2q31.1	5.71429	10.7188	0.67025	< 0.0001
LPAR2	lysophosphatidic acid receptor 2	206723_s_at	19p13.11	7.61905	8.22945	0.67023	4e-04
ETNK1	ethanolamine kinase 1	224453_s_at	12p12.1	8.57143	5.15377	0.67021	< 0.0001
TMEM70	transmembrane protein 70	219448_at	8q21.11	35.2381	7.08352	0.67014	0.0054
TAF4B	TAF4b RNA polymerase II, TATA box binding protein (TBP)-associated factor, 105kDa	235020_at	18q11.2	11.4286	7.04875	0.67008	0.1039
DNAJA2	DnaJ (Hsp40) homolog, subfamily A, member 2	209157_at	16q11.2	1.90476	9.83633	0.67007	0.0773
ANKRD46	ankyrin repeat domain 46	212731_at	8q22.3	38.0952	8.52003	0.67002	< 0.0001
GOLPH3L	golgi phosphoprotein 3-like	218361_at	1q21.3	49.5238	9.75526	0.66971	0.0523
ULK2	unc-51 like autophagy activating kinase 2	204063_s_at	17p11.2	2.85714	6.30264	0.66967	7e-04
PCMTD1	protein-L-isoaspartate (D-aspartate) O-methyltransferase domain containing 1	226119_at	8q11.23	28.5714	10.3394	0.66965	< 0.0001
CCHCR1	coiled-coil alpha-helical rod protein 1	37425_g_at	6p21.33	12.381	6.95741	0.6694	0.0603
KIAA0355	KIAA0355	203288_at	19q13.11	18.0952	8.08623	0.66936	3e-04
CDC123	cell division cycle 123	201725_at	10p14	4.7619	9.70353	0.66934	< 0.0001
SART3	squamous cell carcinoma antigen recognized by T cells 3	209128_s_at	12q23.3	3.80952	8.78717	0.66913	< 0.0001
KIAA1586	KIAA1586	231869_at	6p12.1	10.4762	5.8732	0.66913	1e-04
HELB	helicase (DNA) B	1552787_at	12q14.3	10.4762	4.917	0.66881	0.0013
RAE1	ribonucleic acid export 1	201558_at	20q13.31	39.0476	9.78549	0.66866	5e-04
WAC	WW domain containing adaptor with coiled-coil	217742_s_at	10p12.1	0.952381	10.0819	0.66864	< 0.0001
PRCP	prolylcarboxypeptidase (angiotensinase C)	201494_at	11q14.1	5.71429	10.0688	0.66825	0.2724
NUP153	nucleoporin 153kDa	202097_at	6p22.3	12.381	9.54093	0.66785	3e-04
UBE2J2	ubiquitin-conjugating enzyme E2, J2	225209_s_at	1p36.33	6.66667	9.33108	0.66784	< 0.0001
CEBPD	CCAAT/enhancer binding protein (C/EBP), delta	203973_s_at	8q11.21	24.7619	11.8347	0.66775	0.006
SNTB1	syntrophin, beta 1 (dystrophin-associated protein A1, 59kDa, basic component 1)	226438_at	8q24.12	44.7619	8.80216	0.66759	0.0387
NELFCD	negative elongation factor complex member C/D	225865_x_at	20q13.32	39.0476	9.81739	0.66751	0.0011
PAX9	paired box 9	207059_at	14q13.3	30.4762	5.52511	0.66742	0.0116
SLC20A2	solute carrier family 20 (phosphate transporter), member 2	202744_at	8p11.21	12.381	6.63639	0.66722	0.0964
DDX49	DEAD (Asp-Glu-Ala-Asp) box polypeptide 49	31807_at	19p13.11	5.71429	8.67925	0.66719	0.0169
NAP1L1	nucleosome assembly protein 1-like 1	204528_s_at	12q21.2	5.71429	10.6851	0.66704	0.0327
ZNF202	zinc finger protein 202	204327_s_at	11q24.1	6.66667	7.17602	0.66703	6e-04
TBC1D30	TBC1 domain family, member 30	215186_at	12q14.3	10.4762	5.39119	0.66673	4e-04
CEP57	centrosomal protein 57kDa	209862_s_at	11q21	4.7619	8.0437	0.66627	0.0011
ZNF273	zinc finger protein 273	243661_at	7q11.21	19.0476	5.62579	0.66602	3e-04
TRMT12	tRNA methyltransferase 12 homolog (S. cerevisiae)	219299_at	8q24.13	47.619	8.31857	0.6657	0.001
URI1	URI1, prefoldin-like chaperone	210157_at	19q12	18.0952	6.88864	0.66562	3e-04
STK3	serine/threonine kinase 3	211078_s_at	8q22.2	37.1429	4.39839	0.66541	0.0418
DDX25	DEAD (Asp-Glu-Ala-Asp) box helicase 25	219945_at	11q24.2	6.66667	3.45736	0.66532	0.4337
GTF2B	general transcription factor IIB	208066_s_at	1p22.2	4.7619	9.31818	0.66518	< 0.0001
PDCD2L	programmed cell death 2-like	224467_s_at	19q13.11	18.0952	8.00507	0.66511	2e-04
AP4S1	adaptor-related protein complex 4, sigma 1 subunit	210277_at	14q12	21.9048	7.15566	0.66509	< 0.0001
EID2	EP300 interacting inhibitor of differentiation 2	225936_at	19q13.2	14.2857	8.33496	0.66492	< 0.0001
CHD7	chromodomain helicase DNA binding protein 7	226123_at	8q12.2	30.4762	8.13075	0.66486	< 0.0001
UBA52	ubiquitin A-52 residue ribosomal protein fusion product 1	221700_s_at	19p13.11	4.7619	13.05	0.66469	1e-04
C5orf34	chromosome 5 open reading frame 34	229886_at	5p12	47.619	6.62516	0.66455	0.0025
C16orf87	chromosome 16 open reading frame 87	242555_at	16q11.2	1.90476	4.12676	0.66382	6e-04
ZDHHC21	zinc finger, DHHC-type containing 21	241946_at	9p22.3	3.80952	5.85163	0.6638	0.0086
H2AFX	H2A histone family, member X	205436_s_at	11q23.3	4.7619	9.26343	0.66375	0.0131
ARNT	aryl hydrocarbon receptor nuclear translocator	231016_s_at		49.5238	7.65598	0.66347	0.1195
ESCO1	establishment of sister chromatid cohesion N-acetyltransferase 1	226866_at	18q11.2	10.4762	9.0607	0.66306	< 0.0001
TCEB1	transcription elongation factor B (SIII), polypeptide 1 (15kDa, elongin C)	202823_at	8q21.11	35.2381	8.0933	0.66287	< 0.0001
C19orf12	chromosome 19 open reading frame 12	227704_at	19q12	17.1429	6.0033	0.66283	< 0.0001
PHF11	PHD finger protein 11	221816_s_at	13q14.2	4.7619	9.98448	0.66281	1e-04
MRPL9	mitochondrial ribosomal protein L9	211594_s_at	1q21.3	49.5238	9.01405	0.6626	0.1392
PDP2	pyruvate dehyrogenase phosphatase catalytic subunit 2	232861_at	16q22.1	5.71429	6.1767	0.66253	0.0392
MAPK7	mitogen-activated protein kinase 7	35617_at	17p11.2	3.80952	6.75999	0.66248	0.0016
RPUSD4	RNA pseudouridylate synthase domain containing 4	225398_at	11q24.2	6.66667	8.31209	0.66248	0.0012
CEP89	centrosomal protein 89kDa	1554513_s_at	19q13.11	16.1905	5.16407	0.66203	4e-04
SARNP	SAP domain containing ribonucleoprotein	224914_s_at	12q13.2	8.57143	9.43272	0.66187	< 0.0001
XPOT	exportin, tRNA	212160_at	12q14.2	10.4762	10.1452	0.66182	< 0.0001
ATAT1	alpha tubulin acetyltransferase 1	228510_at	6p21.33	12.381	6.48797	0.6615	4e-04
GALNT10	polypeptide N-acetylgalactosaminyltransferase 10	212256_at	5q33.2	7.61905	8.54695	0.66139	0.0032
C8orf42		226778_at	8p23.3	6.66667	7.23792	0.66097	0.1263
PPP6R3	protein phosphatase 6, regulatory subunit 3	222467_s_at	11q13.2	7.61905	9.75293	0.66094	0.1159
DCPS	decapping enzyme, scavenger	218774_at	11q24.2	6.66667	8.5658	0.66093	1e-04
RTFDC1	replication termination factor 2 domain containing 1	217737_x_at	20q13.31	27.619	9.08528	0.66063	2e-04
NDUFB8	NADH dehydrogenase (ubiquinone) 1 beta subcomplex, 8, 19kDa	201227_s_at	10q24.31	4.7619	11.2293	0.6606	< 0.0001
POLE2	polymerase (DNA directed), epsilon 2, accessory subunit	205909_at	14q21.3	16.1905	7.10514	0.66035	0.0018
NSMAF	neutral sphingomyelinase (N-SMase) activation associated factor	232149_s_at	8q12.1	30.4762	7.03942	0.66029	5e-04
RPRD2	regulation of nuclear pre-mRNA domain containing 2	212553_at	1q21.2	49.5238	9.21533	0.6599	0.0211
MAPK1IP1L	mitogen-activated protein kinase 1 interacting protein 1-like	225643_at	14q22.3	13.3333	9.55633	0.6595	< 0.0001
KIF21A	kinesin family member 21A	226003_at	12q12	7.61905	8.76626	0.65937	< 0.0001
FGFR1OP2	FGFR1 oncogene partner 2	236808_at	12p11.23	9.52381	5.68955	0.6593	0.0106
C8orf42		230903_s_at	8p23.3	6.66667	8.07744	0.65921	0.0563
TRIM41	tripartite motif containing 41	226445_s_at	5q35.3	9.52381	7.87369	0.65897	< 0.0001
RTFDC1	replication termination factor 2 domain containing 1	233842_x_at	20q13.31	27.619	9.0901	0.65887	2e-04
ZNF623	zinc finger protein 623	206188_at	8q24.3	47.619	7.16338	0.65875	4e-04
NDUFA2	NADH dehydrogenase (ubiquinone) 1 alpha subcomplex, 2, 8kDa	209224_s_at	5q31.3	5.71429	10.9789	0.65859	< 0.0001
GMPR2	guanosine monophosphate reductase 2	217990_at	14q12	13.3333	9.35298	0.65849	< 0.0001
NUDCD1	NudC domain containing 1	225439_at	8q23.1	40	9.09173	0.65848	0.001
AP4S1	adaptor-related protein complex 4, sigma 1 subunit	235647_at	14q12	21.9048	7.57043	0.65819	2e-04
C2CD3	C2 calcium-dependent domain containing 3	36552_at	11q13.4	7.61905	8.0419	0.65797	0.0058
XRCC6BP1	XRCC6 binding protein 1	227678_at	12q14.1	11.4286	7.17546	0.65794	0.0171
SUDS3	suppressor of defective silencing 3 homolog (S. cerevisiae)	233841_s_at	12q24.23	3.80952	8.2044	0.65757	< 0.0001
HMOX2	heme oxygenase (decycling) 2	218121_at	16p13.3	3.80952	7.05352	0.65749	0.0018
NOL11	nucleolar protein 11	221970_s_at	17q24.2	15.2381	9.74811	0.65735	0.0046
PI4KB	phosphatidylinositol 4-kinase, catalytic, beta	210417_s_at	1q21.3	49.5238	7.96719	0.65728	0.042
ZMYND11	zinc finger, MYND-type containing 11	202136_at	10p15.3	5.71429	10.3567	0.65708	< 0.0001
C11orf57	chromosome 11 open reading frame 57	1555803_a_at	11q23.1	3.80952	6.96653	0.657	0.0016
RAN	RAN, member RAS oncogene family	200750_s_at	12q24.33	9.52381	11.6514	0.65693	4e-04
PHF3	PHD finger protein 3	217954_s_at	6q12	6.66667	9.57574	0.65673	< 0.0001
MYC	v-myc avian myelocytomatosis viral oncogene homolog	202431_s_at	8q24.21	51.4286	9.58135	0.65669	0.2096
SNAPC3	small nuclear RNA activating complex, polypeptide 3, 50kDa	229712_at	9p22.3	3.80952	4.49807	0.65624	0.0321
USP33	ubiquitin specific peptidase 33	212513_s_at	1p31.1	2.85714	10.2965	0.65608	< 0.0001
TMBIM4	transmembrane BAX inhibitor motif containing 4	219206_x_at	12q14.3	10.4762	10.4144	0.65602	0.0655
COX6A1	cytochrome c oxidase subunit VIa polypeptide 1	200925_at	12q24.31	2.85714	12.6143	0.65597	1e-04
ENSA	endosulfine alpha	202596_at	1q21.3	49.5238	11.2065	0.65588	0.0873
RNF138	ring finger protein 138, E3 ubiquitin protein ligase	218738_s_at	18q12.1	14.2857	9.49051	0.65588	5e-04
ZBTB44	zinc finger and BTB domain containing 44	226148_at	11q24.3	6.66667	9.77608	0.65588	0.0049
TM9SF1	transmembrane 9 superfamily member 1	209150_s_at	14q12	13.3333	9.68292	0.65581	0.0048
NOL7	nucleolar protein 7, 27kDa	202882_x_at	6p23	14.2857	10.9673	0.65576	< 0.0001
BICD1	bicaudal D homolog 1 (Drosophila)	231964_at	12p11.21	9.52381	5.06559	0.65574	0.0376
SLC16A7	solute carrier family 16 (monocarboxylate transporter), member 7	207057_at	12q14.1	8.57143	7.16536	0.65567	0.93
TPD52	tumor protein D52	236655_at	8q21.13	37.1429	7.29466	0.65556	0.0098
ZBTB41	zinc finger and BTB domain containing 41	226962_at	1q31.3	29.5238	9.26445	0.65547	0.0095
ZFC3H1	zinc finger, C3H1-type containing	213065_at	12q21.1	9.52381	8.60916	0.65526	0.0022
LAPTM4B	lysosomal protein transmembrane 4 beta	214039_s_at	8q22.1	38.0952	13.2167	0.65502	9e-04
MTBP	MDM2 binding protein	233436_at	8q24.12	44.7619	4.0647	0.65443	0.0036
UQCRB	ubiquinol-cytochrome c reductase binding protein	209065_at	8q22.1	37.1429	7.82998	0.65434	0.0027
RCOR3	REST corepressor 3	222605_at	1q32.2	40.9524	8.85503	0.65407	0.0044
SNX27	sorting nexin family member 27	221498_at	1q21.3	49.5238	8.84064	0.65402	0.0451
RPL7	ribosomal protein L7	200717_x_at	8q21.11	35.2381	14.2752	0.65399	2e-04
NAP1L1	nucleosome assembly protein 1-like 1	208752_x_at	12q21.2	5.71429	11.842	0.65398	0.0161
ENO1-AS1	ENO1 antisense RNA 1	237028_at	1p36.23	6.66667	4.35874	0.65388	0.0174
CHRAC1	chromatin accessibility complex 1	231764_at	8q24.3	44.7619	7.57123	0.65387	0.001
LAPTM4B	lysosomal protein transmembrane 4 beta	208767_s_at	8q22.1	38.0952	11.7328	0.6536	0.0122
DROSHA	drosha, ribonuclease type III	218269_at	5p13.3	50.4762	9.47606	0.65359	2e-04
MRAS	muscle RAS oncogene homolog	225185_at	3q22.3	10.4762	7.71807	0.65357	0.0037
HECTD1	HECT domain containing E3 ubiquitin protein ligase 1	1557100_s_at	14q12	21.9048	6.47813	0.6535	0.0125
KTN1	kinectin 1 (kinesin receptor)	200915_x_at	14q22.3	13.3333	11.6791	0.65305	< 0.0001
JAM3	junctional adhesion molecule 3	231721_at	11q25	6.66667	3.97542	0.65261	0.1386
SSB	Sjogren syndrome antigen B (autoantigen La)	201138_s_at	2q31.1	4.7619	9.89674	0.6526	0.0592
SNX27	sorting nexin family member 27	221006_s_at	1q21.3	49.5238	7.78628	0.65217	0.0181
MNAT1	MNAT CDK-activating kinase assembly factor 1	203565_s_at	14q23.1	12.381	7.77168	0.65206	< 0.0001
NDUFB1	NADH dehydrogenase (ubiquinone) 1 beta subcomplex, 1, 7kDa	206790_s_at	14q32.12	8.57143	11.9808	0.65199	< 0.0001
CSE1L	CSE1 chromosome segregation 1-like (yeast)	210765_at		23.8095	6.15025	0.65178	7e-04
JKAMP	JNK1/MAPK8-associated membrane protein	223215_s_at	14q23.1	12.381	9.92838	0.65166	< 0.0001
C8orf59	chromosome 8 open reading frame 59	1555241_at	8q21.2	36.1905	7.5098	0.65166	0.0012
WDR67		1556429_a_at	8q24.13	45.7143	4.39006	0.65148	0.0202
RBM23	RNA binding motif protein 23	219816_s_at	14q11.2	12.381	8.96371	0.65138	0.0032
RMDN1	regulator of microtubule dynamics 1	218549_s_at	8q21.3	38.0952	8.75878	0.65111	6e-04
SMCR8	Smith-Magenis syndrome chromosome region, candidate 8	227305_s_at	17p11.2	3.80952	9.25785	0.65102	< 0.0001
MGAT2	mannosyl (alpha-1,6-)-glycoprotein beta-1,2-N-acetylglucosaminyltransferase	211061_s_at	14q21.3	16.1905	8.78268	0.65102	< 0.0001
TUBGCP2	tubulin, gamma complex associated protein 2	202477_s_at	10q26.3	4.7619	8.46569	0.65089	< 0.0001
NUDCD1	NudC domain containing 1	225438_at	8q23.1	40	5.13476	0.65085	0.0051
ZNF681	zinc finger protein 681	238962_at	19p12	6.66667	5.29794	0.65085	0.0031
ITPR2	inositol 1,4,5-trisphosphate receptor, type 2	202662_s_at	12p11.23	9.52381	7.14938	0.65068	0.0145
ZBTB44	zinc finger and BTB domain containing 44	1554470_s_at	11q24.3	6.66667	6.96406	0.65061	0.0454
SEC23A	Sec23 homolog A (S. cerevisiae)	204344_s_at	14q21.1	20	7.26051	0.65054	0.0122
CREBZF	CREB/ATF bZIP transcription factor	213584_s_at	11q14.1	5.71429	5.7314	0.65045	0.0483
PSMG2	proteasome (prosome, macropain) assembly chaperone 2	218467_at	18p11.21	8.57143	11.1309	0.65042	< 0.0001
PCNXL4	pecanex-like 4 (Drosophila)	219972_s_at	14q23.1	12.381	7.61028	0.65009	0.0021
HRSP12	heat-responsive protein 12	203790_s_at	8q22.2	38.0952	8.76432	0.64988	0.0027
IK	IK cytokine, down-regulator of HLA II	200066_at	5q31.3	5.71429	10.0326	0.64984	< 0.0001
CTBP1	C-terminal binding protein 1	213980_s_at	4p16.3	5.71429	10.009	0.64956	< 0.0001
RTFDC1	replication termination factor 2 domain containing 1	234926_s_at	20q13.31	27.619	9.72323	0.64933	< 0.0001
DLGAP5	discs, large (Drosophila) homolog-associated protein 5	203764_at	14q22.3	13.3333	7.73023	0.64916	0.0223
RAB3IP	RAB3A interacting protein	1565799_at		12.381	2.80181	0.64889	0.0284
NELFCD	negative elongation factor complex member C/D	225006_x_at	20q13.32	39.0476	9.85565	0.64874	0.0042
ZBTB10	zinc finger and BTB domain containing 10	228562_at	8q21.13	35.2381	8.99728	0.64831	1e-04
ZDHHC21	zinc finger, DHHC-type containing 21	229923_at	9p22.3	3.80952	5.2664	0.64828	0.0773
FAM76B	family with sequence similarity 76, member B	232048_at	11q21	4.7619	6.69852	0.64814	0.0018
DNAJC13	DnaJ (Hsp40) homolog, subfamily C, member 13	212467_at	3q22.1	11.4286	8.67372	0.64811	< 0.0001
AGXT2L2		226783_at		8.57143	7.84062	0.64799	< 0.0001
POLR2J	polymerase (RNA) II (DNA directed) polypeptide J, 13.3kDa	212782_x_at	7q22.1	17.1429	10.8392	0.64788	< 0.0001
RBM17	RNA binding motif protein 17	224781_s_at	10p15.1	6.66667	9.92998	0.64769	< 0.0001
CABLES1	Cdk5 and Abl enzyme substrate 1	1558621_at	18q11.2	10.4762	5.81004	0.64768	0.0423
DYNC1I2	dynein, cytoplasmic 1, intermediate chain 2	211684_s_at	2q31.1	4.7619	11.1064	0.64751	0.003
SIK3	SIK family kinase 3	213034_at	11q23.3	4.7619	8.2245	0.64727	5e-04
ZSCAN16	zinc finger and SCAN domain containing 16	219676_at	6p22.1	13.3333	7.28075	0.64714	2e-04
ALS2	amyotrophic lateral sclerosis 2 (juvenile)	226291_at	2q33.1	3.80952	7.80713	0.64683	3e-04
SNTB1	syntrophin, beta 1 (dystrophin-associated protein A1, 59kDa, basic component 1)	208608_s_at	8q24.12	44.7619	5.63827	0.64679	0.0186
ADD1	adducin 1 (alpha)	208030_s_at	4p16.3	4.7619	10.2024	0.64676	< 0.0001
SCRIB	scribbled planar cell polarity protein	212556_at	8q24.3	47.619	9.28541	0.64671	0.001
MARS	methionyl-tRNA synthetase	213672_at	12q13.3	17.1429	6.41702	0.64669	1e-04
EMC2	ER membrane protein complex subunit 2	203584_at	8q23.1	42.8571	10.7294	0.64665	5e-04
RFX5	regulatory factor X, 5 (influences HLA class II expression)	202964_s_at	1q21.3	49.5238	7.94564	0.64665	0.1468
RAB39A	RAB39A, member RAS oncogene family	1554800_at	11q22.3	3.80952	4.3543	0.64657	0.7599
ROMO1	reactive oxygen species modulator 1	224972_at	20q11.22	21.9048	10.1175	0.64655	4e-04
DCTD	dCMP deaminase	201572_x_at	4q35.1	4.7619	9.32238	0.64637	< 0.0001
SLC39A4	solute carrier family 39 (zinc transporter), member 4	219215_s_at	8q24.3	47.619	9.21251	0.64631	9e-04
C14orf142	chromosome 14 open reading frame 142	223273_at	14q32.12	8.57143	8.12204	0.64619	2e-04
YAF2	YY1 associated factor 2	206238_s_at	12q12	7.61905	6.93649	0.64607	< 0.0001
ZNF257	zinc finger protein 257	210697_at	19p12	4.7619	3.27848	0.64598	0.1923
ARNT	aryl hydrocarbon receptor nuclear translocator	218222_x_at	1q21.3	49.5238	6.98881	0.64595	0.1327
NIPBL	Nipped-B homolog (Drosophila)	207108_s_at	5p13.2	52.381	7.76029	0.64591	0.003
HMBS	hydroxymethylbilane synthase	203040_s_at	11q23.3	4.7619	8.56264	0.64588	3e-04
CCDC43	coiled-coil domain containing 43	225607_at	17q21.31	10.4762	8.20215	0.64583	< 0.0001
FDX1	ferredoxin 1	203646_at	11q22.3	3.80952	8.79972	0.64554	4e-04
TRIM52	tripartite motif containing 52	1568594_s_at	5q35.3	9.52381	7.16475	0.64533	< 0.0001
OR8G2	olfactory receptor, family 8, subfamily G, member 2	1567058_at		6.66667	4.06974	0.64531	0.4348
MRPL51	mitochondrial ribosomal protein L51	223086_x_at	12p13.31	10.4762	11.212	0.64522	< 0.0001
CREBRF	CREB3 regulatory factor	235556_at	5q35.1	7.61905	6.74884	0.6452	2e-04
FAM120B	family with sequence similarity 120B	227895_at	6q27	3.80952	7.55716	0.6452	4e-04
PCF11	PCF11 cleavage and polyadenylation factor subunit	227622_at	11q14.1	5.71429	8.62804	0.64516	0.1188
SIK3	SIK family kinase 3	204156_at	11q23.3	4.7619	6.73706	0.64491	6e-04
MRPL20	mitochondrial ribosomal protein L20	220526_s_at	1p36.33	6.66667	11.1613	0.64475	< 0.0001
MRPS12	mitochondrial ribosomal protein S12	204331_s_at	19q13.2	15.2381	9.80251	0.64457	0.003
MARCH9	membrane-associated ring finger (C3HC4) 9	230001_at	12q14.1	18.0952	5.64165	0.64452	0.0413
TDG	thymine-DNA glycosylase	203743_s_at	12q23.3	3.80952	9.75775	0.6445	1e-04
PUS7L	pseudouridylate synthase 7 homolog (S. cerevisiae)-like	229751_s_at	12q12	5.71429	6.05552	0.64444	6e-04
PRMT5	protein arginine methyltransferase 5	1564521_x_at	14q11.2	12.381	8.18471	0.64427	< 0.0001
ENSA	endosulfine alpha	221486_at	1q21.3	49.5238	9.50337	0.64421	0.2077
TTC1	tetratricopeptide repeat domain 1	201434_at	5q33.3	4.7619	8.83377	0.64419	< 0.0001
ZDHHC21	zinc finger, DHHC-type containing 21	235068_at	9p22.3	3.80952	7.18255	0.64416	0.0011
RALBP1	ralA binding protein 1	202845_s_at	18p11.22	10.4762	9.33425	0.64415	< 0.0001
UBE2N	ubiquitin-conjugating enzyme E2N	201524_x_at	12q22	3.80952	10.9948	0.64402	< 0.0001
ZDHHC21	zinc finger, DHHC-type containing 21	243835_at	9p22.3	3.80952	6.59968	0.6438	0.008
KDM5A	lysine (K)-specific demethylase 5A	202040_s_at	12p13.33	11.4286	9.09409	0.64379	< 0.0001
ATP6V0E1	ATPase, H+ transporting, lysosomal 9kDa, V0 subunit e1	214150_x_at	5q35.1	7.61905	11.4637	0.64359	< 0.0001
SUMF2	sulfatase modifying factor 2	225002_s_at	7p11.2	23.8095	9.67483	0.64344	0.0157
FAF2	Fas associated factor family member 2	212108_at	5q35.2	8.57143	9.52571	0.64341	< 0.0001
CEP89	centrosomal protein 89kDa	1554512_a_at	19q13.11	16.1905	4.94805	0.6434	0.0041
DIABLO	diablo, IAP-binding mitochondrial protein	219350_s_at	12q24.31	2.85714	10.1024	0.64333	3e-04
MTHFD1	methylenetetrahydrofolate dehydrogenase (NADP+ dependent) 1, methenyltetrahydrofolate cyclohydrolase, formyltetrahydrofolate synthetase	202309_at	14q23.3	10.4762	10.1459	0.64322	< 0.0001
TMBIM4	transmembrane BAX inhibitor motif containing 4	222845_x_at	12q14.3	10.4762	11.8221	0.64304	0.0147
DECR1	2,4-dienoyl CoA reductase 1, mitochondrial	202447_at	8q21.3	38.0952	10.1066	0.64302	0.0042
PSMD4	proteasome (prosome, macropain) 26S subunit, non-ATPase, 4	200882_s_at	1q21.3	49.5238	10.9588	0.643	0.1136
FAM83A	family with sequence similarity 83, member A	238460_at	8q24.13	45.7143	7.37905	0.64295	0.0799
PSMA7	proteasome (prosome, macropain) subunit, alpha type, 7	201114_x_at	20q13.33	44.7619	11.4525	0.64288	0.0015
WDR70	WD repeat domain 70	219193_at	5p13.2	52.381	8.467	0.64286	7e-04
PRUNE	prune exopolyphosphatase	209599_s_at	1q21.3	49.5238	6.25733	0.64237	0.0757
SLC35C2	solute carrier family 35 (GDP-fucose transporter), member C2	225037_at	20q13.12	21.9048	8.98361	0.64229	< 0.0001
SLC39A9	solute carrier family 39, member 9	222445_at	14q24.1	9.52381	10.042	0.64225	2e-04
ARF5	ADP-ribosylation factor 5	201526_at	7q32.1	15.2381	9.65133	0.64211	< 0.0001
PIGT	phosphatidylinositol glycan anchor biosynthesis, class T	217770_at	20q13.12	21.9048	9.75874	0.64187	4e-04
PHF20L1	PHD finger protein 20-like 1	230098_at	8q24.22	52.381	7.72615	0.64182	0.0025
MTDH	metadherin	212250_at	8q22.1	37.1429	10.4724	0.64175	2e-04
ZMAT2	zinc finger, matrin-type 2	224782_at	5q31.3	5.71429	9.63084	0.64173	< 0.0001
NAA30	N(alpha)-acetyltransferase 30, NatC catalytic subunit	231039_at	14q22.3	13.3333	5.19548	0.64163	8e-04
DCTN2	dynactin 2 (p50)	214384_s_at	12q13.3	17.1429	5.56203	0.64156	0.0107
ANP32E	acidic (leucine-rich) nuclear phosphoprotein 32 family, member E	208103_s_at	1q21.2	49.5238	9.01156	0.64147	0.0924
RASSF8	Ras association (RalGDS/AF-6) domain family (N-terminal) member 8	225946_at	12p12.1	10.4762	7.57461	0.64137	0.2015
DIEXF	digestive organ expansion factor homolog (zebrafish)	204699_s_at	1q32.2	41.9048	7.75654	0.64127	0.0075
DCUN1D5	DCN1, defective in cullin neddylation 1, domain containing 5	223151_at	11q22.3	3.80952	10.167	0.64122	1e-04
RNF5	ring finger protein 5, E3 ubiquitin protein ligase	209111_at	6p21.32	12.381	9.4304	0.64104	4e-04
AURKAIP1	aurora kinase A interacting protein 1	225552_x_at	1p36.33	6.66667	10.7624	0.641	< 0.0001
DDX49	DEAD (Asp-Glu-Ala-Asp) box polypeptide 49	210811_s_at	19p13.11	5.71429	7.00832	0.64068	0.0387
PCMTD1	protein-L-isoaspartate (D-aspartate) O-methyltransferase domain containing 1	238114_at	8q11.23	28.5714	5.9222	0.64057	2e-04
C14orf1	chromosome 14 open reading frame 1	202562_s_at	14q24.3	7.61905	9.32487	0.64053	< 0.0001
CEP89	centrosomal protein 89kDa	1560599_a_at	19q13.11	16.1905	5.5502	0.64052	0.0052
RNF114	ring finger protein 114	211678_s_at	20q13.13	23.8095	10.065	0.6398	2e-04
VPS26B	vacuolar protein sorting 26 homolog B (S. pombe)	225483_at	11q25	6.66667	8.19264	0.63962	0.0019
ZNF599	zinc finger protein 599	243747_at	19q13.11	18.0952	5.30036	0.63935	0.0047
ZDHHC21	zinc finger, DHHC-type containing 21	243550_at	9p22.3	3.80952	5.35707	0.6392	0.0162
HMOX2	heme oxygenase (decycling) 2	218120_s_at	16p13.3	3.80952	8.77636	0.63908	0.001
PAWR	PRKC, apoptosis, WT1, regulator	226223_at	12q21.2	5.71429	9.62788	0.63903	5e-04
NOL8	nucleolar protein 8	218244_at	9q22.31	2.85714	8.49933	0.63893	< 0.0001
C11orf30	chromosome 11 open reading frame 30	222806_s_at	11q13.5	6.66667	7.01758	0.63879	0.0242
RPP38	ribonuclease P/MRP 38kDa subunit	205562_at	10p13	2.85714	8.24235	0.63871	< 0.0001
PELI2	pellino E3 ubiquitin protein ligase family member 2	219132_at	14q22.3	13.3333	7.60081	0.63866	0.0434
TIMM9	translocase of inner mitochondrial membrane 9 homolog (yeast)	218316_at	14q23.1	13.3333	8.59449	0.63861	< 0.0001
C8orf33	chromosome 8 open reading frame 33	218187_s_at	8q24.3	47.619	8.72632	0.63855	0.0052
UBA2	ubiquitin-like modifier activating enzyme 2	201177_s_at	19q13.11	18.0952	10.937	0.63848	< 0.0001
PDCD5	programmed cell death 5	219275_at	19q13.11	15.2381	8.79637	0.63846	2e-04
ATAD1	ATPase family, AAA domain containing 1	224850_at	10q23.31	3.80952	9.74564	0.63823	< 0.0001
STK38L	serine/threonine kinase 38 like	212565_at	12p11.23	9.52381	7.29025	0.63823	< 0.0001
NELFCD	negative elongation factor complex member C/D	220607_x_at	20q13.32	39.0476	9.98282	0.63812	0.003
CYC1	cytochrome c-1	201066_at	8q24.3	46.6667	10.213	0.63799	5e-04
CCNE1	cyclin E1	213523_at	19q12	18.0952	7.63576	0.63773	4e-04
SCAND1	SCAN domain containing 1	218206_x_at	20q11.23	20.9524	9.87304	0.63747	< 0.0001
TTPAL	tocopherol (alpha) transfer protein-like	219633_at	20q13.12	20.9524	7.06885	0.63734	2e-04
CDC16	cell division cycle 16	209659_s_at	13q34	6.66667	10.0354	0.63728	< 0.0001
E2F5	E2F transcription factor 5, p130-binding	221586_s_at	8q21.2	36.1905	8.00226	0.6372	3e-04
RECQL	RecQ helicase-like	210568_s_at	12p12.1	8.57143	8.03559	0.63715	4e-04
URI1	URI1, prefoldin-like chaperone	211563_s_at	19q12	18.0952	8.49944	0.6371	< 0.0001
RBBP8	retinoblastoma binding protein 8	203344_s_at	18q11.2	10.4762	9.77122	0.63676	0.0033
PRUNE	prune exopolyphosphatase	232490_s_at	1q21.3	49.5238	4.901	0.63663	0.0287
SCAND1	SCAN domain containing 1	232652_x_at	20q11.23	20.9524	9.39396	0.63659	< 0.0001
GCC1	GRIP and coiled-coil domain containing 1	218912_at	7q32.1	15.2381	8.34408	0.63651	< 0.0001
CRLS1	cardiolipin synthase 1	223978_s_at	20p12.3	20	9.80743	0.63646	< 0.0001
LOC643837		1557055_s_at	1p36.33	6.66667	7.65217	0.63593	0.0017
DAXX	death-domain associated protein	201763_s_at	6p21.32	12.381	8.30071	0.6358	5e-04
TTC39B	tetratricopeptide repeat domain 39B	242477_at	9p22.3	3.80952	6.28123	0.63575	0.0208
CEP57	centrosomal protein 57kDa	203493_s_at	11q21	4.7619	8.36093	0.6354	4e-04
PPME1	protein phosphatase methylesterase 1	217841_s_at	11q13.4	7.61905	8.99815	0.63537	0.019
DDX47	DEAD (Asp-Glu-Ala-Asp) box polypeptide 47	220890_s_at	12p13.1	6.66667	10.5432	0.63526	< 0.0001
ZNF706	zinc finger protein 706	218059_at	8q22.3	39.0476	11.1223	0.63512	2e-04
MED6	mediator complex subunit 6	210104_at	14q24.2	8.57143	8.5937	0.63507	< 0.0001
PPP2R1B	protein phosphatase 2, regulatory subunit A, beta	202883_s_at	11q23.1	3.80952	8.61264	0.6349	0.0559
ARID2	AT rich interactive domain 2 (ARID, RFX-like)	225486_at	12q12	4.7619	7.40332	0.63483	< 0.0001
BTG3	BTG family, member 3	205548_s_at	21q21.1	4.7619	9.94605	0.63468	< 0.0001
ARNTL2	aryl hydrocarbon receptor nuclear translocator-like 2	223586_at	12p11.23	9.52381	6.4931	0.63468	0.0018
NDUFA9	NADH dehydrogenase (ubiquinone) 1 alpha subcomplex, 9, 39kDa	208969_at	12p13.32	11.4286	9.85749	0.63464	< 0.0001
NR2C2AP	nuclear receptor 2C2-associated protein	226839_at	19p13.11	7.61905	7.50171	0.63432	0.0023
C11orf63	chromosome 11 open reading frame 63	1555787_at	11q24.1	6.66667	4.25908	0.63427	0.3283
PAWR	PRKC, apoptosis, WT1, regulator	226231_at	12q21.2	5.71429	6.54318	0.63425	< 0.0001
LRRC8B	leucine rich repeat containing 8 family, member B	212978_at	1p22.2	4.7619	8.77798	0.63402	< 0.0001
RAB3IP	RAB3A interacting protein	1565800_x_at		12.381	2.83585	0.63366	0.0761
UBE2W	ubiquitin-conjugating enzyme E2W (putative)	222657_s_at	8q21.11	35.2381	9.37461	0.63358	3e-04
TRUB1	TruB pseudouridine (psi) synthase family member 1	226339_at	10q25.3	4.7619	8.6993	0.63349	< 0.0001
WBP11	WW domain binding protein 11	217822_at	12p12.3	5.71429	9.92075	0.63345	< 0.0001
ARL5A	ADP-ribosylation factor-like 5A	243176_at	2q23.3	2.85714	6.68307	0.63341	0.0149
ATP6V1C1	ATPase, H+ transporting, lysosomal 42kDa, V1 subunit C1	226463_at	8q22.3	39.0476	8.77823	0.63323	< 0.0001
GMNN	geminin, DNA replication inhibitor	218350_s_at	6p22.3	13.3333	9.40247	0.63305	8e-04
TDRKH	tudor and KH domain containing	221052_at	1q21.3	49.5238	5.09679	0.63303	0.0817
ENY2	enhancer of yellow 2 homolog (Drosophila)	226775_at	8q23.1	40	7.27325	0.63301	0.0079
SLC25A32	solute carrier family 25 (mitochondrial folate carrier), member 32	221020_s_at	8q22.3	38.0952	9.29702	0.633	< 0.0001
AEBP2	AE binding protein 2	225889_at	12p12.3	6.66667	9.03747	0.63296	< 0.0001
NUCKS1	nuclear casein kinase and cyclin-dependent kinase substrate 1	224581_s_at	1q32.1	42.8571	10.6553	0.63292	0.0061
ZCCHC8	zinc finger, CCHC domain containing 8	218478_s_at	12q24.31	2.85714	9.32318	0.63291	< 0.0001
TINF2	TERF1 (TRF1)-interacting nuclear factor 2	223776_x_at	14q12	13.3333	9.10799	0.63283	0.0023
FAM168A	family with sequence similarity 168, member A	212357_at	11q13.4	7.61905	7.49603	0.63282	0.0122
XIST	X inactive specific transcript (non-protein coding)	224590_at	23q13.2	2.85714	8.13094	0.63274	< 0.0001
TMEM106B	transmembrane protein 106B	218930_s_at	7p21.3	27.619	9.67614	0.63269	0.0046
URI1	URI1, prefoldin-like chaperone	214173_x_at	19q12	18.0952	9.58462	0.63247	< 0.0001
CREBZF	CREB/ATF bZIP transcription factor	202978_s_at	11q14.1	5.71429	8.38902	0.63243	0.0549
PURB	purine-rich element binding protein B	225120_at	7p13	26.6667	9.18068	0.63236	0.0016
SARNP	SAP domain containing ribonucleoprotein	229069_at	12q13.2	8.57143	7.04619	0.63235	0.0016
GID4	GID complex subunit 4	228452_at	17p11.2	3.80952	6.77476	0.6323	7e-04
NDUFB8	NADH dehydrogenase (ubiquinone) 1 beta subcomplex, 8, 19kDa	201226_at	10q24.31	4.7619	10.5695	0.63219	< 0.0001
PAK1	p21 protein (Cdc42/Rac)-activated kinase 1	209615_s_at	11q14.1	9.52381	6.82043	0.63215	0.2077
PHF13	PHD finger protein 13	225005_at	1p36.31	6.66667	8.97878	0.63213	0.0402
ALKBH1	alkB, alkylation repair homolog 1 (E. coli)	205621_at	14q24.3	8.57143	8.31066	0.63211	< 0.0001
ULK2	unc-51 like autophagy activating kinase 2	1554112_a_at	17p11.2	2.85714	5.40663	0.63206	0.0249
TAF1C	TATA box binding protein (TBP)-associated factor, RNA polymerase I, C, 110kDa	203938_s_at	16q24.1	3.80952	7.70086	0.63192	0.0037
XPO5	exportin 5	223057_s_at	6p21.1	17.1429	7.5961	0.6316	0.003
CDC16	cell division cycle 16	202717_s_at	13q34	6.66667	8.7502	0.63153	< 0.0001
FASTKD3	FAST kinase domains 3	219200_at	5p15.31	60	8.84706	0.6314	0.0021
WDHD1	WD repeat and HMG-box DNA binding protein 1	204728_s_at	14q22.3	13.3333	5.99258	0.63131	0.0285
TTI1	TELO2 interacting protein 1	212898_at	20q11.23	18.0952	8.35457	0.63119	< 0.0001
RIOK3	RIO kinase 3	202130_at	18q11.2	9.52381	10.5962	0.63106	7e-04
TMEM19	transmembrane protein 19	226860_at	12q21.1	9.52381	8.59018	0.63105	2e-04
SNAPC3	small nuclear RNA activating complex, polypeptide 3, 50kDa	222286_at	9p22.3	3.80952	5.46003	0.63097	0.0208
TMBIM4	transmembrane BAX inhibitor motif containing 4	223892_s_at	12q14.3	10.4762	11.8433	0.63094	0.0183
TTC30B	tetratricopeptide repeat domain 30B	1554588_a_at	2q31.2	5.71429	6.12629	0.63093	0.2421
CLK4	CDC-like kinase 4	210346_s_at	5q35.3	8.57143	8.52229	0.63082	< 0.0001
CHMP4A	charged multivesicular body protein 4A	218571_s_at	14q12	13.3333	9.9973	0.63076	< 0.0001
USP21	ubiquitin specific peptidase 21	232219_x_at	1q23.3	43.8095	8.01327	0.63063	8e-04
CNPY2	canopy FGF signaling regulator 2	209796_s_at	12q13.3	8.57143	10.349	0.63045	1e-04
TPD52	tumor protein D52	201691_s_at	8q21.13	37.1429	6.34355	0.63045	0.0013
OAZ3	ornithine decarboxylase antizyme 3	222075_s_at	1q21.3	49.5238	6.74469	0.63045	0.0781
FAM76B	family with sequence similarity 76, member B	226753_at	11q21	4.7619	7.68155	0.63007	0.0397
UHMK1	U2AF homology motif (UHM) kinase 1	1552656_s_at	1q23.3	42.8571	5.35568	0.62999	0.0108
ZBTB44	zinc finger and BTB domain containing 44	225845_at	11q24.3	6.66667	9.65355	0.6299	0.0539
METTL20	methyltransferase like 20	1563475_s_at	12p11.21	10.4762	3.66195	0.62989	0.1407
OSBPL1A	oxysterol binding protein-like 1A	209485_s_at	18q11.2	10.4762	8.76279	0.62987	0.0051
JAM3	junctional adhesion molecule 3	231720_s_at	11q25	6.66667	4.80395	0.62931	0.6662
HCG18	HLA complex group 18 (non-protein coding)	225584_at	6p22.1	11.4286	7.89833	0.62924	5e-04
CERS2	ceramide synthase 2	222212_s_at	1q21.3	49.5238	10.6472	0.6291	0.1263
CSDE1	cold shock domain containing E1, RNA-binding	202646_s_at	1p13.2	3.80952	10.6842	0.62892	< 0.0001
ZFAND1	zinc finger, AN1-type domain 1	218919_at	8q21.13	34.2857	9.06259	0.62871	3e-04
EXOC5	exocyst complex component 5	228418_at	14q22.3	13.3333	7.89937	0.62861	8e-04
CWC22	CWC22 spliceosome-associated protein	226588_at	2q31.3	4.7619	8.19383	0.62852	0.011
TINF2	TERF1 (TRF1)-interacting nuclear factor 2	224809_x_at	14q12	13.3333	9.59236	0.62844	8e-04
BTG3	BTG family, member 3	213134_x_at	21q21.1	4.7619	11.0561	0.62838	< 0.0001
ECH1	enoyl CoA hydratase 1, peroxisomal	200789_at	19q13.2	15.2381	10.1396	0.62835	< 0.0001
AAMDC	adipogenesis associated, Mth938 domain containing	221599_at	11q14.1	10.4762	8.00352	0.62833	0.0533
NUDT19	nudix (nucleoside diphosphate linked moiety X)-type motif 19	235384_at	19q13.11	16.1905	9.79464	0.62781	2e-04
SUGP2	SURP and G patch domain containing 2	212000_at	19p13.11	7.61905	6.98163	0.62781	0.0036
ALG10	ALG10, alpha-1,2-glucosyltransferase	1552304_at	12p11.1	9.52381	4.51087	0.62779	0.0051
DNAJC5	DnaJ (Hsp40) homolog, subfamily C, member 5	224612_s_at	20q13.33	44.7619	8.45177	0.62768	0.0036
WRAP73	WD repeat containing, antisense to TP73	219322_s_at	1p36.32	6.66667	7.63134	0.62767	4e-04
SEC23B	Sec23 homolog B (S. cerevisiae)	210293_s_at	20p11.23	21.9048	9.91878	0.62738	< 0.0001
DGAT2	diacylglycerol O-acyltransferase 2	226064_s_at	11q13.5	6.66667	7.32929	0.62704	0.478
NAP1L1	nucleosome assembly protein 1-like 1	213864_s_at	12q21.2	5.71429	11.7825	0.62698	0.0442
MAEA	macrophage erythroblast attacher	207922_s_at	4p16.3	5.71429	9.80076	0.62689	< 0.0001
CEP70	centrosomal protein 70kDa	1554489_a_at	3q22.3	10.4762	7.0331	0.62674	0.034
STAM	signal transducing adaptor molecule (SH3 domain and ITAM motif) 1	203544_s_at	10p12.33	1.90476	8.90981	0.62639	< 0.0001
GAREM	GRB2 associated, regulator of MAPK1	235065_at	18q12.1	14.2857	6.38416	0.62629	< 0.0001
PRMT5	protein arginine methyltransferase 5	1564520_s_at	14q11.2	12.381	8.65685	0.62625	< 0.0001
ARFGEF1	ADP-ribosylation factor guanine nucleotide-exchange factor 1 (brefeldin A-inhibited)	202956_at	8q13.2	31.4286	9.63657	0.62616	< 0.0001
UBTD2	ubiquitin domain containing 2	224827_at	5q35.1	7.61905	8.88135	0.62611	6e-04
ARF6	ADP-ribosylation factor 6	203312_x_at	14q21.3	16.1905	9.65425	0.62599	< 0.0001
LARP4	La ribonucleoprotein domain family, member 4	212714_at	12q13.12	9.52381	9.50512	0.62588	< 0.0001
VCPIP1	valosin containing protein (p97)/p47 complex interacting protein 1	1556228_a_at	8q13.1	31.4286	6.75333	0.62587	2e-04
MAML1	mastermind-like 1 (Drosophila)	202360_at	5q35.3	8.57143	9.6134	0.62561	< 0.0001
PDCD5	programmed cell death 5	227751_at	19q13.11	15.2381	6.76453	0.6256	0.0078
AKT2	v-akt murine thymoma viral oncogene homolog 2	226156_at	19q13.2	14.2857	7.12534	0.62557	3e-04
HDAC3	histone deacetylase 3	216326_s_at	5q31.3	5.71429	8.61621	0.62552	< 0.0001
PDCD2	programmed cell death 2	204025_s_at	6q27	3.80952	7.47572	0.62548	0.176
NOL7	nucleolar protein 7, 27kDa	210097_s_at	6p23	14.2857	10.5184	0.62544	< 0.0001
DSCC1	DNA replication and sister chromatid cohesion 1	219000_s_at	8q24.12	43.8095	7.30602	0.62542	0.0042
EXOSC4	exosome component 4	218695_at	8q24.3	46.6667	8.58462	0.62541	0.0095
NAP1L1	nucleosome assembly protein 1-like 1	212967_x_at	12q21.2	5.71429	11.7246	0.62537	0.01
ENSA	endosulfine alpha	221487_s_at	1q21.3	49.5238	7.66779	0.62519	0.0533
KIAA1731	KIAA1731	229878_at	11q21	5.71429	7.44969	0.62518	0.0189
SNW1	SNW domain containing 1	201575_at	14q24.3	8.57143	10.5961	0.62516	< 0.0001
DTNBP1	dystrobrevin binding protein 1	223446_s_at	6p22.3	13.3333	7.74901	0.62513	< 0.0001
HELB	helicase (DNA) B	1570200_at		10.4762	5.60907	0.62509	0.1614
SYS1	Sys1 golgi trafficking protein	224670_at	20q13.12	21.9048	8.63492	0.62497	1e-04
XPO5	exportin 5	223056_s_at	6p21.1	17.1429	8.90762	0.62496	8e-04
ARCN1	archain 1	201176_s_at	11q23.3	4.7619	10.7453	0.6249	2e-04
NUP155	nucleoporin 155kDa	206550_s_at	5p13.2	52.381	7.88343	0.62464	3e-04
ZNF14	zinc finger protein 14	219854_at	19p13.11	7.61905	7.31496	0.62454	0.0022
SLC52A2	solute carrier family 52 (riboflavin transporter), member 2	218151_x_at	8q24.3	47.619	8.89002	0.62442	0.001
RAB3IP	RAB3A interacting protein	238526_at	12q15	12.381	6.35204	0.62428	< 0.0001
CLK4	CDC-like kinase 4	228751_at	5q35.3	8.57143	7.38199	0.62424	< 0.0001
ZNF184	zinc finger protein 184	213452_at	6p22.1	13.3333	7.46553	0.62423	< 0.0001
ZSWIM1	zinc finger, SWIM-type containing 1	223607_x_at	20q13.12	21.9048	7.56837	0.62411	0.0025
ARFIP1	ADP-ribosylation factor interacting protein 1	218230_at	4q31.3	4.7619	9.48501	0.62395	< 0.0001
BAG6	BCL2-associated athanogene 6	201255_x_at	6p21.33	13.3333	10.1936	0.62388	8e-04
UBR5	ubiquitin protein ligase E3 component n-recognin 5	208882_s_at	8q22.3	40	8.85156	0.62387	< 0.0001
MESDC2	mesoderm development candidate 2	224675_at	15q25.1	2.85714	10.6198	0.62387	< 0.0001
CHMP4C	charged multivesicular body protein 4C	226803_at	8q21.13	34.2857	9.19724	0.62386	< 0.0001
SNRPB2	small nuclear ribonucleoprotein polypeptide B	202505_at	20p12.1	20	10.8048	0.62378	< 0.0001
PFDN1	prefoldin subunit 1	201507_at	5q31.3	5.71429	8.53358	0.62355	< 0.0001
ACER3	alkaline ceramidase 3	222687_s_at	11q13.5	7.61905	7.27926	0.62348	0.0102
ERICH1	glutamate-rich 1	227016_at	8p23.3	5.71429	7.27452	0.62342	0.0276
WAC	WW domain containing adaptor with coiled-coil	222390_at	10p12.1	0.952381	11.3371	0.62336	< 0.0001
EI24	etoposide induced 2.4	208289_s_at		6.66667	10.0154	0.62336	0.0014
RSF1	remodeling and spacing factor 1	222541_at	11q14.1	10.4762	7.75992	0.62334	0.1334
MGME1	mitochondrial genome maintenance exonuclease 1	225890_at	20p11.23	22.8571	8.85123	0.62329	< 0.0001
ERGIC2	ERGIC and golgi 2	226418_at	12p11.22	10.4762	5.6879	0.62321	6e-04
MCM4	minichromosome maintenance complex component 4	222036_s_at	8q11.21	24.7619	8.07515	0.6231	4e-04
RNF26	ring finger protein 26	224338_s_at	11q23.3	4.7619	6.36872	0.62299	0.051
UBR3	ubiquitin protein ligase E3 component n-recognin 3 (putative)	234982_at	2q31.1	4.7619	8.40975	0.62293	0.0049
AP5M1	adaptor-related protein complex 5, mu 1 subunit	222531_s_at	14q22.3	13.3333	8.89059	0.62271	< 0.0001
RAE1	ribonucleic acid export 1	211318_s_at	20q13.31	39.0476	8.7675	0.62252	6e-04
NDUFS6	NADH dehydrogenase (ubiquinone) Fe-S protein 6, 13kDa (NADH-coenzyme Q reductase)	203606_at	5p15.33	65.7143	11.7157	0.62241	0.0051
CHORDC1	cysteine and histidine-rich domain (CHORD) containing 1	218566_s_at	11q14.3	5.71429	9.18428	0.62241	0.0576
RASSF3	Ras association (RalGDS/AF-6) domain family member 3	233233_at	12q14.2	10.4762	5.62166	0.62225	0.0392
EMG1	EMG1 N1-specific pseudouridine methyltransferase	209233_at	12p13.31	10.4762	9.69076	0.62223	< 0.0001
MRPL43	mitochondrial ribosomal protein L43	224332_s_at	10q24.31	4.7619	9.06789	0.62221	< 0.0001
PRMT5	protein arginine methyltransferase 5	217786_at	14q11.2	12.381	8.91042	0.62221	< 0.0001
DCTD	dCMP deaminase	210137_s_at	4q35.1	4.7619	9.21349	0.62219	< 0.0001
TTPAL	tocopherol (alpha) transfer protein-like	228031_at	20q13.12	20.9524	7.99087	0.62187	2e-04
MRS2	MRS2 magnesium transporter	218538_s_at	6p22.3	13.3333	8.44662	0.62186	1e-04
TDRKH	tudor and KH domain containing	221053_s_at	1q21.3	49.5238	5.57596	0.62183	0.0831
C8orf82	chromosome 8 open reading frame 82	226710_at	8q24.3	47.619	8.83756	0.62167	0.0064
ZCRB1	zinc finger CCHC-type and RNA binding motif 1	225394_s_at	12q12	7.61905	10.2831	0.62158	0.0012
TAF11	TAF11 RNA polymerase II, TATA box binding protein (TBP)-associated factor, 28kDa	1558136_s_at	6p21.31	11.4286	8.37752	0.62155	0.0155
MRPS12	mitochondrial ribosomal protein S12	204330_s_at	19q13.2	15.2381	5.43775	0.62127	0.0017
NFIB	nuclear factor I/B	211466_at	9p22.3	3.80952	5.11858	0.62125	0.1102
SUGP2	SURP and G patch domain containing 2	213505_s_at	19p13.11	7.61905	8.09669	0.62104	0.0026
ERH	enhancer of rudimentary homolog (Drosophila)	200043_at	14q24.1	9.52381	12.0725	0.62098	0.0087
UBE2N	ubiquitin-conjugating enzyme E2N	212751_at	12q22	3.80952	9.19335	0.62095	< 0.0001
FAM120B	family with sequence similarity 120B	226774_at	6q27	3.80952	7.39051	0.62074	0.0096
LRP5	low density lipoprotein receptor-related protein 5	209468_at	11q13.2	7.61905	7.50836	0.62062	0.0781
PRPSAP2	phosphoribosyl pyrophosphate synthetase-associated protein 2	203537_at	17p11.2	2.85714	9.01364	0.62058	< 0.0001
ZNF24	zinc finger protein 24	212534_at	18q12.2	11.4286	9.55875	0.62043	< 0.0001
C2orf68	chromosome 2 open reading frame 68	238768_at	2p11.2	5.71429	7.97905	0.62021	2e-04
NUP35	nucleoporin 35kDa	225470_at	2q32.1	5.71429	8.88766	0.6202	0.0153
METTL4	methyltransferase like 4	219698_s_at	18p11.32	8.57143	7.3213	0.62009	< 0.0001
NEK9	NIMA-related kinase 9	212299_at	14q24.3	7.61905	8.9547	0.62	< 0.0001
LONRF1	LON peptidase N-terminal domain and ring finger 1	226038_at	8p23.1	4.7619	8.05045	0.61998	8e-04
MED30	mediator complex subunit 30	227786_at	8q24.11	40.9524	8.20897	0.61997	0.0026
RNF114	ring finger protein 114	200867_at	20q13.13	23.8095	8.95835	0.61995	0.0056
GOLGA7	golgin A7	1554167_a_at	8p11.21	14.2857	9.07974	0.61993	< 0.0001
KCTD1	potassium channel tetramerization domain containing 1	226246_at	18q11.2	11.4286	7.72441	0.6197	0.0183
CES2	carboxylesterase 2	209668_x_at	16q22.1	5.71429	7.96531	0.61967	< 0.0001
EXOSC4	exosome component 4	91684_g_at	8q24.3	46.6667	7.96755	0.61945	0.0202
SNRPC	small nuclear ribonucleoprotein polypeptide C	201342_at	6p21.31	11.4286	9.59085	0.61944	0.0011
MOCS3	molybdenum cofactor synthesis 3	206141_at	20q13.13	22.8571	6.19339	0.61936	0.0285
TBC1D9B	TBC1 domain family, member 9B (with GRAM domain)	212054_x_at	5q35.3	8.57143	8.26082	0.61927	< 0.0001
MRE11A	MRE11 meiotic recombination 11 homolog A (S. cerevisiae)	242456_at	11q21	5.71429	4.22765	0.61922	0.0394
AP4S1	adaptor-related protein complex 4, sigma 1 subunit	210278_s_at	14q12	21.9048	6.54171	0.61916	< 0.0001
ATAD2	ATPase family, AAA domain containing 2	222740_at	8q24.13	45.7143	8.27363	0.61908	5e-04
BOD1	biorientation of chromosomes in cell division 1	225030_at	5q35.2	7.61905	9.33105	0.61906	5e-04
TMEM70	transmembrane protein 70	219449_s_at	8q21.11	35.2381	9.87405	0.61891	5e-04
CEP70	centrosomal protein 70kDa	224150_s_at	3q22.3	10.4762	7.50366	0.61881	0.0162
CLTC	clathrin, heavy chain (Hc)	200614_at	17q23.1	13.3333	12.867	0.61869	3e-04
RAD1	RAD1 checkpoint DNA exonuclease	210216_x_at	5p13.2	54.2857	9.49902	0.61842	5e-04
SLC25A3	solute carrier family 25 (mitochondrial carrier; phosphate carrier), member 3	200030_s_at	12q23.1	5.71429	12.7649	0.61836	< 0.0001
DIDO1	death inducer-obliterator 1	218325_s_at	20q13.33	45.7143	8.19303	0.61801	3e-04
LSM14A	LSM14A, SCD6 homolog A (S. cerevisiae)	212132_at	19q13.11	18.0952	10.102	0.61799	< 0.0001
HELB	helicase (DNA) B	1552788_a_at	12q14.3	10.4762	5.79948	0.61791	1e-04
SOX13	SRY (sex determining region Y)-box 13	38918_at	1q32.1	41.9048	6.71158	0.6179	0.0166
SNX13	sorting nexin 13	213292_s_at	7p21.1	26.6667	8.25526	0.61782	6e-04
GID8	GID complex subunit 8	218448_at	20q13.33	45.7143	9.20742	0.61778	3e-04
BAG6	BCL2-associated athanogene 6	210208_x_at	6p21.33	13.3333	10.3316	0.61747	7e-04
AURKAIP1	aurora kinase A interacting protein 1	218580_x_at	1p36.33	6.66667	10.7291	0.61746	1e-04
UBA2	ubiquitin-like modifier activating enzyme 2	229587_at	19q13.11	18.0952	6.88236	0.6174	2e-04
ZNF492	zinc finger protein 492	215532_x_at	19p12	4.7619	3.25622	0.61729	0.3809
SUPT16H	suppressor of Ty 16 homolog (S. cerevisiae)	217815_at	14q11.2	14.2857	9.39256	0.61725	< 0.0001
PRKDC	protein kinase, DNA-activated, catalytic polypeptide	210543_s_at	8q11.21	24.7619	8.36987	0.61717	< 0.0001
RIOK3	RIO kinase 3	202131_s_at	18q11.2	9.52381	8.92004	0.61717	0.0013
MAPK9	mitogen-activated protein kinase 9	225781_at	5q35.3	7.61905	8.06256	0.61691	< 0.0001
PTP4A3	protein tyrosine phosphatase type IVA, member 3	206574_s_at	8q24.3	47.619	8.19046	0.61685	0.0183
ARFGEF2	ADP-ribosylation factor guanine nucleotide-exchange factor 2 (brefeldin A-inhibited)	222518_at	20q13.13	22.8571	8.35454	0.61684	0.018
ATP6V0E1	ATPase, H+ transporting, lysosomal 9kDa, V0 subunit e1	236527_at	5q35.1	7.61905	6.17905	0.61683	0.0031
MPP6	membrane protein, palmitoylated 6 (MAGUK p55 subfamily member 6)	205429_s_at	7p15.3	26.6667	5.9566	0.6168	0.1023
DNAJC5	DnaJ (Hsp40) homolog, subfamily C, member 5	224613_s_at	20q13.33	44.7619	6.76778	0.61661	8e-04
MARCH6	membrane-associated ring finger (C3HC4) 6, E3 ubiquitin protein ligase	201736_s_at	5p15.2	59.0476	9.9576	0.61643	0.0021
WDR75	WD repeat domain 75	224721_at	2q32.2	5.71429	8.24193	0.6163	0.0117
BRAT1	BRCA1-associated ATM activator 1	225437_s_at	7p22.3	24.7619	7.28441	0.61628	0.0011
KXD1	KxDL motif containing 1	200076_s_at	19p13.11	4.7619	8.76787	0.61621	6e-04
EIF3A	eukaryotic translation initiation factor 3, subunit A	200595_s_at	10q26.11	4.7619	10.8183	0.61614	< 0.0001
IMPACT	impact RWD domain protein	222698_s_at	18q11.2	10.4762	7.27822	0.61609	0.0242
LAPTM4B	lysosomal protein transmembrane 4 beta	1554679_a_at	8q22.1	38.0952	10.5882	0.61606	0.0338
ZFP62	ZFP62 zinc finger protein	227796_at	5q35.3	8.57143	8.72184	0.61592	< 0.0001
CHCHD2	coiled-coil-helix-coiled-coil-helix domain containing 2	217720_at	7p11.2	23.8095	12.5439	0.6158	0.0049
HINFP	histone H4 transcription factor	206495_s_at	11q23.3	4.7619	7.5667	0.61575	0.0017
KIAA0196	KIAA0196	201985_at	8q24.13	47.619	8.87622	0.61574	0.003
C8orf47		1552390_a_at	8q22.2	38.0952	6.35475	0.61558	0.0338
SEC23B	Sec23 homolog B (S. cerevisiae)	201582_at	20p11.23	21.9048	8.4387	0.61546	< 0.0001
NAA20	N(alpha)-acetyltransferase 20, NatB catalytic subunit	223040_at	20p11.23	22.8571	10.2314	0.61546	< 0.0001
ARPC1A	actin related protein 2/3 complex, subunit 1A, 41kDa	200950_at	7q22.1	16.1905	10.5444	0.6152	< 0.0001
DHX29	DEAH (Asp-Glu-Ala-His) box polypeptide 29	212648_at	5q11.2	12.381	9.00947	0.61513	< 0.0001
KIAA0947		209654_at	5p15.32	61.9048	9.29869	0.61509	0.0012
VDAC2	voltage-dependent anion channel 2	211662_s_at	10q22.2	4.7619	11.3779	0.61499	1e-04
CAMTA1	calmodulin binding transcription activator 1	227328_at	1p36.31	6.66667	7.46468	0.61499	0.0012
RAB2B	RAB2B, member RAS oncogene family	225074_at	14q11.2	14.2857	9.35455	0.61496	< 0.0001
UPF2	UPF2 regulator of nonsense transcripts homolog (yeast)	203519_s_at	10p14	3.80952	8.57263	0.61493	< 0.0001
C5orf22	chromosome 5 open reading frame 22	203738_at	5p13.3	50.4762	9.30658	0.61492	6e-04
AZIN1	antizyme inhibitor 1	212461_at	8q22.3	39.0476	10.5773	0.61491	< 0.0001
FLJ42875		236360_at	1p36.32	6.66667	3.68274	0.61487	0.0015
CDKN3	cyclin-dependent kinase inhibitor 3	209714_s_at	14q22.2	13.3333	7.92518	0.61478	0.0349
SETDB1	SET domain, bifurcated 1	214197_s_at	1q21.3	49.5238	6.17192	0.61466	0.325
KRR1	KRR1, small subunit (SSU) processome component, homolog (yeast)	203202_at	12q21.2	5.71429	8.38528	0.61463	2e-04
ARFGEF2	ADP-ribosylation factor guanine nucleotide-exchange factor 2 (brefeldin A-inhibited)	215931_s_at	20q13.13	22.8571	5.69956	0.61449	0.0011
AMBRA1	autophagy/beclin-1 regulator 1	52731_at	11p11.2	7.61905	8.04097	0.61445	< 0.0001
NUDT5	nudix (nucleoside diphosphate linked moiety X)-type motif 5	223100_s_at	10p14	4.7619	9.9165	0.61444	< 0.0001
SPTSSA	serine palmitoyltransferase, small subunit A	212460_at	14q13.1	26.6667	10.6945	0.61439	0.0181
RPL30	ribosomal protein L30	200062_s_at	8q22.2	38.0952	14.0348	0.61427	9e-04
VCPIP1	valosin containing protein (p97)/p47 complex interacting protein 1	1556227_at	8q13.1	31.4286	5.27646	0.61421	< 0.0001
C8orf47		1552389_at	8q22.2	38.0952	4.59179	0.6141	0.0266
CSTF1	cleavage stimulation factor, 3' pre-RNA, subunit 1, 50kDa	202190_at	20q13.2	27.619	7.59634	0.61396	6e-04
MCM4	minichromosome maintenance complex component 4	222037_at	8q11.21	24.7619	6.7248	0.61394	0.0019
CDKN3	cyclin-dependent kinase inhibitor 3	1555758_a_at	14q22.2	13.3333	8.12224	0.6139	0.0276
CDC42SE1	CDC42 small effector 1	222537_s_at	1q21.3	49.5238	8.44256	0.61379	0.1013
PICALM	phosphatidylinositol binding clathrin assembly protein	203134_at		5.71429	7.1201	0.61378	0.1013
EHBP1	EH domain binding protein 1	212653_s_at	2p15	3.80952	9.10777	0.61357	0.0041
ERICH1	glutamate-rich 1	1556357_s_at	8p23.3	5.71429	3.13376	0.61333	0.2364
KRR1	KRR1, small subunit (SSU) processome component, homolog (yeast)	203203_s_at	12q21.2	5.71429	8.46745	0.61322	0.0035
POLD3	polymerase (DNA-directed), delta 3, accessory subunit	212836_at	11q13.4	7.61905	7.70305	0.61306	0.0589
FBXO38	F-box protein 38	224369_s_at	5q32	3.80952	8.8522	0.61299	< 0.0001
SIK3	SIK family kinase 3	204155_s_at	11q23.3	4.7619	6.79695	0.61288	0.0062
BTF3	basic transcription factor 3	211939_x_at	5q13.2	6.66667	12.7471	0.61279	< 0.0001
DRG2	developmentally regulated GTP binding protein 2	203267_s_at	17p11.2	3.80952	7.61906	0.61251	3e-04
DCAF13	DDB1 and CUL4 associated factor 13	220843_s_at	8q22.3	37.1429	4.89118	0.61245	0.007
BRI3BP	BRI3 binding protein	225716_at	12q24.31	5.71429	9.22993	0.61239	1e-04
MIS18BP1	MIS18 binding protein 1	226630_at	14q21.2	18.0952	7.63755	0.61237	< 0.0001
AP4M1	adaptor-related protein complex 4, mu 1 subunit	209837_at	7q22.1	17.1429	7.60319	0.61201	3e-04
USP14	ubiquitin specific peptidase 14 (tRNA-guanine transglycosylase)	201672_s_at	18p11.32	8.57143	10.7381	0.61192	< 0.0001
SQLE	squalene epoxidase	1557352_at		47.619	5.46137	0.61183	0.0056
ZGPAT	zinc finger, CCCH-type with G patch domain	221848_at	20q13.33	45.7143	8.21589	0.61179	2e-04
CSPP1	centrosome and spindle pole associated protein 1	221925_s_at	8q13.1	31.4286	6.41082	0.61161	5e-04
MUT	methylmalonyl CoA mutase	202960_s_at	6p12.3	8.57143	9.77989	0.61151	< 0.0001
EIF3K	eukaryotic translation initiation factor 3, subunit K	221494_x_at	19q13.2	15.2381	11.0659	0.6115	< 0.0001
TIAL1	TIA1 cytotoxic granule-associated RNA binding protein-like 1	202406_s_at	10q26.11	4.7619	10.0774	0.61137	< 0.0001
ATP5B	ATP synthase, H+ transporting, mitochondrial F1 complex, beta polypeptide	201322_at	12q13.3	8.57143	11.6755	0.61134	4e-04
SHFM1	split hand/foot malformation (ectrodactyly) type 1	202276_at	7q21.3	15.2381	10.7531	0.61131	< 0.0001
VPS41	vacuolar protein sorting 41 homolog (S. cerevisiae)	210849_s_at	7p14.1	26.6667	8.98018	0.61129	7e-04
CEP164	centrosomal protein 164kDa	1558953_s_at	11q23.3	4.7619	8.53532	0.61129	0.0026
GNPNAT1	glucosamine-phosphate N-acetyltransferase 1	225853_at	14q22.1	15.2381	9.55001	0.61119	0.0238
RFX5	regulatory factor X, 5 (influences HLA class II expression)	202963_at	1q21.3	49.5238	9.54266	0.61118	0.1817
TMEM19	transmembrane protein 19	229126_at	12q21.1	9.52381	7.99468	0.61116	0.011
SART3	squamous cell carcinoma antigen recognized by T cells 3	200069_at	12q23.3	3.80952	8.63882	0.61109	1e-04
UPF1	UPF1 regulator of nonsense transcripts homolog (yeast)	211168_s_at	19p13.11	4.7619	8.53014	0.61097	9e-04
FAM49B	family with sequence similarity 49, member B	217916_s_at	8q24.21	48.5714	9.79906	0.61096	0.0023
UBE2L3	ubiquitin-conjugating enzyme E2L 3	200683_s_at	22q11.21	5.71429	9.6101	0.6109	< 0.0001
MRPL42	mitochondrial ribosomal protein L42	222466_s_at	12q22	3.80952	9.0584	0.61089	9e-04
TPD52	tumor protein D52	201688_s_at	8q21.13	37.1429	9.55012	0.61085	6e-04
HSPA14	heat shock 70kDa protein 14	219212_at	10p13	2.85714	8.57756	0.61078	< 0.0001
ATP5C1	ATP synthase, H+ transporting, mitochondrial F1 complex, gamma polypeptide 1	213366_x_at	10p14	4.7619	11.9544	0.6106	1e-04
ZDHHC6	zinc finger, DHHC-type containing 6	218249_at	10q25.2	4.7619	9.70862	0.61054	< 0.0001
ARHGEF7	Rho guanine nucleotide exchange factor (GEF) 7	202548_s_at	13q34	5.71429	9.10423	0.61052	< 0.0001
RBM38	RNA binding motif protein 38	212430_at	20q13.31	39.0476	7.68825	0.61047	0.0056
TSG101	tumor susceptibility 101	201758_at	11p15.1	7.61905	10.3665	0.61046	1e-04
BAG6	BCL2-associated athanogene 6	213318_s_at	6p21.33	13.3333	10.4196	0.6104	0.0015
DERL1	derlin 1	222543_at	8q24.13	45.7143	10.252	0.61038	< 0.0001
LINC00493	long intergenic non-protein coding RNA 493	226236_at	20p11.23	21.9048	10.5369	0.61035	< 0.0001
EXOSC4	exosome component 4	58696_at	8q24.3	46.6667	8.96125	0.61016	0.0137
USP47	ubiquitin specific peptidase 47	223117_s_at	11p15.3	11.4286	8.38826	0.61015	< 0.0001
ZNF696	zinc finger protein 696	220967_s_at	8q24.3	47.619	6.47445	0.61007	0.0302
PNP	purine nucleoside phosphorylase	201695_s_at	14q11.2	14.2857	9.40415	0.60977	3e-04
GPBP1	GC-rich promoter binding protein 1	223705_s_at	5q11.2	12.381	10.2839	0.60976	< 0.0001
PPP2R1B	protein phosphatase 2, regulatory subunit A, beta	202886_s_at	11q23.1	3.80952	7.1097	0.6096	0.002
SIK3	SIK family kinase 3	204157_s_at	11q23.3	4.7619	7.34308	0.60944	3e-04
PSMA7	proteasome (prosome, macropain) subunit, alpha type, 7	216088_s_at	20q13.33	44.7619	9.56927	0.60932	0.0037
MDC1	mediator of DNA-damage checkpoint 1	203062_s_at	6p21.33	12.381	8.01036	0.60906	0.0015
LSM14A	LSM14A, SCD6 homolog A (S. cerevisiae)	212131_at	19q13.11	18.0952	10.1504	0.60905	< 0.0001
ZNF43	zinc finger protein 43	222136_x_at	19p12	5.71429	8.00045	0.60886	0.0208
NHP2	NHP2 ribonucleoprotein	209104_s_at	5q35.3	8.57143	11.4145	0.60884	< 0.0001
CEBPG	CCAAT/enhancer binding protein (C/EBP), gamma	225527_at	19q13.11	16.1905	8.16754	0.60871	< 0.0001
PAAF1	proteasomal ATPase-associated factor 1	218957_s_at	11q13.4	7.61905	8.78362	0.6087	0.022
HEATR2	HEAT repeat containing 2	218460_at	7p22.3	24.7619	9.34039	0.60849	4e-04
ZNF708	zinc finger protein 708	239482_x_at	19p12	6.66667	5.89005	0.60845	8e-04
SRSF8	serine/arginine-rich splicing factor 8	214789_x_at	11q21	5.71429	9.92595	0.60839	1e-04
RPS6KB1	ribosomal protein S6 kinase, 70kDa, polypeptide 1	204171_at	17q23.1	13.3333	8.34858	0.60827	7e-04
EIF3H	eukaryotic translation initiation factor 3, subunit H	201592_at	8q24.11	40.9524	12.0517	0.60825	0.0021
ANAPC5	anaphase promoting complex subunit 5	208722_s_at	12q24.31	2.85714	8.79779	0.60824	< 0.0001
LINC00662	long intergenic non-protein coding RNA 662	1558256_at	19q11	10.4762	5.04795	0.60821	0.0975
RMDN1	regulator of microtubule dynamics 1	222665_at	8q21.3	38.0952	7.54702	0.60813	0.0018
SLU7	SLU7 splicing factor homolog (S. cerevisiae)	227990_at	5q33.3	4.7619	8.74215	0.60812	< 0.0001
RAD21	RAD21 homolog (S. pombe)	200607_s_at	8q24.11	40.9524	9.12501	0.6081	0.0025
TAF3	TAF3 RNA polymerase II, TATA box binding protein (TBP)-associated factor, 140kDa	235119_at	10p14	4.7619	6.62233	0.60776	< 0.0001
TRIAP1	TP53 regulated inhibitor of apoptosis 1	218403_at	12q24.31	2.85714	9.74739	0.60776	0.0025
FBXW11	F-box and WD repeat domain containing 11	209455_at	5q35.1	7.61905	9.04741	0.60755	< 0.0001
MRPL43	mitochondrial ribosomal protein L43	230027_s_at	10q24.31	4.7619	8.65818	0.60719	< 0.0001
CWF19L2	CWF19-like 2, cell cycle control (S. pombe)	237040_at	11q22.3	3.80952	7.07206	0.60698	0.003
RING1	ring finger protein 1	35685_at	6p21.32	12.381	9.65089	0.60691	< 0.0001
MRPL48	mitochondrial ribosomal protein L48	218281_at	11q13.4	7.61905	9.09654	0.6069	0.1079
RAD1	RAD1 checkpoint DNA exonuclease	204460_s_at	5p13.2	54.2857	8.64182	0.60689	0.001
PGAM5	phosphoglycerate mutase family member 5	1555943_at	12q24.33	9.52381	6.1781	0.60689	0.0011
STRAP	serine/threonine kinase receptor associated protein	200870_at	12p12.3	5.71429	11.3996	0.60651	< 0.0001
PIP5K1A	phosphatidylinositol-4-phosphate 5-kinase, type I, alpha	210256_s_at	1q21.3	49.5238	6.00794	0.60642	0.0572
THUMPD1	THUMP domain containing 1	206555_s_at	16p12.3	4.7619	9.89949	0.60635	< 0.0001
KDM5A	lysine (K)-specific demethylase 5A	226367_at	12p13.33	11.4286	5.27316	0.60632	< 0.0001
TOP3A	topoisomerase (DNA) III alpha	204946_s_at	17p11.2	3.80952	6.54714	0.6063	0.0146
ZNF133	zinc finger protein 133	37254_at	20p11.23	22.8571	7.76076	0.60621	< 0.0001
UHMK1	U2AF homology motif (UHM) kinase 1	235003_at	1q23.3	42.8571	7.57398	0.60613	0.0238
FBXL14	F-box and leucine-rich repeat protein 14	213145_at		9.52381	8.4367	0.60588	1e-04
UTP23	UTP23, small subunit (SSU) processome component, homolog (yeast)	227836_at	8q24.11	40.9524	8.88085	0.60581	5e-04
SMCR8	Smith-Magenis syndrome chromosome region, candidate 8	227304_at	17p11.2	3.80952	7.25158	0.60577	< 0.0001
SMCHD1	structural maintenance of chromosomes flexible hinge domain containing 1	212569_at	18p11.32	8.57143	8.72009	0.60573	1e-04
MARS	methionyl-tRNA synthetase	213671_s_at	12q13.3	17.1429	10.0637	0.60563	1e-04
TOMM34	translocase of outer mitochondrial membrane 34	201870_at	20q13.12	20.9524	8.63142	0.60562	8e-04
C5orf51	chromosome 5 open reading frame 51	226159_at	5p13.1	47.619	9.33913	0.60557	< 0.0001
EIF2S1	eukaryotic translation initiation factor 2, subunit 1 alpha, 35kDa	201144_s_at	14q23.3	9.52381	10.036	0.60556	4e-04
CTDSP2	CTD (carboxy-terminal domain, RNA polymerase II, polypeptide A) small phosphatase 2	203445_s_at	12q14.1	16.1905	10.3779	0.60551	0.2815
FANCM	Fanconi anemia, complementation group M	242711_x_at	14q21.2	18.0952	5.51044	0.60549	0.0019
WDR67		214061_at	8q24.13	45.7143	7.00425	0.60544	0.0093
TTC5	tetratricopeptide repeat domain 5	226557_at	14q11.2	14.2857	7.47617	0.60539	< 0.0001
MIOS	missing oocyte, meiosis regulator, homolog (Drosophila)	211724_x_at	7p21.3	23.8095	8.53676	0.60519	5e-04
SNX16	sorting nexin 16	219793_at	8q21.13	34.2857	5.3755	0.60499	0.0014
PEX14	peroxisomal biogenesis factor 14	33760_at	1p36.22	5.71429	8.46069	0.60498	0.0011
NUCKS1	nuclear casein kinase and cyclin-dependent kinase substrate 1	217802_s_at	1q32.1	42.8571	11.9188	0.6049	0.0092
NOL9	nucleolar protein 9	218754_at	1p36.31	6.66667	8.43886	0.60488	0.0015
COMMD5	COMM domain containing 5	223819_x_at	8q24.3	47.619	8.51934	0.60473	0.0056
YME1L1	YME1-like 1 ATPase	201352_at	10p12.1	0.952381	11.2143	0.60469	< 0.0001
DPY19L1	dpy-19-like 1 (C. elegans)	212792_at	7p14.2	25.7143	9.45619	0.60466	9e-04
DUS4L	dihydrouridine synthase 4-like (S. cerevisiae)	205761_s_at	7q22.3	17.1429	7.66095	0.60429	< 0.0001
AGTR1	angiotensin II receptor, type 1	205357_s_at	3q24	10.4762	5.25213	0.60402	0.4038
CES2	carboxylesterase 2	213509_x_at	16q22.1	5.71429	8.76347	0.6039	< 0.0001
ANAPC5	anaphase promoting complex subunit 5	211036_x_at	12q24.31	2.85714	10.4617	0.60383	< 0.0001
RPAP2	RNA polymerase II associated protein 2	222893_s_at	1p22.1	2.85714	7.42093	0.60379	5e-04
UBE2W	ubiquitin-conjugating enzyme E2W (putative)	222656_at	8q21.11	35.2381	8.4168	0.60365	< 0.0001
CRNKL1	crooked neck pre-mRNA splicing factor 1	219913_s_at	20p11.23	22.8571	8.13652	0.60364	< 0.0001
SMUG1	single-strand-selective monofunctional uracil-DNA glycosylase 1	223684_s_at	12q13.13	11.4286	8.21389	0.60359	0.0043
SUDS3	suppressor of defective silencing 3 homolog (S. cerevisiae)	224974_at	12q24.23	3.80952	8.50953	0.60358	< 0.0001
USP25	ubiquitin specific peptidase 25	220419_s_at	21q21.1	5.71429	9.29874	0.60358	< 0.0001
ARMC8	armadillo repeat containing 8	203486_s_at	3q22.3	10.4762	7.6176	0.60358	1e-04
SYNJ2BP	synaptojanin 2 binding protein	227274_at	14q24.2	8.57143	8.94311	0.60355	< 0.0001
CDC16	cell division cycle 16	209658_at	13q34	6.66667	9.79753	0.60354	< 0.0001
RNF138	ring finger protein 138, E3 ubiquitin protein ligase	239143_x_at	18q12.1	14.2857	6.63176	0.60323	0.0215
CUL4A	cullin 4A	201423_s_at	13q34	6.66667	8.74639	0.60322	< 0.0001
FAM220A	family with sequence similarity 220, member A	224452_s_at	7p22.1	24.7619	9.90386	0.60322	< 0.0001
EID2B	EP300 interacting inhibitor of differentiation 2B	242470_at	19q13.2	14.2857	5.29473	0.60306	3e-04
ULK2	unc-51 like autophagy activating kinase 2	215154_at	17p11.2	2.85714	5.70849	0.60288	3e-04
WIPI2	WD repeat domain, phosphoinositide interacting 2	202031_s_at	7p22.1	25.7143	9.6808	0.60281	4e-04
ORMDL2	ORMDL sphingolipid biosynthesis regulator 2	218556_at	12q13.2	8.57143	10.1044	0.60278	5e-04
ATAD2	ATPase family, AAA domain containing 2	218782_s_at	8q24.13	45.7143	8.426	0.60258	0.0017
SNRPF	small nuclear ribonucleoprotein polypeptide F	203832_at	12q23.1	6.66667	10.5105	0.60254	< 0.0001
ISCA2	iron-sulfur cluster assembly 2	226007_at	14q24.3	7.61905	9.42067	0.60252	< 0.0001
MAPK7	mitogen-activated protein kinase 7	207292_s_at	17p11.2	3.80952	6.97952	0.60237	0.0103
DPY19L1	dpy-19-like 1 (C. elegans)	1560916_a_at	7p14.2	25.7143	7.79586	0.60221	2e-04
PCID2	PCI domain containing 2	225149_at	13q34	6.66667	7.70927	0.60215	< 0.0001
LARP4B	La ribonucleoprotein domain family, member 4B	208952_s_at	10p15.3	5.71429	8.38799	0.60215	< 0.0001
CTR9	CTR9, Paf1/RNA polymerase II complex component	202060_at	11p15.4	9.52381	9.62846	0.60205	< 0.0001
MALSU1	mitochondrial assembly of ribosomal large subunit 1	226385_s_at	7p15.3	27.619	10.8937	0.60196	0.0025
NFX1	nuclear transcription factor, X-box binding 1	1553103_at	9p13.3	3.80952	8.79268	0.60195	1e-04
UBR5	ubiquitin protein ligase E3 component n-recognin 5	208884_s_at	8q22.3	40	9.23657	0.60188	3e-04
ZBTB44	zinc finger and BTB domain containing 44	1554469_at	11q24.3	6.66667	5.03946	0.60186	0.0081
CTDSP2	CTD (carboxy-terminal domain, RNA polymerase II, polypeptide A) small phosphatase 2	208735_s_at	12q14.1	16.1905	8.27845	0.60173	0.2928
OTUD6B	OTU domain containing 6B	222825_at	8q21.3	39.0476	7.92743	0.60162	< 0.0001
NUMA1	nuclear mitotic apparatus protein 1	200747_s_at	11q13.4	8.57143	9.28687	0.60146	0.0109
DR1	down-regulator of transcription 1, TBP-binding (negative cofactor 2)	207654_x_at	1p22.1	2.85714	8.31413	0.60075	< 0.0001
RPL7	ribosomal protein L7	212042_x_at	8q21.11	35.2381	13.8491	0.60073	0.0013
POLR3B	polymerase (RNA) III (DNA directed) polypeptide B	219459_at	12q23.3	3.80952	7.86811	0.60062	0.0011
ZNF100	zinc finger protein 100	238791_at	19p12	5.71429	4.31941	0.60059	< 0.0001
KHDRBS2	KH domain containing, RNA binding, signal transduction associated 2	215527_at	6q11.1	6.66667	4.6019	0.60057	0.0093
SNAP29	synaptosomal-associated protein, 29kDa	218327_s_at	22q11.21	7.61905	8.67652	0.60051	< 0.0001
HIGD2A	HIG1 hypoxia inducible domain family, member 2A	209329_x_at	5q35.2	8.57143	10.6002	0.60047	< 0.0001
XIST	X inactive specific transcript (non-protein coding)	214218_s_at	23q13.2	2.85714	8.05366	0.60044	< 0.0001
ENSA	endosulfine alpha	228851_s_at	1q21.3	49.5238	8.57616	0.60031	0.2181
PRPF31	pre-mRNA processing factor 31	202408_s_at	19q13.42	11.4286	9.13237	0.60021	< 0.0001
ARMC10	armadillo repeat containing 10	223328_at	7q22.1	17.1429	9.25419	0.6001	< 0.0001
OS9	osteosarcoma amplified 9, endoplasmic reticulum lectin	200714_x_at	12q13.3	18.0952	10.3264	0.60006	0.2364
LINC00626	long intergenic non-protein coding RNA 626	224020_at	1q24.2	38.0952	4.09592	0.59999	0.1998
DFNA5	deafness, autosomal dominant 5	203695_s_at	7p15.3	27.619	8.58768	0.59976	0.0757
VPS33B	vacuolar protein sorting 33 homolog B (yeast)	44111_at	15q26.1	2.85714	8.27031	0.59975	< 0.0001
UBR3	ubiquitin protein ligase E3 component n-recognin 3 (putative)	230029_x_at	2q31.1	4.7619	9.31652	0.59975	0.0289
NCOR1	nuclear receptor corepressor 1	200857_s_at	17p11.2	1.90476	8.43588	0.59969	< 0.0001
C6orf106	chromosome 6 open reading frame 106	217925_s_at	6p21.31	11.4286	8.552	0.59956	0.004
TOP3A	topoisomerase (DNA) III alpha	214299_at	17p11.2	3.80952	6.49649	0.59952	0.0125
APTX	aprataxin	218527_at	9p21.1	2.85714	8.27229	0.5995	< 0.0001
ITPR2	inositol 1,4,5-trisphosphate receptor, type 2	202660_at	12p11.23	9.52381	7.88651	0.59945	0.0022
THTPA	thiamine triphosphatase	218540_at	14q11.2	13.3333	7.43723	0.59942	8e-04
DDX41	DEAD (Asp-Glu-Ala-Asp) box polypeptide 41	217840_at	5q35.3	8.57143	9.18594	0.59936	< 0.0001
CAPN5	calpain 5	205166_at	11q13.5	9.52381	5.58626	0.59936	0.2015
DRG2	developmentally regulated GTP binding protein 2	203268_s_at	17p11.2	3.80952	7.44544	0.59935	1e-04
SERINC3	serine incorporator 3	221471_at	20q13.12	20.9524	10.6886	0.59933	1e-04
FAM168A	family with sequence similarity 168, member A	36612_at	11q13.4	7.61905	7.80314	0.59928	0.0047
JARID2	jumonji, AT rich interactive domain 2	203298_s_at	6p22.3	13.3333	8.01697	0.5992	0.0011
CSPP1	centrosome and spindle pole associated protein 1	220072_at	8q13.1	31.4286	7.30687	0.59904	0.0888
SLC2A11	solute carrier family 2 (facilitated glucose transporter), member 11	232167_at	22q11.23	4.7619	6.4426	0.59898	< 0.0001
ATP6V1C1	ATPase, H+ transporting, lysosomal 42kDa, V1 subunit C1	202872_at	8q22.3	39.0476	8.49038	0.59896	8e-04
TMEM106B	transmembrane protein 106B	226529_at	7p21.3	27.619	10.4836	0.59895	0.0062
CCNT1	cyclin T1	225493_at	12q13.12	9.52381	9.27447	0.59893	5e-04
JARID2	jumonji, AT rich interactive domain 2	203297_s_at	6p22.3	13.3333	8.83528	0.5989	0.0058
MTDH	metadherin	212251_at	8q22.1	37.1429	11.1039	0.59875	0.0044
MLL5		223189_x_at	7q22.3	17.1429	9.54403	0.59871	7e-04
DHX8	DEAH (Asp-Glu-Ala-His) box polypeptide 8	227079_at	17q21.31	10.4762	7.36898	0.59868	1e-04
PCMTD2	protein-L-isoaspartate (D-aspartate) O-methyltransferase domain containing 2	212406_s_at	20q13.33	43.8095	10.0016	0.59863	0.022
UBR7	ubiquitin protein ligase E3 component n-recognin 7 (putative)	218108_at	14q32.12	8.57143	8.61111	0.59859	< 0.0001
CLTA	clathrin, light chain A	204050_s_at	9p13.3	4.7619	11.278	0.5981	< 0.0001
MCM3AP	minichromosome maintenance complex component 3 associated protein	212269_s_at	21q22.3	5.71429	8.77502	0.59809	< 0.0001
RAC1	ras-related C3 botulinum toxin substrate 1 (rho family, small GTP binding protein Rac1)	208640_at	7p22.1	24.7619	12.7324	0.59807	0.0012
METTL4	methyltransferase like 4	232194_at	18p11.32	8.57143	6.16668	0.598	< 0.0001
ORMDL1	ORMDL sphingolipid biosynthesis regulator 1	223187_s_at	2q32.2	6.66667	9.69671	0.59775	0.0043
ATP5I	ATP synthase, H+ transporting, mitochondrial Fo complex, subunit E	209492_x_at	4p16.3	5.71429	11.4003	0.59769	< 0.0001
B4GALT5	UDP-Gal:betaGlcNAc beta 1,4- galactosyltransferase, polypeptide 5	221485_at	20q13.13	23.8095	10.0067	0.59767	< 0.0001
SCAND1	SCAN domain containing 1	231059_x_at	20q11.23	20.9524	9.1819	0.59761	< 0.0001
KPNB1	karyopherin (importin) beta 1	208974_x_at	17q21.32	13.3333	11.2977	0.59755	2e-04
ZNF529	zinc finger protein 529	231940_at	19q13.12	16.1905	8.27414	0.59748	< 0.0001
TMEM129	transmembrane protein 129, E3 ubiquitin protein ligase	225587_at	4p16.3	5.71429	7.27668	0.59748	0.0045
CLTA	clathrin, light chain A	216295_s_at	9p13.3	4.7619	11.5988	0.59721	< 0.0001
RCSD1	RCSD domain containing 1	225763_at	1q24.2	39.0476	7.42025	0.59711	0.3853
SDR39U1	short chain dehydrogenase/reductase family 39U, member 1	213398_s_at	14q12	13.3333	9.2426	0.5971	< 0.0001
C19orf55		242640_at	19q13.12	16.1905	5.33424	0.5971	< 0.0001
ADCK5	aarF domain containing kinase 5	228524_at	8q24.3	47.619	6.60086	0.59698	4e-04
EIF3K	eukaryotic translation initiation factor 3, subunit K	212716_s_at	19q13.2	15.2381	11.5569	0.59687	< 0.0001
HEATR3	HEAT repeat containing 3	1554478_a_at	16q12.1	1.90476	6.05565	0.59678	0.2059
MFSD10	major facilitator superfamily domain containing 10	209215_at	4p16.3	4.7619	8.55036	0.59655	< 0.0001
AACS	acetoacetyl-CoA synthetase	218434_s_at	12q24.31	4.7619	8.8651	0.59653	< 0.0001
SQLE	squalene epoxidase	213577_at	8q24.13	47.619	7.82763	0.59637	0.0107
ZNF572	zinc finger protein 572	1553229_at	8q24.13	47.619	5.14895	0.59625	0.0048
SPTLC1	serine palmitoyltransferase, long chain base subunit 1	202277_at	9q22.31	2.85714	10.6216	0.59622	0.0186
RALGAPA1	Ral GTPase activating protein, alpha subunit 1 (catalytic)	234923_at	14q13.2	24.7619	6.01623	0.59606	0.0022
TSFM	Ts translation elongation factor, mitochondrial	212656_at	12q14.1	18.0952	8.69638	0.59596	0.0058
LDHB	lactate dehydrogenase B	213564_x_at	12p12.1	8.57143	13.1264	0.59574	0.0034
ZNF93	zinc finger protein 93	1569241_a_at	19p12	7.61905	3.73184	0.59556	0.3901
KTN1	kinectin 1 (kinesin receptor)	214709_s_at	14q22.3	13.3333	11.4945	0.59547	5e-04
ZBTB10	zinc finger and BTB domain containing 10	233899_x_at	8q21.13	35.2381	7.68105	0.59542	2e-04
C8orf40		225534_at	8p11.21	12.381	9.76382	0.59536	5e-04
CSPP1	centrosome and spindle pole associated protein 1	1554873_at	8q13.1	31.4286	4.37232	0.59533	0.0063
VCPIP1	valosin containing protein (p97)/p47 complex interacting protein 1	219810_at	8q13.1	31.4286	5.64942	0.59524	0.0011
RASSF8	Ras association (RalGDS/AF-6) domain family (N-terminal) member 8	207754_at	12p12.1	10.4762	4.7487	0.59517	0.2262
METTL21A	methyltransferase like 21A	235177_at	2q33.3	4.7619	7.87711	0.59509	0.1825
DNAJC14	DnaJ (Hsp40) homolog, subfamily C, member 14	223420_at	12q13.2	8.57143	8.45787	0.59501	< 0.0001
NDUFB3	NADH dehydrogenase (ubiquinone) 1 beta subcomplex, 3, 12kDa	203371_s_at	2q33.1	4.7619	10.231	0.595	0.0964
THOC1	THO complex 1	204064_at	18p11.32	8.57143	9.12662	0.59473	0.0021
RABL5		218785_s_at	7q22.1	17.1429	5.75515	0.59471	0.0016
ATP6V1C1	ATPase, H+ transporting, lysosomal 42kDa, V1 subunit C1	202874_s_at	8q22.3	39.0476	9.33198	0.59468	9e-04
FBXO7	F-box protein 7	201178_at	22q12.3	6.66667	9.89318	0.59454	< 0.0001
PSMD8	proteasome (prosome, macropain) 26S subunit, non-ATPase, 8	200820_at	19q13.2	14.2857	10.8897	0.59453	< 0.0001
DENND5B	DENN/MADD domain containing 5B	238917_s_at	12p11.21	10.4762	5.69659	0.59445	8e-04
THAP7	THAP domain containing 7	218492_s_at	22q11.21	7.61905	8.391	0.59443	< 0.0001
RWDD3	RWD domain containing 3	205087_at	1p21.3	3.80952	8.65644	0.59437	< 0.0001
EIF3E	eukaryotic translation initiation factor 3, subunit E	235429_at		42.8571	6.66928	0.59432	0.0121
ENSA	endosulfine alpha	228852_at	1q21.3	49.5238	7.4479	0.59432	0.2971
PPME1	protein phosphatase methylesterase 1	49077_at	11q13.4	7.61905	9.14115	0.59432	0.06
LINS	lines homolog (Drosophila)	228348_at	15q26.3	2.85714	7.72447	0.59427	< 0.0001
SIVA1	SIVA1, apoptosis-inducing factor	203489_at	14q32.33	12.381	8.96083	0.59423	0.0045
MTSS1	metastasis suppressor 1	203037_s_at	8q24.13	47.619	9.89552	0.59413	0.0718
PRELID1	PRELI domain containing 1	223032_x_at	5q35.3	8.57143	10.6775	0.59411	< 0.0001
NUP37	nucleoporin 37kDa	218622_at	12q23.2	3.80952	9.41456	0.5939	5e-04
SERINC3	serine incorporator 3	221473_x_at	20q13.12	20.9524	9.86053	0.59386	3e-04
LMBRD2	LMBR1 domain containing 2	226779_at	5p13.2	51.4286	9.52481	0.59385	0.0041
ZBTB10	zinc finger and BTB domain containing 10	219312_s_at	8q21.13	35.2381	7.79696	0.59385	3e-04
ANAPC5	anaphase promoting complex subunit 5	200098_s_at	12q24.31	2.85714	10.3755	0.5938	2e-04
MTPAP	mitochondrial poly(A) polymerase	222794_x_at	10p11.23	1.90476	9.14572	0.59361	< 0.0001
DENR	density-regulated protein	221509_at	12q24.31	2.85714	10.3729	0.59337	3e-04
BTBD1	BTB (POZ) domain containing 1	217945_at	15q25.2	2.85714	10.0418	0.5931	< 0.0001
TP53RK	TP53 regulating kinase	225402_at	20q13.12	21.9048	8.553	0.59305	1e-04
ATP5C1	ATP synthase, H+ transporting, mitochondrial F1 complex, gamma polypeptide 1	208870_x_at	10p14	4.7619	11.6897	0.59293	2e-04
FAM175B	family with sequence similarity 175, member B	212837_at	10q26.13	4.7619	8.54775	0.5929	< 0.0001
CBX1	chromobox homolog 1	201518_at	17q21.32	13.3333	10.2748	0.59283	3e-04
CCDC132	coiled-coil domain containing 132	226031_at	7q21.2	15.2381	8.85254	0.59272	3e-04
SMEK1	SMEK homolog 1, suppressor of mek1 (Dictyostelium)	223160_s_at	14q32.12	9.52381	9.15048	0.59264	< 0.0001
ARL5A	ADP-ribosylation factor-like 5A	226617_at	2q23.3	2.85714	9.61352	0.59259	0.0102
AVL9	AVL9 homolog (S. cerevisiase)	212474_at	7p14.3	29.5238	9.47173	0.59257	0.0338
ARFGEF1	ADP-ribosylation factor guanine nucleotide-exchange factor 1 (brefeldin A-inhibited)	202955_s_at	8q13.2	31.4286	8.26307	0.59238	< 0.0001
XRN2	5'-3' exoribonuclease 2	223002_s_at	20p11.22	24.7619	8.9802	0.59233	< 0.0001
GAREM	GRB2 associated, regulator of MAPK1	228115_at	18q12.1	14.2857	7.40304	0.59232	< 0.0001
DENR	density-regulated protein	231896_s_at	12q24.31	2.85714	10.7488	0.59226	0.0027
ZNF133	zinc finger protein 133	216960_s_at	20p11.23	22.8571	7.44698	0.59219	< 0.0001
CDC5L	cell division cycle 5-like	209055_s_at	6p21.1	16.1905	8.14914	0.59215	0.0069
SUGP1	SURP and G patch domain containing 1	215004_s_at	19p13.11	7.61905	7.60631	0.59205	0.004
UHMK1	U2AF homology motif (UHM) kinase 1	227740_at	1q23.3	42.8571	8.7381	0.59205	0.0049
BMS1	BMS1 ribosome biogenesis factor	203082_at	10q11.21	4.7619	9.06645	0.59202	< 0.0001
DCTN6	dynactin 6	203261_at	8p12	3.80952	10.0773	0.59198	< 0.0001
GPBP1	GC-rich promoter binding protein 1	224648_at	5q11.2	12.381	8.7888	0.59192	< 0.0001
HSP90AB1	heat shock protein 90kDa alpha (cytosolic), class B member 1	200064_at	6p21.1	17.1429	12.7397	0.59179	0.0037
TRIP6	thyroid hormone receptor interactor 6	209129_at	7q22.1	17.1429	9.03491	0.59157	1e-04
SHMT1	serine hydroxymethyltransferase 1 (soluble)	224954_at	17p11.2	2.85714	9.12924	0.59144	0.0063
VPS33B	vacuolar protein sorting 33 homolog B (yeast)	218415_at	15q26.1	2.85714	7.63515	0.5914	< 0.0001
EIF1AX	eukaryotic translation initiation factor 1A, X-linked	201019_s_at	23p22.12	2.85714	11.2693	0.59108	< 0.0001
ZNF675	zinc finger protein 675	217547_x_at	19p12	6.66667	4.90746	0.59097	0.0025
B4GALT7	xylosylprotein beta 1,4-galactosyltransferase, polypeptide 7	53076_at	5q35.3	8.57143	7.44455	0.59096	< 0.0001
VAPB	VAMP (vesicle-associated membrane protein)-associated protein B and C	202550_s_at	20q13.32	37.1429	9.69592	0.59083	5e-04
NFYC	nuclear transcription factor Y, gamma	202215_s_at	1p34.2	5.71429	8.03646	0.59082	< 0.0001
PRMT2	protein arginine methyltransferase 2	202098_s_at	21q22.3	4.7619	8.4251	0.59082	0.001
MED6	mediator complex subunit 6	207079_s_at	14q24.2	8.57143	8.45783	0.59077	< 0.0001
TRMT5	tRNA methyltransferase 5	227653_at	14q23.1	12.381	7.69066	0.59066	0.0011
KBTBD2	kelch repeat and BTB (POZ) domain containing 2	212447_at	7p14.3	29.5238	9.41161	0.5906	0.0038
ANAPC11	anaphase promoting complex subunit 11	226414_s_at	17q25.3	22.8571	11.5328	0.59059	3e-04
KCTD1	potassium channel tetramerization domain containing 1	226245_at	18q11.2	11.4286	7.6408	0.59054	0.031
OSBPL2	oxysterol binding protein-like 2	209222_s_at	20q13.33	44.7619	8.90334	0.59051	0.0015
KIAA1143	KIAA1143	226816_s_at	3p21.31	0.952381	9.46278	0.59051	< 0.0001
FAF2	Fas associated factor family member 2	212106_at	5q35.2	8.57143	7.65952	0.59044	1e-04
MRPS30	mitochondrial ribosomal protein S30	218398_at	5p12	47.619	9.4365	0.59028	3e-04
DERA	deoxyribose-phosphate aldolase (putative)	218102_at	12p12.3	5.71429	10.0184	0.59025	< 0.0001
CDCA7	cell division cycle associated 7	230060_at	2q31.1	4.7619	5.4761	0.59024	0.0302
CTBP1	C-terminal binding protein 1	212863_x_at	4p16.3	5.71429	10.3213	0.59019	< 0.0001
IGSF8	immunoglobulin superfamily, member 8	225025_at	1q23.2	41.9048	6.76682	0.59019	0.0029
ORC5	origin recognition complex, subunit 5	204957_at	7q22.2	17.1429	8.5698	0.59003	2e-04
XPO5	exportin 5	223055_s_at	6p21.1	17.1429	6.71092	0.58999	0.0119
C1orf56	chromosome 1 open reading frame 56	223459_s_at	1q21.3	49.5238	6.80767	0.58989	0.0859
DEK	DEK proto-oncogene	200934_at	6p22.3	12.381	11.2907	0.5898	4e-04
TOP1MT	topoisomerase (DNA) I, mitochondrial	225802_at	8q24.3	47.619	8.04428	0.58979	0.0021
HSPE1	heat shock 10kDa protein 1	205133_s_at	2q33.1	5.71429	10.9661	0.58974	0.0698
TBC1D9B	TBC1 domain family, member 9B (with GRAM domain)	206431_x_at	5q35.3	8.57143	8.19988	0.58973	< 0.0001
MTDH	metadherin	212248_at	8q22.1	37.1429	10.1735	0.58971	5e-04
PSENEN	presenilin enhancer gamma secretase subunit	218302_at	19q13.12	16.1905	9.06692	0.58966	< 0.0001
POP5	processing of precursor 5, ribonuclease P/MRP subunit (S. cerevisiae)	204839_at	12q24.31	2.85714	9.77639	0.58963	5e-04
ANKS1A	ankyrin repeat and sterile alpha motif domain containing 1A	212747_at	6p21.31	12.381	9.26347	0.58961	6e-04
ARHGEF16	Rho guanine nucleotide exchange factor (GEF) 16	208009_s_at	1p36.32	6.66667	7.81569	0.58953	2e-04
PPP2R5D	protein phosphatase 2, regulatory subunit B', delta	202513_s_at	6p21.1	17.1429	8.12337	0.58952	0.0017
NOL6	nucleolar protein 6 (RNA-associated)	218199_s_at	9p13.3	3.80952	7.32554	0.58945	< 0.0001
SPATA2	spermatogenesis associated 2	204434_at	20q13.13	23.8095	7.72952	0.58941	8e-04
THAP3	THAP domain containing, apoptosis associated protein 3	213192_at	1p36.31	6.66667	6.89044	0.58932	0.0223
FANCE	Fanconi anemia, complementation group E	220255_at	6p21.31	12.381	6.91621	0.58916	0.1182
ELMO2	engulfment and cell motility 2	221528_s_at	20q13.12	21.9048	7.99171	0.58908	0.0018
CBLL1	Cbl proto-oncogene-like 1, E3 ubiquitin protein ligase	227187_at	7q22.3	17.1429	8.03171	0.58899	1e-04
LOC283174		229734_at	11q25	7.61905	5.74123	0.58891	0.184
KDELR2	KDEL (Lys-Asp-Glu-Leu) endoplasmic reticulum protein retention receptor 2	200698_at	7p22.1	24.7619	11.4274	0.58883	0.0013
STARD3NL	STARD3 N-terminal like	223065_s_at	7p14.1	25.7143	10.0833	0.58878	3e-04
SERTAD4	SERTA domain containing 4	233907_s_at	1q32.2	41.9048	5.54881	0.58877	0.0423
COPS7A	COP9 signalosome subunit 7A	209029_at	12p13.31	10.4762	8.53893	0.58866	< 0.0001
PARP11	poly (ADP-ribose) polymerase family, member 11	229138_at	12p13.32	12.381	6.86131	0.58861	< 0.0001
SRSF8	serine/arginine-rich splicing factor 8	213152_s_at	11q21	5.71429	8.10691	0.58859	8e-04
OLA1	Obg-like ATPase 1	219293_s_at	2q31.1	4.7619	11.3014	0.58843	0.0287
SMCHD1	structural maintenance of chromosomes flexible hinge domain containing 1	212579_at	18p11.32	8.57143	8.35396	0.58834	4e-04
NIPAL2	NIPA-like domain containing 2	227001_at	8q22.2	37.1429	8.39685	0.58831	0.0256
NAA38		219119_at	7q31.31	15.2381	9.86313	0.58828	3e-04
AKAP10	A kinase (PRKA) anchor protein 10	213396_s_at	17p11.2	2.85714	7.98533	0.58822	3e-04
RING1	ring finger protein 1	208371_s_at	6p21.32	12.381	8.95835	0.58814	< 0.0001
TMEM70	transmembrane protein 70	226083_at		35.2381	6.41001	0.58795	0.0361
CAPZA1	capping protein (actin filament) muscle Z-line, alpha 1	208374_s_at	1p13.2	1.90476	11.8461	0.5876	< 0.0001
DPY19L3	dpy-19-like 3 (C. elegans)	225633_at	19q13.11	16.1905	8.67209	0.58742	0.0144
NOP9	NOP9 nucleolar protein	1555390_at	14q12	13.3333	6.00733	0.58738	< 0.0001
GGPS1	geranylgeranyl diphosphate synthase 1	202322_s_at	1q42.3	34.2857	9.58311	0.58727	4e-04
COMMD8	COMM domain containing 8	218351_at	4p12	1.90476	9.7949	0.58727	0.0098
DNTTIP2	deoxynucleotidyltransferase, terminal, interacting protein 2	202776_at	1p22.1	3.80952	9.97399	0.58718	< 0.0001
SUN1	Sad1 and UNC84 domain containing 1	212074_at	7p22.3	24.7619	10.0806	0.58717	7e-04
C12orf43	chromosome 12 open reading frame 43	219022_at	12q24.31	2.85714	7.62762	0.58715	4e-04
NPAT	nuclear protein, ataxia-telangiectasia locus	211584_s_at	11q22.3	3.80952	6.38067	0.58714	0.0018
CSRP2BP	CSRP2 binding protein	225432_s_at	20p11.23	22.8571	7.00077	0.58703	< 0.0001
C1orf174	chromosome 1 open reading frame 174	222000_at	1p36.32	7.61905	9.05543	0.58699	7e-04
AGPAT3	1-acylglycerol-3-phosphate O-acyltransferase 3	225440_at	21q22.3	6.66667	9.14618	0.58699	5e-04
PMF1	polyamine-modulated factor 1	202337_at	1q22	42.8571	8.62101	0.58693	0.0066
C1orf56	chromosome 1 open reading frame 56	221222_s_at	1q21.3	49.5238	6.69103	0.58687	0.061
NDUFA12	NADH dehydrogenase (ubiquinone) 1 alpha subcomplex, 12	223244_s_at	12q22	3.80952	11.4006	0.58667	0.013
LSM14A	LSM14A, SCD6 homolog A (S. cerevisiae)	222099_s_at	19q13.11	18.0952	7.98977	0.58661	< 0.0001
ZNF250	zinc finger protein 250	213858_at	8q24.3	47.619	6.66954	0.58658	0.0029
C18orf21	chromosome 18 open reading frame 21	223526_at	18q12.2	11.4286	8.54502	0.58631	< 0.0001
SMG8	SMG8 nonsense mediated mRNA decay factor	218514_at	17q22	12.381	8.5018	0.58622	0.0011
NMT1	N-myristoyltransferase 1	201158_at	17q21.31	11.4286	7.81785	0.58572	0.0012
TWISTNB	TWIST neighbor	226784_at	7p21.1	25.7143	8.38089	0.58567	0.001
DNASE1	deoxyribonuclease I	228929_at	16p13.3	3.80952	6.98221	0.58562	0.0053
CLTA	clathrin, light chain A	200960_x_at	9p13.3	4.7619	11.8285	0.58541	< 0.0001
SEPHS1	selenophosphate synthetase 1	208941_s_at	10p13	4.7619	8.22872	0.58538	< 0.0001
ALKBH8	alkB, alkylation repair homolog 8 (E. coli)	235610_at	11q22.3	3.80952	5.74924	0.58536	7e-04
NMRAL1	NmrA-like family domain containing 1	223206_s_at	16p13.3	3.80952	8.79068	0.5853	0.0012
PIGM	phosphatidylinositol glycan anchor biosynthesis, class M	235168_at	1q23.2	40.9524	7.37679	0.58509	0.0189
DHTKD1	dehydrogenase E1 and transketolase domain containing 1	227094_at	10p14	4.7619	8.94067	0.58501	2e-04
COX4I1	cytochrome c oxidase subunit IV isoform 1	202698_x_at	16q24.1	3.80952	12.4792	0.5849	< 0.0001
FBXO38	F-box protein 38	221257_x_at	5q32	3.80952	8.69827	0.58489	< 0.0001
USP21	ubiquitin specific peptidase 21	234735_s_at	1q23.3	43.8095	7.66481	0.58488	0.0058
ZKSCAN4	zinc finger with KRAB and SCAN domains 4	213625_at	6p22.1	13.3333	7.06258	0.58477	2e-04
KLHDC3	kelch domain containing 3	214383_x_at	6p21.1	17.1429	7.89879	0.58469	0.0165
ZNF410	zinc finger protein 410	202010_s_at	14q24.3	8.57143	8.81673	0.58451	0.0013
ATP5C1	ATP synthase, H+ transporting, mitochondrial F1 complex, gamma polypeptide 1	205711_x_at	10p14	4.7619	11.5383	0.5843	2e-04
PSMD12	proteasome (prosome, macropain) 26S subunit, non-ATPase, 12	202353_s_at	17q24.2	14.2857	8.88427	0.58428	0.0055
TM2D2	TM2 domain containing 2	224413_s_at	8p11.22	7.61905	10.0257	0.58423	< 0.0001
MLLT10	myeloid/lymphoid or mixed-lineage leukemia (trithorax homolog, Drosophila); translocated to, 10	230122_at	10p12.31	2.85714	6.36568	0.58423	< 0.0001
BPHL	biphenyl hydrolase-like (serine hydrolase)	205750_at	6p25.2	15.2381	8.45665	0.58413	1e-04
ATF2	activating transcription factor 2	212984_at	2q31.1	5.71429	9.50287	0.58413	0.0451
MRPL46	mitochondrial ribosomal protein L46	219244_s_at	15q25.3	2.85714	8.34578	0.58403	< 0.0001
NADKD1		229299_at	5p13.2	51.4286	6.43628	0.58395	0.0014
TMEM218	transmembrane protein 218	235654_at	11q24.2	6.66667	4.99423	0.58395	0.0094
TUFT1	tuftelin 1	205807_s_at	1q21.3	49.5238	9.78895	0.58393	0.1825
JPH1	junctophilin 1	229139_at	8q21.11	36.1905	7.33525	0.58386	0.0454
ADO	2-aminoethanethiol (cysteamine) dioxygenase	212502_at	10q21.3	1.90476	8.70161	0.58385	< 0.0001
NDFIP1	Nedd4 family interacting protein 1	217800_s_at	5q31.3	5.71429	10.7541	0.58377	< 0.0001
NUCKS1	nuclear casein kinase and cyclin-dependent kinase substrate 1	224582_s_at	1q32.1	42.8571	8.93482	0.58367	0.0366
ZNF506	zinc finger protein 506	238493_at		7.61905	6.5853	0.58363	0.0589
DNAJC2	DnaJ (Hsp40) homolog, subfamily C, member 2	213097_s_at	7q22.1	17.1429	9.51298	0.58362	< 0.0001
EIF3H	eukaryotic translation initiation factor 3, subunit H	230570_at	8q24.11	40.9524	6.97237	0.58359	0.0029
RIOK1	RIO kinase 1	224450_s_at	6p24.3	15.2381	8.67906	0.58355	6e-04
LSM14B	LSM14B, SCD6 homolog B (S. cerevisiae)	219653_at	20q13.33	44.7619	7.29987	0.58351	0.002
APH1A	APH1A gamma secretase subunit	218389_s_at	1q21.2	49.5238	10.1709	0.58346	0.4544
LRRC8D	leucine rich repeat containing 8 family, member D	218684_at	1p22.2	3.80952	8.97953	0.58339	< 0.0001
WDYHV1	WDYHV motif containing 1	219060_at	8q24.13	45.7143	8.91423	0.58328	0.004
CHCHD1	coiled-coil-helix-coiled-coil-helix domain containing 1	226896_at	10q22.2	4.7619	10.2027	0.58326	2e-04
C16orf89	chromosome 16 open reading frame 89	229177_at	16p13.3	3.80952	9.10735	0.58325	4e-04
MSANTD4	Myb/SANT-like DNA-binding domain containing 4 with coiled-coils	227418_at	11q22.3	3.80952	8.76463	0.58319	3e-04
JRK	Jrk homolog (mouse)	1568605_at	8q24.3	48.5714	6.28324	0.58306	0.0257
ATP5S	ATP synthase, H+ transporting, mitochondrial Fo complex, subunit s (factor B)	206993_at	14q21.3	16.1905	6.28431	0.58292	1e-04
LMTK2	lemur tyrosine kinase 2	226375_at	7q21.3	15.2381	8.00077	0.58288	4e-04
PNO1	partner of NOB1 homolog (S. cerevisiae)	242905_at	2p14	2.85714	6.25907	0.5828	0.0019
BTN2A1	butyrophilin, subfamily 2, member A1	203944_x_at	6p22.2	13.3333	8.49317	0.58277	< 0.0001
ELMO2	engulfment and cell motility 2	55692_at	20q13.12	21.9048	8.55853	0.58267	0.0011
CUL5	cullin 5	203531_at	11q22.3	3.80952	9.89967	0.58261	2e-04
CHCHD7	coiled-coil-helix-coiled-coil-helix domain containing 7	222701_s_at	8q12.1	27.619	9.68127	0.58247	3e-04
GXYLT1	glucoside xylosyltransferase 1	232021_at	12q12	8.57143	6.24166	0.58241	5e-04
ARNT	aryl hydrocarbon receptor nuclear translocator	210828_s_at	1q21.3	49.5238	4.69992	0.58227	0.1177
COX6B1	cytochrome c oxidase subunit VIb polypeptide 1 (ubiquitous)	201441_at	19q13.12	16.1905	11.5363	0.58226	< 0.0001
PTTG1IP	pituitary tumor-transforming 1 interacting protein	200677_at	21q22.3	5.71429	12.3017	0.58226	< 0.0001
ERGIC1	endoplasmic reticulum-golgi intermediate compartment (ERGIC) 1	223847_s_at	5q35.1	8.57143	7.81281	0.58215	2e-04
ADD1	adducin 1 (alpha)	214736_s_at	4p16.3	4.7619	9.47121	0.58206	< 0.0001
ROCK1	Rho-associated, coiled-coil containing protein kinase 1	213044_at	18q11.1	8.57143	10.5228	0.58201	5e-04
SERTAD4	SERTA domain containing 4	230660_at	1q32.2	41.9048	7.52348	0.5818	0.2336
NDUFA3	NADH dehydrogenase (ubiquinone) 1 alpha subcomplex, 3, 9kDa	218563_at	19q13.42	10.4762	10.8165	0.58155	< 0.0001
ZNF626	zinc finger protein 626	1552643_at	19p12	6.66667	6.58959	0.58155	0.7749
LMBRD2	LMBR1 domain containing 2	232893_at	5p13.2	51.4286	5.62942	0.58151	0.0106
NDUFS4	NADH dehydrogenase (ubiquinone) Fe-S protein 4, 18kDa (NADH-coenzyme Q reductase)	209303_at	5q11.2	13.3333	9.37717	0.58142	< 0.0001
IMP3	IMP3, U3 small nucleolar ribonucleoprotein	221688_s_at	15q24.2	1.90476	9.18229	0.5814	< 0.0001
POT1	protection of telomeres 1	204354_at	7q31.33	13.3333	8.29476	0.58138	3e-04
ICMT	isoprenylcysteine carboxyl methyltransferase	201611_s_at	1p36.31	6.66667	8.29337	0.58135	0.0081
METTL23	methyltransferase like 23	225808_at	17q25.1	23.8095	10.1007	0.58132	9e-04
MCM4	minichromosome maintenance complex component 4	212141_at	8q11.21	24.7619	8.0676	0.5813	4e-04
ANKMY2	ankyrin repeat and MYND domain containing 2	212798_s_at	7p21.1	26.6667	9.16443	0.58127	0.0042
EGLN3	egl-9 family hypoxia-inducible factor 3	222847_s_at	14q13.1	27.619	7.96029	0.58107	0.1621
SDF4	stromal cell derived factor 4	217855_x_at	1p36.33	6.66667	9.89099	0.58096	2e-04
ZNF252P	zinc finger protein 252, pseudogene	228200_at	8q24.3	47.619	7.62505	0.58087	0.0321
PRELID1	PRELI domain containing 1	224232_s_at	5q35.3	8.57143	8.01032	0.58082	< 0.0001
DNAAF2	dynein, axonemal, assembly factor 2	219166_at	14q21.3	16.1905	8.41426	0.58076	2e-04
PPHLN1	periphilin 1	227025_at	12q12	6.66667	6.7795	0.58071	0.001
PTP4A3	protein tyrosine phosphatase type IVA, member 3	209695_at	8q24.3	47.619	8.5647	0.58069	0.0379
NIPBL	Nipped-B homolog (Drosophila)	212469_at	5p13.2	52.381	8.70936	0.58068	0.0067
DUS4L	dihydrouridine synthase 4-like (S. cerevisiae)	205762_s_at	7q22.3	17.1429	5.91613	0.58066	< 0.0001
ZNF792	zinc finger protein 792	235052_at	19q13.11	17.1429	5.99891	0.58066	2e-04
LRRC16A	leucine rich repeat containing 16A	219573_at	6p22.2	13.3333	7.46728	0.5806	9e-04
MRFAP1	Morf4 family associated protein 1	226091_s_at	4p16.1	8.57143	12.6948	0.58045	< 0.0001
SMIM14	small integral membrane protein 14	224990_at	4p14	1.90476	9.79102	0.58036	< 0.0001
TRIM27	tripartite motif containing 27	210541_s_at	6p22.1	12.381	8.29187	0.58026	< 0.0001
PPP1R35	protein phosphatase 1, regulatory subunit 35	226434_at	7q22.1	17.1429	8.78343	0.58022	3e-04
IPO9	importin 9	217885_at	1q32.1	40.9524	9.99466	0.58013	0.0323
COX4I1	cytochrome c oxidase subunit IV isoform 1	200086_s_at	16q24.1	3.80952	11.8916	0.57998	< 0.0001
HNMT	histamine N-methyltransferase	211732_x_at	2q22.1	1.90476	8.43019	0.57993	0.0049
EXOC5	exocyst complex component 5	222726_s_at	14q22.3	13.3333	7.89188	0.5798	5e-04
COMMD5	COMM domain containing 5	223198_x_at	8q24.3	47.619	8.51742	0.5798	0.0076
GALNT10	polypeptide N-acetylgalactosaminyltransferase 10	230906_at	5q33.2	7.61905	7.06745	0.57977	0.0092
GAB1	GRB2-associated binding protein 1	225998_at	4q31.21	2.85714	7.02193	0.57968	6e-04
PCMTD1	protein-L-isoaspartate (D-aspartate) O-methyltransferase domain containing 1	235507_at	8q11.23	28.5714	7.34631	0.57956	< 0.0001
AGTR1	angiotensin II receptor, type 1	208016_s_at	3q24	10.4762	4.72596	0.57951	0.5747
ELMO2	engulfment and cell motility 2	220363_s_at	20q13.12	21.9048	5.96231	0.57949	0.154
KDELR2	KDEL (Lys-Asp-Glu-Leu) endoplasmic reticulum protein retention receptor 2	200700_s_at	7p22.1	24.7619	11.3576	0.57929	5e-04
UBE4B	ubiquitination factor E4B	202317_s_at	1p36.22	5.71429	8.67119	0.57912	0.0019
TMEM65	transmembrane protein 65	241342_at	8q24.13	46.6667	8.72467	0.5791	0.0032
BRI3BP	BRI3 binding protein	231810_at	12q24.31	5.71429	8.40759	0.57908	< 0.0001
DAXX	death-domain associated protein	216038_x_at		12.381	7.50032	0.57906	0.0017
MYCL1		215491_at	1p34.2	6.66667	5.82947	0.57899	0.5249
RHPN2	rhophilin, Rho GTPase binding protein 2	227196_at	19q13.11	16.1905	8.72141	0.57889	3e-04
CEBPG	CCAAT/enhancer binding protein (C/EBP), gamma	204203_at	19q13.11	16.1905	7.83874	0.57889	0.0032
BUD31	BUD31 homolog (S. cerevisiae)	205690_s_at	7q22.1	16.1905	10.2006	0.57885	< 0.0001
PEX5	peroxisomal biogenesis factor 5	203244_at	12p13.31	10.4762	8.59435	0.57868	< 0.0001
PTPN11	protein tyrosine phosphatase, non-receptor type 11	212610_at	12q24.13	3.80952	11.1045	0.57866	1e-04
FZD6	frizzled class receptor 6	203987_at	8q22.3	39.0476	9.10198	0.57861	< 0.0001
JAM3	junctional adhesion molecule 3	212813_at	11q25	6.66667	8.37848	0.57857	0.7005
NIPA2	non imprinted in Prader-Willi/Angelman syndrome 2	212129_at	15q11.2	4.7619	10.2561	0.57854	< 0.0001
PCMT1	protein-L-isoaspartate (D-aspartate) O-methyltransferase	208857_s_at	6q25.1	0.952381	9.32571	0.57849	2e-04
EIF3K	eukaryotic translation initiation factor 3, subunit K	210501_x_at	19q13.2	15.2381	11.1069	0.57841	< 0.0001
TTC39C	tetratricopeptide repeat domain 39C	230747_s_at	18q11.2	10.4762	6.77249	0.5784	0.0086
CGN	cingulin	223232_s_at	1q21.3	49.5238	8.58251	0.5783	0.0552
MED29	mediator complex subunit 29	225708_at	19q13.2	15.2381	8.21649	0.57826	< 0.0001
PSMB5	proteasome (prosome, macropain) subunit, beta type, 5	208799_at	14q11.2	12.381	10.3263	0.5782	2e-04
PTPN2	protein tyrosine phosphatase, non-receptor type 2	213136_at	18p11.21	8.57143	9.62688	0.57814	< 0.0001
EPDR1	ependymin related 1	223253_at	7p14.1	25.7143	9.49927	0.57814	0.0036
MPHOSPH9		221965_at	12q24.31	2.85714	6.59908	0.57811	< 0.0001
PPP2R1B	protein phosphatase 2, regulatory subunit A, beta	202884_s_at	11q23.1	3.80952	7.0339	0.5781	5e-04
CCDC90B	coiled-coil domain containing 90B	222577_at	11q14.1	5.71429	5.08952	0.57806	0.0345
ODF2L	outer dense fiber of sperm tails 2-like	230926_s_at	1p22.3	4.7619	6.79315	0.57804	< 0.0001
FTSJ2	FtsJ RNA methyltransferase homolog 2 (E. coli)	222130_s_at	7p22.3	24.7619	8.44017	0.57801	0.0033
INTS9	integrator complex subunit 9	203941_at	8p21.1	1.90476	7.59318	0.57773	< 0.0001
POLR2I	polymerase (RNA) II (DNA directed) polypeptide I, 14.5kDa	212955_s_at	19q13.12	16.1905	10.2174	0.57768	2e-04
MPZL1	myelin protein zero-like 1	201875_s_at	1q24.2	39.0476	8.82205	0.57767	0.0384
PAK1IP1	PAK1 interacting protein 1	218886_at	6p24.2	13.3333	8.48374	0.57765	8e-04
AKT2	v-akt murine thymoma viral oncogene homolog 2	1560689_s_at	19q13.2	14.2857	5.34753	0.57757	0.0095
ANGEL1	angel homolog 1 (Drosophila)	213099_at	14q24.3	7.61905	7.72616	0.57751	< 0.0001
POP4	processing of precursor 4, ribonuclease P/MRP subunit (S. cerevisiae)	227583_at	19q12	16.1905	6.07692	0.57749	0.0366
KDM5A	lysine (K)-specific demethylase 5A	226371_at	12p13.33	11.4286	7.61714	0.57737	< 0.0001
MLLT10	myeloid/lymphoid or mixed-lineage leukemia (trithorax homolog, Drosophila); translocated to, 10	216503_s_at	10p12.31	2.85714	6.54546	0.57732	5e-04
MRPL20	mitochondrial ribosomal protein L20	220527_at	1p36.33	6.66667	4.12804	0.57732	0.0071
PAFAH1B2	platelet-activating factor acetylhydrolase 1b, catalytic subunit 2 (30kDa)	1569431_at	11q23.3	4.7619	3.88546	0.57716	0.2155
ZSCAN26	zinc finger and SCAN domain containing 26	213218_at	6p22.1	13.3333	7.14238	0.5771	2e-04
MESDC2	mesoderm development candidate 2	224679_at	15q25.1	2.85714	8.77983	0.57692	< 0.0001
PSMC4	proteasome (prosome, macropain) 26S subunit, ATPase, 4	201252_at	19q13.2	14.2857	9.95505	0.57689	9e-04
OSBPL3	oxysterol binding protein-like 3	209627_s_at	7p15.3	27.619	7.80254	0.57686	0.0087
NIPBL	Nipped-B homolog (Drosophila)	213918_s_at	5p13.2	52.381	9.49028	0.57684	0.0041
APH1A	APH1A gamma secretase subunit	1554417_s_at	1q21.2	49.5238	7.99242	0.57673	0.2587
TFIP11	tuftelin interacting protein 11	202750_s_at	22q12.1	6.66667	8.3726	0.57656	< 0.0001
INO80C	INO80 complex subunit C	229582_at	18q12.2	11.4286	8.5111	0.57651	< 0.0001
NEMF	nuclear export mediator factor	218649_x_at	14q21.3	16.1905	8.84544	0.57646	< 0.0001
SIVA1	SIVA1, apoptosis-inducing factor	210792_x_at	14q32.33	12.381	8.96407	0.57646	0.0046
UPF1	UPF1 regulator of nonsense transcripts homolog (yeast)	208947_s_at	19p13.11	4.7619	7.19269	0.57643	0.002
MLLT10	myeloid/lymphoid or mixed-lineage leukemia (trithorax homolog, Drosophila); translocated to, 10	225992_at	10p12.31	2.85714	8.60498	0.57639	< 0.0001
RIOK2	RIO kinase 2	218535_s_at	5q15	5.71429	8.77982	0.57639	< 0.0001
UBE2Z	ubiquitin-conjugating enzyme E2Z	217750_s_at	17q21.32	13.3333	10.1555	0.57637	< 0.0001
TGS1	trimethylguanosine synthase 1	238346_s_at	8q12.1	27.619	8.10986	0.57636	0.1327
BTF3	basic transcription factor 3	214800_x_at	5q13.2	6.66667	12.2348	0.57631	< 0.0001
ZNF24	zinc finger protein 24	203247_s_at	18q12.2	11.4286	9.8172	0.5763	< 0.0001
SRGAP1	SLIT-ROBO Rho GTPase activating protein 1	1554473_at	12q14.2	9.52381	3.98378	0.57602	0.0157
SUMO3	small ubiquitin-like modifier 3	200740_s_at	21q22.3	5.71429	11.0633	0.576	2e-04
AGXT2L2		226519_s_at	5q35.3	8.57143	8.12885	0.57598	< 0.0001
THYN1	thymocyte nuclear protein 1	223711_s_at	11q25	6.66667	8.88995	0.57592	0.0031
FAM114A1	family with sequence similarity 114, member A1	213455_at	4p14	2.85714	10.0428	0.57591	0.003
CEP192	centrosomal protein 192kDa	218827_s_at	18p11.21	8.57143	7.32806	0.57582	< 0.0001
PRKRA	protein kinase, interferon-inducible double stranded RNA dependent activator	209139_s_at	2q31.2	5.71429	9.5968	0.57582	0.0203
TAF7	TAF7 RNA polymerase II, TATA box binding protein (TBP)-associated factor, 55kDa	201023_at	5q31.3	5.71429	10.4933	0.57576	< 0.0001
ARHGAP32	Rho GTPase activating protein 32	242196_at	11q24.3	6.66667	5.39737	0.57565	0.0011
TMEM129	transmembrane protein 129, E3 ubiquitin protein ligase	225588_s_at	4p16.3	5.71429	7.13932	0.57548	4e-04
SCAF11	SR-related CTD-associated factor 11	225336_at	12q12	4.7619	9.88537	0.57543	3e-04
HEATR6	HEAT repeat containing 6	65493_at	17q23.1	13.3333	7.39397	0.57537	4e-04
KIF3B	kinesin family member 3B	225205_at	20q11.21	19.0476	9.08628	0.57514	4e-04
EMC1	ER membrane protein complex subunit 1	212395_s_at	1p36.13	4.7619	7.2978	0.57498	0.001
C17orf75	chromosome 17 open reading frame 75	203830_at	17q11.2	7.61905	7.50599	0.57497	2e-04
ZNF91	zinc finger protein 91	236128_at	19p12	5.71429	6.15315	0.57493	2e-04
DNM1L	dynamin 1-like	203105_s_at	12p11.21	10.4762	8.22128	0.57477	< 0.0001
CEP57	centrosomal protein 57kDa	203494_s_at	11q21	4.7619	8.74094	0.57476	9e-04
ICMT	isoprenylcysteine carboxyl methyltransferase	201609_x_at	1p36.31	6.66667	9.49939	0.57475	0.0319
SBNO1	strawberry notch homolog 1 (Drosophila)	230407_at	12q24.31	2.85714	7.95806	0.57464	1e-04
NLK	nemo-like kinase	222589_at	17q11.2	7.61905	8.42868	0.57458	0.0019
TMEM25	transmembrane protein 25	238514_at	11q23.3	4.7619	5.55028	0.57439	0.0027
GDAP1	ganglioside induced differentiation associated protein 1	226271_at	8q21.11	36.1905	6.74448	0.57429	0.2642
SERTAD4	SERTA domain containing 4	235337_at	1q32.2	41.9048	5.48516	0.57424	0.3044
UQCRQ	ubiquinol-cytochrome c reductase, complex III subunit VII, 9.5kDa	201568_at	5q31.1	3.80952	11.7489	0.57412	< 0.0001
C14orf169	chromosome 14 open reading frame 169	219526_at	14q24.3	8.57143	8.08855	0.57407	0.0054
ECHS1	enoyl CoA hydratase, short chain, 1, mitochondrial	201135_at	10q26.3	5.71429	10.6531	0.57396	< 0.0001
SEH1L	SEH1-like (S. cerevisiae)	221931_s_at	18p11.21	8.57143	9.67138	0.57391	8e-04
OSBPL2	oxysterol binding protein-like 2	209221_s_at	20q13.33	44.7619	7.59391	0.57368	< 0.0001
TMEM106B	transmembrane protein 106B	222787_s_at	7p21.3	27.619	9.16299	0.57367	0.0197
GET4	golgi to ER traffic protein 4 homolog (S. cerevisiae)	224808_s_at	7p22.3	24.7619	8.2694	0.57361	0.0017
PPP1R12A	protein phosphatase 1, regulatory subunit 12A	201604_s_at	12q21.31	5.71429	8.33524	0.57359	5e-04
DDX51	DEAD (Asp-Glu-Ala-Asp) box polypeptide 51	1554085_at	12q24.33	9.52381	6.89884	0.57355	4e-04
TMED8	transmembrane emp24 protein transport domain containing 8	225343_at	14q24.3	8.57143	9.25048	0.57336	< 0.0001
TAX1BP1	Tax1 (human T-cell leukemia virus type I) binding protein 1	200977_s_at	7p15.2	28.5714	11.3845	0.57335	0.0011
NBN	nibrin	202907_s_at	8q21.3	39.0476	9.68504	0.57332	3e-04
PSMB4	proteasome (prosome, macropain) subunit, beta type, 4	202243_s_at	1q21.3	49.5238	11.9546	0.57332	0.1785
WHAMM	WAS protein homolog associated with actin, golgi membranes and microtubules	228953_at	15q25.2	2.85714	7.58339	0.5733	< 0.0001
SACM1L	SAC1 suppressor of actin mutations 1-like (yeast)	202797_at	3p21.31	0.952381	9.95425	0.57329	< 0.0001
ARPC3	actin related protein 2/3 complex, subunit 3, 21kDa	208736_at	12q24.11	3.80952	12.0345	0.57326	< 0.0001
TBC1D9B	TBC1 domain family, member 9B (with GRAM domain)	215994_x_at	5q35.3	8.57143	8.81732	0.57317	< 0.0001
ZNF780B	zinc finger protein 780B	244818_at	19q13.2	14.2857	4.70702	0.57312	0.0017
ZMIZ2	zinc finger, MIZ-type containing 2	54970_at	7p13	26.6667	9.76938	0.57305	0.0149
NIF3L1	NIF3 NGG1 interacting factor 3-like 1 (S. cerevisiae)	218133_s_at	2q33.1	4.7619	9.03641	0.57297	0.0093
PUS7L	pseudouridylate synthase 7 homolog (S. cerevisiae)-like	221025_x_at	12q12	5.71429	6.53357	0.57295	0.0107
HARS	histidyl-tRNA synthetase	202042_at	5q31.3	5.71429	9.38137	0.57294	< 0.0001
WRNIP1	Werner helicase interacting protein 1	222489_s_at	6p25.2	15.2381	9.4722	0.57286	8e-04
BTF3	basic transcription factor 3	208517_x_at	5q13.2	6.66667	12.598	0.57279	< 0.0001
DYNC1LI2	dynein, cytoplasmic 1, light intermediate chain 2	203590_at	16q22.1	5.71429	10.1513	0.57271	0.002
SPINT2	serine peptidase inhibitor, Kunitz type, 2	210715_s_at	19q13.2	14.2857	11.7911	0.57258	< 0.0001
SDF4	stromal cell derived factor 4	224472_x_at	1p36.33	6.66667	9.8684	0.57258	< 0.0001
C5orf28	chromosome 5 open reading frame 28	219029_at	5p12	47.619	8.22092	0.57254	0.0011
RCOR3	REST corepressor 3	218344_s_at	1q32.2	40.9524	7.69449	0.57248	0.0043
MED30	mediator complex subunit 30	227787_s_at	8q24.11	40.9524	8.73786	0.57223	0.0013
MRPL36	mitochondrial ribosomal protein L36	224331_s_at	5p15.33	65.7143	10.4271	0.57215	0.0077
EPHB4	EPH receptor B4	202894_at	7q22.1	17.1429	8.68017	0.57212	4e-04
DDRGK1	DDRGK domain containing 1	218159_at	20p13	22.8571	9.31149	0.5721	< 0.0001
NGRN	neugrin, neurite outgrowth associated	217722_s_at	15q26.1	2.85714	11.1579	0.5721	< 0.0001
C14orf1	chromosome 14 open reading frame 1	217188_s_at	14q24.3	7.61905	8.79786	0.572	1e-04
MLH3	mutL homolog 3	204838_s_at	14q24.3	7.61905	7.39603	0.57197	7e-04
REXO2	RNA exonuclease 2	218194_at	11q23.2	4.7619	10.9035	0.57196	< 0.0001
ZDHHC4	zinc finger, DHHC-type containing 4	220261_s_at	7p22.1	24.7619	9.23811	0.57188	0.0017
POGZ	pogo transposable element with ZNF domain	212153_at	1q21.3	49.5238	9.29143	0.57185	0.1154
YWHAZ	tyrosine 3-monooxygenase/tryptophan 5-monooxygenase activation protein, zeta	200639_s_at	8q22.3	38.0952	12.2648	0.57148	< 0.0001
ATP5G3	ATP synthase, H+ transporting, mitochondrial Fo complex, subunit C3 (subunit 9)	207508_at	2q31.1	5.71429	11.6156	0.57146	0.0739
ST3GAL4	ST3 beta-galactoside alpha-2,3-sialyltransferase 4	203759_at	11q24.2	6.66667	6.64088	0.57143	0.0077
METAP1D	methionyl aminopeptidase type 1D (mitochondrial)	227805_at	2q31.1	4.7619	6.10965	0.57142	0.0533
CREBZF	CREB/ATF bZIP transcription factor	225594_at	11q14.1	5.71429	8.29738	0.5714	0.1713
C21orf2	chromosome 21 open reading frame 2	203994_s_at	21q22.3	6.66667	7.1905	0.57138	3e-04
KDM5A	lysine (K)-specific demethylase 5A	215698_at	12p13.33	11.4286	7.16457	0.57137	0.0012
C14orf93	chromosome 14 open reading frame 93	219009_at	14q11.2	12.381	6.0764	0.57118	0.0434
ZNF407	zinc finger protein 407	227768_at	18q22.3	7.61905	7.47564	0.57104	< 0.0001
COPS6	COP9 signalosome subunit 6	201405_s_at	7q22.1	17.1429	10.258	0.57103	< 0.0001
CDH26	cadherin 26	232306_at	20q13.33	39.0476	6.29964	0.57101	0.0017
TMEM11	transmembrane protein 11	203437_at	17p11.2	2.85714	8.23631	0.57097	< 0.0001
NANP	N-acetylneuraminic acid phosphatase	228073_at	20p11.21	18.0952	8.18169	0.57089	4e-04
ZNF622	zinc finger protein 622	225152_at	5p15.1	60	9.14261	0.57082	0.0019
TSEN34	TSEN34 tRNA splicing endonuclease subunit	218132_s_at	19q13.42	11.4286	9.45202	0.57081	< 0.0001
PPFIBP1	PTPRF interacting protein, binding protein 1 (liprin beta 1)	214374_s_at	12p11.23	9.52381	5.55579	0.57078	0.0087
ESRP1	epithelial splicing regulatory protein 1	225846_at	8q22.1	36.1905	10.4636	0.57075	< 0.0001
COMMD5	COMM domain containing 5	224387_at	8q24.3	47.619	7.3112	0.57063	0.0457
TBC1D1	TBC1 (tre-2/USP6, BUB2, cdc16) domain family, member 1	1569566_at	4p14	2.85714	3.6333	0.57063	0.6204
SDF4	stromal cell derived factor 4	232032_x_at	1p36.33	6.66667	10.7167	0.5705	3e-04
UBE2C	ubiquitin-conjugating enzyme E2C	202954_at	20q13.12	20.9524	9.97737	0.57045	8e-04
CCT5	chaperonin containing TCP1, subunit 5 (epsilon)	208696_at	5p15.2	59.0476	11.4028	0.5704	0.012
HOMER3	homer homolog 3 (Drosophila)	215489_x_at	19p13.11	5.71429	7.1991	0.57029	0.0041
TMEM147	transmembrane protein 147	202475_at	19q13.12	16.1905	10.8548	0.57021	0.0014
HAX1	HCLS1 associated protein X-1	201145_at	1q21.3	47.619	10.8791	0.57011	0.0357
C2CD2	C2 calcium-dependent domain containing 2	212875_s_at	21q22.3	7.61905	8.71623	0.57009	7e-04
TIRAP	toll-interleukin 1 receptor (TIR) domain containing adaptor protein	239796_x_at	11q24.2	6.66667	5.60388	0.57003	0.0132
KLHL12	kelch-like family member 12	225068_at	1q32.1	41.9048	9.67365	0.56993	0.0274
USP21	ubiquitin specific peptidase 21	218367_x_at	1q23.3	43.8095	7.96724	0.56993	0.018
MOCS2	molybdenum cofactor synthesis 2	218212_s_at	5q11.2	14.2857	8.2907	0.56993	< 0.0001
ZNF687	zinc finger protein 687	234924_s_at	1q21.3	49.5238	6.39128	0.56986	0.1614
PET117	PET117 homolog (S. cerevisiae)	228543_at	20p11.23	22.8571	8.99467	0.56985	< 0.0001
CCDC90A		220094_s_at	6p23	14.2857	9.93968	0.56964	5e-04
ROGDI	rogdi homolog (Drosophila)	218394_at	16p13.3	3.80952	7.32358	0.56956	5e-04
RPL8	ribosomal protein L8	200936_at	8q24.3	47.619	13.7063	0.56949	0.0095
PICALM	phosphatidylinositol binding clathrin assembly protein	215236_s_at	11q14.2	5.71429	7.63372	0.56948	0.0284
DNAJC21	DnaJ (Hsp40) homolog, subfamily C, member 21	235032_at	5p13.2	54.2857	8.46634	0.56943	0.0013
EMB	embigin	226789_at	5q11.1	20.9524	10.2103	0.56941	< 0.0001
SYS1	Sys1 golgi trafficking protein	224668_at	20q13.12	21.9048	8.12971	0.56939	0.0027
ZNF302	zinc finger protein 302	218490_s_at	19q13.11	18.0952	8.40585	0.56939	5e-04
GPR161	G protein-coupled receptor 161	230369_at	1q24.2	38.0952	6.06915	0.56937	0.2199
UBE2L3	ubiquitin-conjugating enzyme E2L 3	200676_s_at	22q11.21	5.71429	7.63039	0.56929	< 0.0001
TINF2	TERF1 (TRF1)-interacting nuclear factor 2	220052_s_at	14q12	13.3333	8.37894	0.56929	< 0.0001
KIF5B	kinesin family member 5B	224662_at	10p11.22	1.90476	10.6198	0.56923	< 0.0001
SSB	Sjogren syndrome antigen B (autoantigen La)	201139_s_at	2q31.1	4.7619	10.156	0.56923	0.0675
MTMR4	myotubularin related protein 4	212277_at	17q22	13.3333	8.5151	0.56907	2e-04
ZNF254	zinc finger protein 254	236133_x_at	19p12	6.66667	4.24365	0.56902	0.0031
AARS2	alanyl-tRNA synthetase 2, mitochondrial	230024_at	6p21.1	17.1429	6.96459	0.569	4e-04
PHF3	PHD finger protein 3	215718_s_at	6q12	6.66667	7.63621	0.569	0.0012
YKT6	YKT6 v-SNARE homolog (S. cerevisiae)	217784_at	7p13	26.6667	8.38592	0.56897	0.0212
SNX16	sorting nexin 16	229618_at	8q21.13	34.2857	7.60708	0.56894	6e-04
UPF3A	UPF3 regulator of nonsense transcripts homolog A (yeast)	206958_s_at	13q34	6.66667	8.58811	0.5689	< 0.0001
PFKM	phosphofructokinase, muscle	210976_s_at	12q13.11	9.52381	8.63068	0.56889	9e-04
KLHDC3	kelch domain containing 3	208784_s_at	6p21.1	17.1429	7.73866	0.56889	0.0394
KDM5B	lysine (K)-specific demethylase 5B	201549_x_at	1q32.1	41.9048	9.37159	0.56887	0.0331
TTC8	tetratricopeptide repeat domain 8	226120_at	14q31.3	8.57143	8.57026	0.56881	< 0.0001
DNAJC21	DnaJ (Hsp40) homolog, subfamily C, member 21	238337_s_at	5p13.2	54.2857	9.27197	0.56874	0.0018
ACOT8	acyl-CoA thioesterase 8	236514_at	20q13.12	20.9524	6.16465	0.56864	0.002
RMND5B	required for meiotic nuclear division 5 homolog B (S. cerevisiae)	218262_at	5q35.3	8.57143	7.89497	0.56863	< 0.0001
CSNK1A1	casein kinase 1, alpha 1	208865_at	5q32	3.80952	11.1487	0.56862	< 0.0001
TAF11	TAF11 RNA polymerase II, TATA box binding protein (TBP)-associated factor, 28kDa	209358_at	6p21.31	11.4286	9.27029	0.56856	0.0773
SUGP2	SURP and G patch domain containing 2	64371_at	19p13.11	7.61905	7.28597	0.56855	0.0035
SRPK2	SRSF protein kinase 2	203182_s_at	7q22.3	17.1429	9.12442	0.56853	< 0.0001
TBC1D7	TBC1 domain family, member 7	223461_at	6p24.1	14.2857	8.53645	0.56825	0.0051
DR1	down-regulator of transcription 1, TBP-binding (negative cofactor 2)	209188_x_at	1p22.1	2.85714	8.2993	0.56823	1e-04
DDX59	DEAD (Asp-Glu-Ala-Asp) box polypeptide 59	228385_at	1q32.1	31.4286	8.02238	0.56817	0.0199
SPECC1L	sperm antigen with calponin homology and coiled-coil domains 1-like	212480_at	22q11.23	4.7619	8.49167	0.56805	< 0.0001
MRPS16	mitochondrial ribosomal protein S16	218046_s_at	10q22.2	4.7619	9.36702	0.56795	4e-04
C16orf62	chromosome 16 open reading frame 62	203173_s_at	16p12.3	2.85714	9.05332	0.56795	2e-04
PANX1	pannexin 1	204715_at	11q21	5.71429	7.97346	0.56792	2e-04
PDK1	pyruvate dehydrogenase kinase, isozyme 1	226452_at	2q31.1	4.7619	9.2829	0.56792	0.7027
RAC1	ras-related C3 botulinum toxin substrate 1 (rho family, small GTP binding protein Rac1)	1567458_s_at	7p22.1	24.7619	10.4417	0.56789	6e-04
ERGIC1	endoplasmic reticulum-golgi intermediate compartment (ERGIC) 1	224577_at	5q35.1	8.57143	8.50211	0.56784	0.001
INTS2	integrator complex subunit 2	224308_s_at	17q23.2	12.381	7.4877	0.56783	1e-04
LRRC14	leucine rich repeat containing 14	32062_at	8q24.3	47.619	6.90774	0.56778	0.0054
OS9	osteosarcoma amplified 9, endoplasmic reticulum lectin	215399_s_at	12q13.3	18.0952	9.64681	0.56772	0.3853
PPM1A	protein phosphatase, Mg2+/Mn2+ dependent, 1A	203966_s_at	14q23.1	12.381	9.35567	0.56764	0.0028
WSB2	WD repeat and SOCS box containing 2	201760_s_at	12q24.23	4.7619	10.4921	0.5676	1e-04
NAV1	neuron navigator 1	224772_at	1q32.1	40.9524	7.67187	0.56757	0.0655
METTL5	methyltransferase like 5	221570_s_at	2q31.1	4.7619	10.319	0.56744	0.0045
DCAF17	DDB1 and CUL4 associated factor 17	231921_at	2q31.1	4.7619	6.88398	0.56738	0.0272
CUL5	cullin 5	203532_x_at	11q22.3	3.80952	6.7098	0.56725	0.001
NRDE2	NRDE-2, necessary for RNA interference, domain containing	227575_s_at	14q32.11	8.57143	6.48865	0.56722	< 0.0001
LARP4B	La ribonucleoprotein domain family, member 4B	208954_s_at	10p15.3	5.71429	7.78797	0.56712	< 0.0001
IFT52	intraflagellar transport 52	218709_s_at	20q13.12	15.2381	8.91126	0.56708	< 0.0001
CPSF4	cleavage and polyadenylation specific factor 4, 30kDa	206688_s_at	7q22.1	16.1905	9.12154	0.56696	< 0.0001
ZNF362	zinc finger protein 362	226820_at	1p35.1	5.71429	9.23241	0.5669	< 0.0001
SDF4	stromal cell derived factor 4	221972_s_at	1p36.33	6.66667	8.74176	0.56674	7e-04
ZNF208	zinc finger protein 208	1568646_x_at	19p12	4.7619	3.16055	0.56662	0.533
SLC25A13	solute carrier family 25 (aspartate/glutamate carrier), member 13	203775_at	7q21.3	15.2381	8.59987	0.56654	4e-04
PAPD5	PAP associated domain containing 5	229043_at	16q12.1	1.90476	8.19841	0.56645	0.0034
CNOT7	CCR4-NOT transcription complex, subunit 7	218250_s_at	8p22	3.80952	10.5521	0.56643	2e-04
TMEM201	transmembrane protein 201	227617_at	1p36.22	5.71429	7.77342	0.56633	0.0647
FAM173B	family with sequence similarity 173, member B	225670_at	5p15.2	58.0952	8.65249	0.56622	0.0127
IMPAD1	inositol monophosphatase domain containing 1	224744_at	8q12.1	29.5238	8.0157	0.56619	3e-04
SUB1	SUB1 homolog (S. cerevisiae)	212857_x_at	5p13.3	49.5238	12.3924	0.56603	6e-04
BCL9	B-cell CLL/lymphoma 9	204129_at	1q21.2	45.7143	8.22744	0.56603	0.0321
ITGB2-AS1	ITGB2 antisense RNA 1	229040_at	21q22.3	5.71429	6.1072	0.56598	0.0032
PLEKHB1	pleckstrin homology domain containing, family B (evectins) member 1	209504_s_at	11q13.4	7.61905	7.30511	0.56595	0.3934
RDX	radixin	244739_at	11q22.3	3.80952	3.49779	0.56593	0.0111
TUBD1	tubulin, delta 1	231853_at	17q23.1	13.3333	6.71406	0.56591	0.003
HIST1H2AM	histone cluster 1, H2am	214481_at	6p22.1	13.3333	5.46756	0.56564	0.061
C16orf87	chromosome 16 open reading frame 87	226608_at	16q11.2	1.90476	6.93129	0.56552	0.3188
TMEM194A	transmembrane protein 194A	212621_at	12q13.3	13.3333	8.16853	0.5655	0.0036
RAB30	RAB30, member RAS oncogene family	206530_at	11q14.1	5.71429	5.15292	0.5655	0.4329
PTRH2	peptidyl-tRNA hydrolase 2	218732_at	17q23.1	13.3333	9.36947	0.56548	9e-04
PARPBP	PARP1 binding protein	227928_at	12q23.2	3.80952	5.21873	0.56523	0.0016
ZSCAN9	zinc finger and SCAN domain containing 9	239406_at	6p22.1	13.3333	7.11754	0.56507	0.0018
BRIX1	BRX1, biogenesis of ribosomes, homolog (S. cerevisiae)	219177_at	5p13.2	54.2857	7.71162	0.56504	8e-04
SLC35C2	solute carrier family 35 (GDP-fucose transporter), member C2	219447_s_at	20q13.12	21.9048	8.01807	0.56502	5e-04
PIP5K1A	phosphatidylinositol-4-phosphate 5-kinase, type I, alpha	211205_x_at	1q21.3	49.5238	5.78671	0.56498	0.1651
CRYZL1	crystallin, zeta (quinone reductase)-like 1	226151_x_at	21q22.11	2.85714	8.54135	0.56466	< 0.0001
DFFB	DNA fragmentation factor, 40kDa, beta polypeptide (caspase-activated DNase)	206752_s_at	1p36.32	7.61905	6.56418	0.56464	1e-04
RRAGA	Ras-related GTP binding A	201628_s_at	9p22.1	2.85714	10.3443	0.56458	< 0.0001
UFSP2	UFM1-specific peptidase 2	218449_at	4q35.1	2.85714	8.5311	0.56456	< 0.0001
EBAG9	estrogen receptor binding site associated, antigen, 9	204274_at	8q23.2	39.0476	10.1756	0.56449	0.0025
MTPAP	mitochondrial poly(A) polymerase	218947_s_at	10p11.23	1.90476	7.93797	0.56447	0.0012
FAM210A	family with sequence similarity 210, member A	230739_at	18p11.21	8.57143	7.22884	0.56442	6e-04
STK24	serine/threonine kinase 24	208855_s_at	13q32.2	6.66667	11.7893	0.56439	< 0.0001
DCAF11	DDB1 and CUL4 associated factor 11	216389_s_at	14q12	13.3333	7.2564	0.56416	0.0015
ZFP36L1	ZFP36 ring finger protein-like 1	229054_at	14q24.1	8.57143	6.70171	0.56415	2e-04
TIMM8B	translocase of inner mitochondrial membrane 8 homolog B (yeast)	223478_at	11q23.1	3.80952	7.87621	0.56409	6e-04
MPHOSPH9	M-phase phosphoprotein 9	215731_s_at	12q24.31	2.85714	6.05609	0.56401	< 0.0001
SNX5	sorting nexin 5	229980_s_at	20p11.23	22.8571	10.7289	0.564	< 0.0001
ATP5F1	ATP synthase, H+ transporting, mitochondrial Fo complex, subunit B1	211755_s_at	1p13.2	0.952381	12.4346	0.56389	< 0.0001
RAB24	RAB24, member RAS oncogene family	225251_at	5q35.3	8.57143	8.61909	0.56388	1e-04
TP73-AS1	TP73 antisense RNA 1	213340_s_at	1p36.32	7.61905	8.39219	0.56382	< 0.0001
OCIAD2	OCIA domain containing 2	225314_at	4p11	2.85714	11.4588	0.56375	1e-04
SERINC3	serine incorporator 3	211769_x_at	20q13.12	20.9524	9.94274	0.56363	8e-04
GATAD2A	GATA zinc finger domain containing 2A	234294_x_at	19p13.11	7.61905	9.47809	0.56344	0.0144
ANXA9	annexin A9	210085_s_at	1q21.3	49.5238	5.66701	0.56343	0.1188
STK24	serine/threonine kinase 24	208854_s_at	13q32.2	6.66667	9.45954	0.56331	2e-04
COQ7	coenzyme Q7 homolog, ubiquinone (yeast)	210820_x_at	16p12.3	3.80952	6.99747	0.56326	0.5699
PLEKHA3	pleckstrin homology domain containing, family A (phosphoinositide binding specific) member 3	223370_at	2q31.2	5.71429	8.94327	0.5632	0.0034
ASB7	ankyrin repeat and SOCS box containing 7	226513_at	15q26.3	2.85714	7.68365	0.56318	< 0.0001
TIMM23	translocase of inner mitochondrial membrane 23 homolog (yeast)	225535_s_at	10q11.22	4.7619	10.784	0.56313	3e-04
COA5	cytochrome c oxidase assembly factor 5	225409_at	2q11.2	6.66667	8.35598	0.56308	0.0062
RIOK3	RIO kinase 3	202129_s_at	18q11.2	9.52381	8.1796	0.56299	0.0345
CLEC16A	C-type lectin domain family 16, member A	212786_at	16p13.13	5.71429	6.66328	0.5629	< 0.0001
FBXO4	F-box protein 4	223493_at	5p13.1	47.619	7.1424	0.56287	0.0051
POP1	processing of precursor 1, ribonuclease P/MRP subunit (S. cerevisiae)	213449_at	8q22.2	38.0952	6.47217	0.56275	0.0028
CCDC15	coiled-coil domain containing 15	241360_at	11q24.2	6.66667	4.51099	0.56272	7e-04
ZNF506	zinc finger protein 506	221626_at	19p13.11	7.61905	5.90166	0.5627	0.0459
UBE2N	ubiquitin-conjugating enzyme E2N	201523_x_at	12q22	3.80952	9.65152	0.56266	5e-04
WBP4	WW domain binding protein 4	203597_s_at	13q14.11	1.90476	7.58522	0.56265	9e-04
SPATA2	spermatogenesis associated 2	204433_s_at	20q13.13	23.8095	7.29274	0.56264	3e-04
ALKBH8	alkB, alkylation repair homolog 8 (E. coli)	235713_at	11q22.3	3.80952	6.39675	0.56263	0.02
ALS2	amyotrophic lateral sclerosis 2 (juvenile)	232184_at	2q33.1	3.80952	5.91198	0.56257	0.1606
MNF1		228192_at	6p21.31	12.381	5.49425	0.56256	0.0025
VPS4B	vacuolar protein sorting 4 homolog B (S. cerevisiae)	218171_at	18q21.33	7.61905	9.46644	0.56254	< 0.0001
CHKB	choline kinase beta	204193_at	22q13.33	5.71429	9.04097	0.5625	< 0.0001
KLHL12	kelch-like family member 12	219931_s_at	1q32.1	41.9048	6.88415	0.56248	0.0294
STEAP1	six transmembrane epithelial antigen of the prostate 1	205542_at	7q21.13	15.2381	8.94883	0.5624	0.004
KDM5B	lysine (K)-specific demethylase 5B	211202_s_at	1q32.1	41.9048	9.46709	0.56239	0.0266
RAB5A	RAB5A, member RAS oncogene family	209089_at	3p24.3	0.952381	11.0811	0.56232	< 0.0001
EIF1AX	eukaryotic translation initiation factor 1A, X-linked	201017_at	23p22.12	2.85714	9.00268	0.56226	< 0.0001
MTCH1	mitochondrial carrier 1	221619_s_at	6p21.2	11.4286	12.0172	0.56221	0.0011
POP7	processing of precursor 7, ribonuclease P/MRP subunit (S. cerevisiae)	209482_at	7q22.1	17.1429	9.08616	0.56216	1e-04
NUS1	nuclear undecaprenyl pyrophosphate synthase 1 homolog (S. cerevisiae)	225070_at	6q22.1	0.952381	8.63469	0.56196	< 0.0001
DNAJA3	DnaJ (Hsp40) homolog, subfamily A, member 3	1554078_s_at	16p13.3	3.80952	9.81048	0.5619	0.022
MTF2	metal response element binding transcription factor 2	203345_s_at	1p22.1	2.85714	9.39354	0.56188	5e-04
KANSL2	KAT8 regulatory NSL complex subunit 2	221821_s_at	12q13.11	9.52381	8.63398	0.56184	0.0034
MRPL10	mitochondrial ribosomal protein L10	224671_at	17q21.32	13.3333	9.22731	0.56182	0.0015
PARPBP	PARP1 binding protein	220060_s_at	12q23.2	3.80952	4.63581	0.56176	0.0022
ZBTB9	zinc finger and BTB domain containing 9	226163_at	6p21.32	12.381	7.18993	0.56159	0.0011
WDR20	WD repeat domain 20	227693_at	14q32.31	12.381	7.24514	0.56155	5e-04
EMC1	ER membrane protein complex subunit 1	1556186_s_at	1p36.13	4.7619	7.34811	0.56137	1e-04
UCKL1	uridine-cytidine kinase 1-like 1	218533_s_at	20q13.33	43.8095	8.53795	0.56136	0.0073
TMEM230	transmembrane protein 230	224584_at	20p12.3	20.9524	11.8114	0.56133	< 0.0001
GATAD2A	GATA zinc finger domain containing 2A	218131_s_at	19p13.11	7.61905	9.17838	0.56133	0.0049
ATAD2	ATPase family, AAA domain containing 2	228401_at	8q24.13	45.7143	8.02161	0.56107	0.0014
HPS4	Hermansky-Pudlak syndrome 4	218402_s_at	22q12.1	6.66667	7.14933	0.56106	< 0.0001
FBXO9	F-box protein 9	210638_s_at	6p12.1	11.4286	10.0898	0.56106	8e-04
FAM83A	family with sequence similarity 83, member A	238741_at	8q24.13	45.7143	7.63308	0.56093	0.0272
RPL36AL	ribosomal protein L36a-like	207585_s_at	14q21.3	16.1905	12.4061	0.56091	< 0.0001
KIAA2026	KIAA2026	228446_at	9p24.1	1.90476	8.10739	0.56083	< 0.0001
PPP1R3E	protein phosphatase 1, regulatory subunit 3E	229001_at	14q11.2	13.3333	7.3107	0.56083	0.0161
GORASP2	golgi reassembly stacking protein 2, 55kDa	208842_s_at	2q31.1	5.71429	10.6445	0.5608	0.0044
WRB	tryptophan rich basic protein	202749_at	21q22.2	3.80952	10.2052	0.56076	0.0011
GTPBP4	GTP binding protein 4	218239_s_at	10p15.3	5.71429	9.35362	0.56074	3e-04
TBCB	tubulin folding cofactor B	216194_s_at	19q13.12	16.1905	10.161	0.56071	< 0.0001
DAAM1	dishevelled associated activator of morphogenesis 1	216060_s_at	14q23.1	12.381	8.76184	0.56058	< 0.0001
SERINC3	serine incorporator 3	221472_at	20q13.12	20.9524	10.0977	0.5605	0.0012
FOXA1	forkhead box A1	237086_at	14q21.1	24.7619	5.88898	0.5605	0.0027
TSPAN17	tetraspanin 17	225235_at	5q35.2	8.57143	8.38015	0.56041	< 0.0001
SLC25A33	solute carrier family 25 (pyrimidine nucleotide carrier), member 33	223296_at	1p36.22	5.71429	8.44493	0.56028	0.0394
TMEM218	transmembrane protein 218	235876_at		6.66667	3.83354	0.56027	0.1421
TSPYL5	TSPY-like 5	213122_at	8q22.1	38.0952	9.18419	0.5602	0.0217
TMEM65	transmembrane protein 65	238045_at	8q24.13	46.6667	5.59707	0.56017	0.0036
MCM3	minichromosome maintenance complex component 3	201555_at	6p12.2	11.4286	9.37589	0.56013	0.001
PRPF4B	pre-mRNA processing factor 4B	202126_at	6p25.2	15.2381	9.84489	0.56006	1e-04
ATP5I	ATP synthase, H+ transporting, mitochondrial Fo complex, subunit E	207335_x_at	4p16.3	5.71429	10.2379	0.55993	< 0.0001
TIMM23	translocase of inner mitochondrial membrane 23 homolog (yeast)	218118_s_at	10q11.22	4.7619	9.4356	0.55989	5e-04
LRRC1	leucine rich repeat containing 1	218816_at	6p12.1	11.4286	8.48642	0.55977	2e-04
GID8	GID complex subunit 8	225376_at	20q13.33	45.7143	9.03369	0.55969	0.0083
SUB1	SUB1 homolog (S. cerevisiae)	214512_s_at	5p13.3	49.5238	11.4807	0.55963	0.0069
MRPL18	mitochondrial ribosomal protein L18	217907_at	6q25.3	0.952381	10.3679	0.5596	< 0.0001
WAPAL	wings apart-like homolog (Drosophila)	212267_at	10q23.2	3.80952	9.05137	0.55946	< 0.0001
CLPTM1L	CLPTM1-like	226935_s_at	5p15.33	68.5714	10.3559	0.55934	0.0136
UBE2R2	ubiquitin-conjugating enzyme E2R 2	223014_at	9p13.3	3.80952	10.3271	0.55932	< 0.0001
KIAA1429	KIAA1429	238818_at	8q22.1	36.1905	5.52549	0.55925	7e-04
DNAJC14	DnaJ (Hsp40) homolog, subfamily C, member 14	1554451_s_at	12q13.2	8.57143	6.94117	0.55922	< 0.0001
PIGH	phosphatidylinositol glycan anchor biosynthesis, class H	209625_at	14q24.1	8.57143	7.43126	0.55918	0.0035
PHF20L1	PHD finger protein 20-like 1	1554472_a_at	8q24.22	52.381	6.446	0.55903	0.0399
POLR3A	polymerase (RNA) III (DNA directed) polypeptide A, 155kDa	227872_at	10q22.3	8.57143	7.50058	0.55902	0.0072
USP1	ubiquitin specific peptidase 1	202413_s_at	1p31.3	3.80952	10.2777	0.559	< 0.0001
PPP1R3E	protein phosphatase 1, regulatory subunit 3E	227412_at	14q11.2	13.3333	6.25282	0.55896	0.1955
SLC25A36	solute carrier family 25 (pyrimidine nucleotide carrier ), member 36	237741_at	3q23	11.4286	5.57281	0.55895	0.0056
ZNF107	zinc finger protein 107	205739_x_at	7q11.21	20	6.70255	0.55877	< 0.0001
TRIM33	tripartite motif containing 33	212435_at	1p13.2	3.80952	8.87295	0.55873	1e-04
TIMM50	translocase of inner mitochondrial membrane 50 homolog (S. cerevisiae)	224913_s_at	19q13.2	14.2857	9.41737	0.55872	0.0021
WDHD1	WD repeat and HMG-box DNA binding protein 1	204727_at	14q22.3	13.3333	4.65183	0.5586	0.0397
NFS1	NFS1 cysteine desulfurase	218455_at	20q11.22	21.9048	7.61878	0.55856	< 0.0001
RSBN1	round spermatid basic protein 1	213694_at	1p13.2	2.85714	8.29897	0.55835	2e-04
C2orf47	chromosome 2 open reading frame 47	219176_at	2q33.1	4.7619	9.3351	0.55832	0.0651
DIAPH1	diaphanous-related formin 1	209190_s_at	5q31.3	5.71429	9.73329	0.55827	< 0.0001
SEC23B	Sec23 homolog B (S. cerevisiae)	201583_s_at	20p11.23	21.9048	9.46802	0.55826	< 0.0001
CDC73	cell division cycle 73	229828_at	1q31.2	32.381	7.41711	0.55816	0.0037
ACER3	alkaline ceramidase 3	222688_at	11q13.5	7.61905	8.26778	0.55809	0.0315
ZNF253	zinc finger protein 253	242919_at	19p13.11	7.61905	6.74833	0.55808	0.0924
AAR2	AAR2 splicing factor homolog (S. cerevisiae)	218089_at	20q11.23	20.9524	8.32084	0.55802	1e-04
ALKBH4	alkB, alkylation repair homolog 4 (E. coli)	222228_s_at	7q22.1	17.1429	6.65009	0.55799	2e-04
NUDCD3	NudC domain containing 3	201270_x_at	7p13	26.6667	8.91356	0.5579	0.0071
PHB2	prohibitin 2	201600_at	12p13.31	10.4762	11.7914	0.55783	< 0.0001
NCOR1	nuclear receptor corepressor 1	200854_at	17p11.2	1.90476	8.58995	0.55768	< 0.0001
C2orf69	chromosome 2 open reading frame 69	227973_at	2q33.1	4.7619	8.587	0.5576	0.0276
SNW1	SNW domain containing 1	215424_s_at	14q24.3	8.57143	9.13525	0.55758	< 0.0001
ZNF410	zinc finger protein 410	209944_at	14q24.3	8.57143	10.1571	0.55756	0.0019
TBC1D9B	TBC1 domain family, member 9B (with GRAM domain)	212052_s_at	5q35.3	8.57143	9.06365	0.55744	2e-04
DDX59	DEAD (Asp-Glu-Ala-Asp) box polypeptide 59	228386_s_at	1q32.1	31.4286	6.86626	0.55744	0.0123
VTI1A	vesicle transport through interaction with t-SNAREs 1A	242356_at	10q25.2	4.7619	6.03487	0.55728	3e-04
ERGIC2	ERGIC and golgi 2	240172_at	12p11.22	10.4762	6.62383	0.55728	0.0124
FOXRED1	FAD-dependent oxidoreductase domain containing 1	223128_at	11q24.2	6.66667	8.05722	0.55719	7e-04
ASPM	asp (abnormal spindle) homolog, microcephaly associated (Drosophila)	219918_s_at	1q31.3	29.5238	8.16709	0.55714	0.1753
ZNF85	zinc finger protein 85	1554445_at	19p12	6.66667	5.21592	0.55712	0.3315
RUFY1	RUN and FYVE domain containing 1	233380_s_at	5q35.3	8.57143	8.25484	0.55706	< 0.0001
NKIRAS2	NFKB inhibitor interacting Ras-like 2	222105_s_at	17q21.2	11.4286	7.92596	0.55703	2e-04
ZNF16	zinc finger protein 16	219548_at	8q24.3	47.619	7.3832	0.55699	0.0036
CCDC89	coiled-coil domain containing 89	1553228_at		5.71429	3.32919	0.55697	0.5588
MAPK1	mitogen-activated protein kinase 1	224621_at	22q11.22	5.71429	10.5159	0.55688	< 0.0001
DNAJC16	DnaJ (Hsp40) homolog, subfamily C, member 16	212908_at	1p36.21	3.80952	8.52991	0.55671	< 0.0001
ZRSR2	zinc finger (CCCH type), RNA-binding motif and serine/arginine rich 2	208174_x_at	23p22.2	2.85714	8.07718	0.55657	< 0.0001
GNAI3	guanine nucleotide binding protein (G protein), alpha inhibiting activity polypeptide 3	201180_s_at	1p13.3	2.85714	10.8763	0.55656	< 0.0001
PPP2R5E	protein phosphatase 2, regulatory subunit B', epsilon isoform	203338_at	14q23.2	11.4286	10.7935	0.55637	< 0.0001
CTNNA1	catenin (cadherin-associated protein), alpha 1, 102kDa	210844_x_at	5q31.2	5.71429	11.6862	0.55634	< 0.0001
MARS	methionyl-tRNA synthetase	201475_x_at	12q13.3	17.1429	9.46198	0.55631	9e-04
SLIRP	SRA stem-loop interacting RNA binding protein	221434_s_at	14q24.3	8.57143	10.932	0.55631	4e-04
UBE2L3	ubiquitin-conjugating enzyme E2L 3	200684_s_at	22q11.21	5.71429	8.41325	0.55625	< 0.0001
IMPAD1	inositol monophosphatase domain containing 1	218516_s_at	8q12.1	29.5238	7.9369	0.55617	8e-04
KIFC1	kinesin family member C1	209680_s_at	6p21.32	12.381	7.49112	0.55598	0.0636
MINOS1	mitochondrial inner membrane organizing system 1	224867_at	1p36.13	4.7619	11.1788	0.55581	0.0168
METTL3	methyltransferase like 3	213653_at	14q11.2	14.2857	7.92393	0.55581	0.0263
RBFA	ribosome binding factor A (putative)	219419_at	18q23	11.4286	7.95025	0.55575	< 0.0001
RBM8A	RNA binding motif protein 8A	222443_s_at	1q21.1	40	10.3764	0.55541	0.0379
YWHAB	tyrosine 3-monooxygenase/tryptophan 5-monooxygenase activation protein, beta	217718_s_at	20q13.12	20.9524	12.755	0.5554	5e-04
COQ5	coenzyme Q5 homolog, methyltransferase (S. cerevisiae)	223114_at	12q24.31	2.85714	8.89203	0.55538	0.001
ANKIB1	ankyrin repeat and IBR domain containing 1	224682_at	7q21.2	16.1905	9.51303	0.55533	2e-04
FCHSD2	FCH and double SH3 domains 2	1554360_at	11q13.4	7.61905	5.32353	0.55528	0.3651
FAM49B	family with sequence similarity 49, member B	228987_at	8q24.21	48.5714	6.93336	0.55524	0.0203
PCMT1	protein-L-isoaspartate (D-aspartate) O-methyltransferase	205202_at	6q25.1	0.952381	9.92486	0.55521	0.0014
PHF20L1	PHD finger protein 20-like 1	231967_at	8q24.22	52.381	6.09514	0.55517	0.0249
SNX5	sorting nexin 5	222417_s_at	20p11.23	22.8571	10.1621	0.55515	1e-04
CBL	Cbl proto-oncogene, E3 ubiquitin protein ligase	225231_at	11q23.3	4.7619	8.45937	0.55501	0.0206
IARS	isoleucyl-tRNA synthetase	204744_s_at	9q22.31	2.85714	10.7394	0.55499	0.0242
MIER3	mesoderm induction early response 1, family member 3	228961_at	5q11.2	12.381	8.00649	0.55498	< 0.0001
NUPL2	nucleoporin like 2	204003_s_at	7p15.3	27.619	7.96904	0.55494	0.0477
FAM210A	family with sequence similarity 210, member A	242149_at	18p11.21	8.57143	5.75353	0.55492	< 0.0001
ZNF507	zinc finger protein 507	235618_at	19q13.11	17.1429	6.1287	0.55488	0.001
RNF114	ring finger protein 114	200868_s_at	20q13.13	23.8095	8.78878	0.55487	0.0166
BOP1	block of proliferation 1	212563_at	8q24.3	47.619	7.45788	0.55478	0.0056
CPSF3L	cleavage and polyadenylation specific factor 3-like	233625_x_at	1p36.33	6.66667	8.33543	0.55474	0.0088
NAA60	N(alpha)-acetyltransferase 60, NatF catalytic subunit	45526_g_at	16p13.3	3.80952	10.1233	0.55468	3e-04
ZSCAN32	zinc finger and SCAN domain containing 32	218937_at	16p13.3	3.80952	7.34295	0.55466	5e-04
IRGQ	immunity-related GTPase family, Q	1555833_a_at	19q13.31	14.2857	8.43475	0.55463	< 0.0001
IRGQ	immunity-related GTPase family, Q	221877_at	19q13.31	14.2857	8.41435	0.55454	< 0.0001
FAM193A	family with sequence similarity 193, member A	203600_s_at	4p16.3	5.71429	8.00687	0.55452	3e-04
TM2D3	TM2 domain containing 3	221702_s_at	15q26.3	2.85714	9.94386	0.55451	< 0.0001
SENP1	SUMO1/sentrin specific peptidase 1	226619_at	12q13.11	9.52381	7.08315	0.55446	0.0025
PPIL1	peptidylprolyl isomerase (cyclophilin)-like 1	222500_at	6p21.2	11.4286	9.10647	0.55443	0.0308
PIK3CB	phosphatidylinositol-4,5-bisphosphate 3-kinase, catalytic subunit beta	217620_s_at	3q22.3	10.4762	5.2407	0.55436	0.0459
FTSJ3	FtsJ homolog 3 (E. coli)	218103_at	17q23.3	15.2381	8.81506	0.55432	< 0.0001
ZNF101	zinc finger protein 101	1552634_a_at	19p13.11	7.61905	6.09013	0.5543	9e-04
MTF2	metal response element binding transcription factor 2	209705_at	1p22.1	2.85714	7.4799	0.55405	1e-04
MPC2	mitochondrial pyruvate carrier 2	202427_s_at	1q24.2	38.0952	10.182	0.55401	0.0559
PICALM	phosphatidylinositol binding clathrin assembly protein	212511_at	11q14.2	5.71429	8.68045	0.55394	0.0071
RALGAPB	Ral GTPase activating protein, beta subunit (non-catalytic)	224678_at	20q11.23	17.1429	6.98452	0.5539	2e-04
UBE2Q1	ubiquitin-conjugating enzyme E2Q family member 1	217978_s_at	1q21.3	47.619	10.7632	0.55387	0.0465
ZRSR2	zinc finger (CCCH type), RNA-binding motif and serine/arginine rich 2	213876_x_at	23p22.2	2.85714	8.0827	0.55386	< 0.0001
ZMIZ2	zinc finger, MIZ-type containing 2	221924_at	7p13	26.6667	7.22989	0.55384	0.0128
MRPS7	mitochondrial ribosomal protein S7	217932_at	17q25.1	23.8095	9.63426	0.55377	0.0062
VIMP	VCP-interacting membrane protein	223209_s_at	15q26.3	2.85714	10.9358	0.55362	< 0.0001
HPS4	Hermansky-Pudlak syndrome 4	54037_at	22q12.1	6.66667	6.8155	0.5536	< 0.0001
NACA	nascent polypeptide-associated complex alpha subunit	200735_x_at	12q13.3	8.57143	13.6737	0.55358	0.0115
PRPF6	pre-mRNA processing factor 6	208880_s_at	20q13.33	43.8095	9.35452	0.55355	0.0031
NMRAL1	NmrA-like family domain containing 1	231271_x_at	16p13.3	3.80952	9.27768	0.55354	0.0025
AZIN1	antizyme inhibitor 1	201772_at	8q22.3	39.0476	9.92397	0.55353	< 0.0001
TSPAN13	tetraspanin 13	217979_at	7p21.1	28.5714	12.6199	0.55339	0.0049
CYP2R1	cytochrome P450, family 2, subfamily R, polypeptide 1	207786_at	11p15.2	6.66667	5.98722	0.55338	< 0.0001
DNAJC11	DnaJ (Hsp40) homolog, subfamily C, member 11	215792_s_at	1p36.31	6.66667	7.944	0.55337	0.0183
PAK1	p21 protein (Cdc42/Rac)-activated kinase 1	226507_at	11q14.1	9.52381	8.98321	0.55315	0.0903
FKBPL	FK506 binding protein like	219187_at	6p21.32	12.381	7.02545	0.55309	0.0064
ZNF10	zinc finger protein 10	235366_at	12q24.33	9.52381	5.40536	0.55305	0.0381
MIB1	mindbomb E3 ubiquitin protein ligase 1	224720_at	18q11.2	9.52381	8.90479	0.55292	2e-04
NCK1	NCK adaptor protein 1	211063_s_at	3q22.3	10.4762	9.1071	0.5529	1e-04
MTPAP	mitochondrial poly(A) polymerase	233873_x_at	10p11.23	1.90476	8.51098	0.55289	8e-04
WDR36	WD repeat domain 36	226180_at	5q22.1	4.7619	7.86698	0.55278	< 0.0001
TNKS2	tankyrase, TRF1-interacting ankyrin-related ADP-ribose polymerase 2	218228_s_at	10q23.32	3.80952	9.80074	0.55278	< 0.0001
GLYR1	glyoxylate reductase 1 homolog (Arabidopsis)	218506_x_at	16p13.3	3.80952	9.42505	0.55277	0.0032
ZBTB10	zinc finger and BTB domain containing 10	222863_at	8q21.13	35.2381	5.76949	0.55276	0.0015
CPNE1	copine I	206918_s_at	20q11.22	21.9048	8.72495	0.55274	6e-04
PWP1	PWP1 homolog (S. cerevisiae)	201608_s_at	12q23.3	2.85714	9.33036	0.55273	0.0024
COPRS	coordinator of PRMT5, differentiation stimulator	225096_at	17q11.2	7.61905	9.55292	0.55271	< 0.0001
ITGB2-AS1	ITGB2 antisense RNA 1	229041_s_at	21q22.3	5.71429	7.4642	0.5527	7e-04
PHACTR4	phosphatase and actin regulator 4	226823_at	1p35.3	4.7619	9.50653	0.55269	< 0.0001
ACLY	ATP citrate lyase	201128_s_at	17q21.2	11.4286	11.0147	0.55265	1e-04
NDUFS1	NADH dehydrogenase (ubiquinone) Fe-S protein 1, 75kDa (NADH-coenzyme Q reductase)	229647_at	2q33.3	3.80952	7.92418	0.55264	0.0153
PQLC2	PQ loop repeat containing 2	1555783_x_at	1p36.13	4.7619	7.21343	0.55263	0.0108
TMEM9B	TMEM9 domain family, member B	218065_s_at	11p15.4	6.66667	10.1536	0.55262	< 0.0001
E2F3	E2F transcription factor 3	203693_s_at	6p22.3	13.3333	8.81212	0.55242	0.0099
MAT2B	methionine adenosyltransferase II, beta	217993_s_at	5q34	6.66667	10.9242	0.55226	< 0.0001
EXOSC10	exosome component 10	207541_s_at	1p36.22	5.71429	8.96995	0.55223	0.0013
TTC30A	tetratricopeptide repeat domain 30A	213679_at	2q31.2	5.71429	6.53602	0.55204	0.5667
DSCR3	Down syndrome critical region gene 3	203635_at	21q22.13	2.85714	8.29741	0.55203	0.0025
GINS4	GINS complex subunit 4 (Sld5 homolog)	211767_at	8p11.21	14.2857	6.35099	0.55199	0.0047
RPAP3	RNA polymerase II associated protein 3	218842_at	12q13.11	9.52381	8.87079	0.55195	0.0039
CAPN12	calpain 12	228705_at	19q13.2	15.2381	8.04977	0.55173	0.0869
JHDM1D		221778_at	7q34	16.1905	8.65979	0.55171	0.0245
ZNF93	zinc finger protein 93	1569240_at	19p12	7.61905	3.25991	0.55171	0.3537
MTHFR	methylenetetrahydrofolate reductase (NAD(P)H)	226929_at	1p36.22	4.7619	7.37018	0.55167	< 0.0001
C2orf69	chromosome 2 open reading frame 69	238974_at	2q33.1	4.7619	9.89963	0.55162	0.1114
USP14	ubiquitin specific peptidase 14 (tRNA-guanine transglycosylase)	226567_at	18p11.32	8.57143	8.98622	0.55161	< 0.0001
MRPL42	mitochondrial ribosomal protein L42	217919_s_at	12q22	3.80952	9.71526	0.55154	0.0021
CCDC82	coiled-coil domain containing 82	1554785_at	11q21	4.7619	3.51923	0.5515	0.0769
ANXA9	annexin A9	211712_s_at	1q21.3	49.5238	5.32543	0.55147	0.0116
PCMTD1	protein-L-isoaspartate (D-aspartate) O-methyltransferase domain containing 1	244706_at	8q11.23	28.5714	4.02548	0.55145	0.0214
GOSR1	golgi SNAP receptor complex member 1	213020_at	17q11.2	5.71429	8.32223	0.55133	3e-04
GTPBP4	GTP binding protein 4	218238_at	10p15.3	5.71429	8.54028	0.55131	< 0.0001
MTMR4	myotubularin related protein 4	214268_s_at	17q22	13.3333	8.53853	0.55123	7e-04
PRCC	papillary renal cell carcinoma (translocation-associated)	208938_at	1q23.1	42.8571	7.84621	0.55104	0.0065
CSDE1	cold shock domain containing E1, RNA-binding	219939_s_at	1p13.2	3.80952	11.6401	0.551	< 0.0001
KLHL21	kelch-like family member 21	203068_at	1p36.31	6.66667	7.07731	0.55099	0.0157
DPY19L4	dpy-19-like 4 (C. elegans)	1556613_s_at	8q22.1	36.1905	6.58882	0.55098	0.0162
LYRM4	LYR motif containing 4	218561_s_at	6p25.1	15.2381	9.13205	0.55097	0.0054
GON4L	gon-4-like (C. elegans)	1555913_at	1q22	43.8095	6.93485	0.55094	0.0489
ZNF85	zinc finger protein 85	206572_x_at	19p12	6.66667	7.28349	0.55092	0.0238
IRGQ	immunity-related GTPase family, Q	64488_at	19q13.31	14.2857	7.97364	0.55088	< 0.0001
TRIM27	tripartite motif containing 27	212116_at	6p22.1	12.381	9.20717	0.55083	4e-04
MBD1	methyl-CpG binding domain protein 1	203353_s_at	18q21.1	7.61905	9.20224	0.55067	< 0.0001
NSMAF	neutral sphingomyelinase (N-SMase) activation associated factor	232148_at	8q12.1	30.4762	5.44593	0.55064	0.0632
EFTUD2	elongation factor Tu GTP binding domain containing 2	222398_s_at	17q21.31	10.4762	10.2561	0.55059	8e-04
POLR3A	polymerase (RNA) III (DNA directed) polypeptide A, 155kDa	231763_at	10q22.3	8.57143	7.80386	0.55054	6e-04
ZNF93	zinc finger protein 93	208119_s_at	19p12	7.61905	7.25927	0.55054	0.2992
ZNF565	zinc finger protein 565	228305_at	19q13.12	16.1905	7.01774	0.55037	< 0.0001
SF3B2	splicing factor 3b, subunit 2, 145kDa	200619_at	11q13.1	3.80952	10.0831	0.55029	0.0015
UBTD2	ubiquitin domain containing 2	224834_at	5q35.1	7.61905	8.52424	0.55026	0.0051
MRE11A	MRE11 meiotic recombination 11 homolog A (S. cerevisiae)	205395_s_at	11q21	5.71429	7.67893	0.55023	0.0073
MEA1	male-enhanced antigen 1	218061_at	6p21.1	17.1429	10.5589	0.54998	0.0017
PSMB3	proteasome (prosome, macropain) subunit, beta type, 3	201400_at	17q12	10.4762	11.6	0.54996	0.0011
NACA	nascent polypeptide-associated complex alpha subunit	208635_x_at	12q13.3	8.57143	13.7488	0.54987	0.0529
KRR1	KRR1, small subunit (SSU) processome component, homolog (yeast)	235038_at		5.71429	5.05923	0.54983	5e-04
KPNB1	karyopherin (importin) beta 1	213507_s_at	17q21.32	13.3333	11.5823	0.54983	0.0021
CTNNA1	catenin (cadherin-associated protein), alpha 1, 102kDa	200765_x_at	5q31.2	5.71429	11.1962	0.54978	< 0.0001
[truncated: 37,790 more rows]

## Sheet: S3C Squamous cell cancer
Supplemental table 3C: Correlation of gene copy numbers and gene expression values for 62 squamous cell cancer cases. ECCC: externally centered correlation coefficient; FDR: false discovers rate adjusted p-value.
Gene symbol	Gene	Probeset	Chromosome	frequency of gain (in %)	median gene expression	ECCC	FDR
PACS2	phosphofurin acidic cluster sorting protein 2	212778_at	14q32.33	17.7419	7.50176	0.97312	0.0073
CDCA4	cell division cycle associated 4	218399_s_at	14q32.33	17.7419	8.80467	0.97228	0.0108
BTBD6	BTB (POZ) domain containing 6	225389_at	14q32.33	17.7419	9.21373	0.97043	0.0031
MTA1	metastasis associated 1	211783_s_at	14q32.33	17.7419	8.91216	0.96985	9e-04
PACS2	phosphofurin acidic cluster sorting protein 2	34406_at	14q32.33	17.7419	7.95798	0.96962	0.0191
JAG2	jagged 2	209784_s_at	14q32.33	17.7419	8.34496	0.96801	0.008
MTA1	metastasis associated 1	202247_s_at	14q32.33	17.7419	6.00342	0.96547	0.1556
BRF1	BRF1, RNA polymerase III transcription initiation factor 90 kDa subunit	203754_s_at	14q32.33	17.7419	6.91214	0.96197	0.1602
KRAS	Kirsten rat sarcoma viral oncogene homolog	204009_s_at	12p12.1	19.3548	10.5987	0.95491	0.093
KRAS	Kirsten rat sarcoma viral oncogene homolog	1559203_s_at	12p12.1	19.3548	3.69167	0.95439	0.1259
VCP	valosin containing protein	208648_at	9p13.3	19.3548	9.56394	0.95277	< 0.0001
JAG2	jagged 2	32137_at	14q32.33	17.7419	9.04769	0.95205	0.0246
CDC37L1	cell division cycle 37-like 1	219343_at	9p24.1	6.45161	7.77669	0.95188	0.001
BRF1	BRF1, RNA polymerase III transcription initiation factor 90 kDa subunit	1552399_a_at	14q32.33	17.7419	4.17181	0.95166	0.03
RAB3IP	RAB3A interacting protein	238526_at	12q15	19.3548	6.41353	0.94491	0.066
NDUFS1	NADH dehydrogenase (ubiquinone) Fe-S protein 1, 75kDa (NADH-coenzyme Q reductase)	203039_s_at	2q33.3	3.22581	9.34648	0.94392	3e-04
C14orf80	chromosome 14 open reading frame 80	228558_at	14q32.33	17.7419	7.23306	0.94377	0.066
KIAA1432		226221_at	9p24.1	6.45161	7.96518	0.94322	0.0113
CDC37L1	cell division cycle 37-like 1	235787_at	9p24.1	6.45161	5.52075	0.94151	0.0013
LYRM5	LYR motif containing 5	225469_at	12p12.1	19.3548	9.40502	0.94111	0.4668
LYRM5	LYR motif containing 5	231640_at	12p12.1	19.3548	4.77069	0.93811	0.8655
ORC2	origin recognition complex, subunit 2	204853_at	2q33.1	4.83871	7.92697	0.93687	1e-04
FASTKD2	FAST kinase domains 2	216996_s_at	2q33.3	6.45161	8.7973	0.93569	0.002
CNOT2	CCR4-NOT transcription complex, subunit 2	217798_at	12q15	19.3548	9.3935	0.93409	0.0098
CNOT2	CCR4-NOT transcription complex, subunit 2	222182_s_at	12q15	19.3548	10.1192	0.93371	0.0057
KIAA1432		226222_at	9p24.1	6.45161	7.4354	0.93255	0.0096
FANCG	Fanconi anemia, complementation group G	203564_at	9p13.3	19.3548	8.00522	0.93221	< 0.0001
PLGRKT	plasminogen receptor, C-terminal lysine transmembrane protein	218992_at	9p24.1	6.45161	8.74193	0.93186	9e-04
KRAS	Kirsten rat sarcoma viral oncogene homolog	204010_s_at	12p12.1	19.3548	4.2436	0.93051	0.4153
PIGO	phosphatidylinositol glycan anchor biosynthesis, class O	209998_at	9p13.3	19.3548	7.99857	0.93031	4e-04
PPAPDC2	phosphatidic acid phosphatase type 2 domain containing 2	227385_at	9p24.1	6.45161	7.67921	0.9293	0.0017
RAB3IP	RAB3A interacting protein	231399_at	12q15	19.3548	4.93502	0.92882	0.3624
PACS2	phosphofurin acidic cluster sorting protein 2	1555824_a_at	14q32.33	17.7419	7.00121	0.92753	0.0384
BAG4	BCL2-associated athanogene 4	228189_at	8p11.23	29.0323	9.79201	0.92728	< 0.0001
FAM117B	family with sequence similarity 117, member B	226431_at	2q33.2	4.83871	9.2407	0.92672	5e-04
RNF38	ring finger protein 38	218528_s_at	9p13.2	16.129	8.963	0.92642	9e-04
KAT6A	K(lysine) acetyltransferase 6A	226547_at	8p11.21	12.9032	9.6554	0.92605	0.002
PHGDH	phosphoglycerate dehydrogenase	201397_at	1p12	8.06452	8.67699	0.9252	0.1037
CDC37L1	cell division cycle 37-like 1	228561_at	9p24.1	6.45161	6.27527	0.92326	0.0023
IKBKB	inhibitor of kappa light polypeptide gene enhancer in B-cells, kinase beta	209342_s_at	8p11.21	9.67742	7.20286	0.92093	0.0047
LSM1	LSM1, U6 small nuclear RNA associated	203534_at	8p11.23	29.0323	10.6347	0.92074	1e-04
SUMO1	small ubiquitin-like modifier 1	211069_s_at	2q33.1	4.83871	10.9588	0.91989	1e-04
RAB3IP	RAB3A interacting protein	223471_at	12q15	19.3548	8.26614	0.91844	0.087
LINC00622	long intergenic non-protein coding RNA 622	1558404_at	1p12	8.06452	4.46653	0.91746	0.085
ZNF697	zinc finger protein 697	227080_at	1p12	8.06452	7.79177	0.91733	0.0563
YEATS4	YEATS domain containing 4	218911_at	12q15	19.3548	7.9095	0.91699	0.0205
VCP	valosin containing protein	208649_s_at	9p13.3	19.3548	10.4765	0.91697	< 0.0001
LOC100506451		242358_at	12p12.1	19.3548	5.2786	0.91661	0.1259
TESK1	testis-specific kinase 1	204106_at	9p13.3	19.3548	8.47689	0.91473	0.0011
KIAA1432		223825_at	9p24.1	6.45161	3.83086	0.91369	0.0512
SUMO1	small ubiquitin-like modifier 1	208761_s_at	2q33.1	4.83871	10.8354	0.91326	1e-04
STOML2	stomatin (EPB72)-like 2	215416_s_at	9p13.3	19.3548	9.84393	0.91295	3e-04
NIF3L1	NIF3 NGG1 interacting factor 3-like 1 (S. cerevisiae)	218133_s_at	2q33.1	4.83871	9.17807	0.9109	2e-04
FNTA	farnesyltransferase, CAAX box, alpha	209471_s_at	8p11.21	12.9032	10.217	0.91038	8e-04
UBAP2	ubiquitin associated protein 2	221839_s_at	9p13.3	14.5161	9.11857	0.91009	6e-04
WRNIP1	Werner helicase interacting protein 1	222489_s_at	6p25.2	8.06452	9.60935	0.90778	< 0.0001
WDR12	WD repeat domain 12	218512_at	2q33.2	4.83871	9.51175	0.90649	0.0148
RNMT	RNA (guanine-7-) methyltransferase	202683_s_at	18p11.21	16.129	8.36748	0.90631	1e-04
NUDT14	nudix (nucleoside diphosphate linked moiety X)-type motif 14	231914_at	14q32.33	17.7419	8.38009	0.9025	0.0051
TYW5	tRNA-yW synthesizing protein 5	235181_at	2q33.1	6.45161	6.87401	0.90199	0.0039
CCT2	chaperonin containing TCP1, subunit 2 (beta)	201946_s_at	12q15	19.3548	10.326	0.90154	0.1102
ALS2	amyotrophic lateral sclerosis 2 (juvenile)	226291_at	2q33.1	4.83871	7.77868	0.90151	8e-04
RPP25L	ribonuclease P/MRP 25kDa subunit-like	225403_at	9p13.3	17.7419	9.0349	0.9013	< 0.0001
CCT2	chaperonin containing TCP1, subunit 2 (beta)	201947_s_at	12q15	19.3548	12.0439	0.9012	0.0684
AK3	adenylate kinase 3	224151_s_at	9p24.1	6.45161	8.11088	0.90112	8e-04
UBE2R2	ubiquitin-conjugating enzyme E2R 2	223014_at	9p13.3	14.5161	10.3806	0.89973	8e-04
DCAF12	DDB1 and CUL4 associated factor 12	224789_at	9p13.3	16.129	8.87551	0.89952	2e-04
GALT	galactose-1-phosphate uridylyltransferase	203179_at	9p13.3	17.7419	7.28999	0.89797	0.001
CLTA	clathrin, light chain A	204050_s_at	9p13.3	16.129	11.405	0.8979	< 0.0001
ICA1L	islet cell autoantigen 1,69kDa-like	1554205_s_at	2q33.2	4.83871	5.36393	0.89604	0.0025
KCTD18	potassium channel tetramerization domain containing 18	226493_at	2q33.1	4.83871	8.45546	0.89575	< 0.0001
MPP4	membrane protein, palmitoylated 4 (MAGUK p55 subfamily member 4)	1552489_s_at	2q33.1	4.83871	3.17457	0.89525	0.0052
ASH2L	ash2 (absent, small, or homeotic)-like (Drosophila)	209517_s_at	8p11.23	27.4194	9.76088	0.89519	1e-04
NUP107	nucleoporin 107kDa	218768_at	12q15	16.129	9.74285	0.89322	0.016
RAB3IP	RAB3A interacting protein	238853_at	12q15	19.3548	6.48758	0.89273	0.5501
UBAP2	ubiquitin associated protein 2	219192_at	9p13.3	14.5161	9.80625	0.89237	< 0.0001
MCCC1	methylcrotonoyl-CoA carboxylase 1 (alpha)	218440_at	3q27.1	82.2581	9.09696	0.89148	0.0499
CLTA	clathrin, light chain A	216295_s_at	9p13.3	16.129	11.652	0.89099	1e-04
RGP1	RGP1 retrograde golgi transport homolog (S. cerevisiae)	203169_at	9p13.3	17.7419	7.73928	0.89074	4e-04
C2orf69	chromosome 2 open reading frame 69	238974_at	2q33.1	6.45161	10.3313	0.89008	2e-04
C2orf47	chromosome 2 open reading frame 47	219176_at	2q33.1	6.45161	9.49021	0.88936	0.0024
WHSC1L1	Wolf-Hirschhorn syndrome candidate 1-like 1	222544_s_at	8p11.23	29.0323	9.77589	0.88926	6e-04
FASTKD2	FAST kinase domains 2	205976_at	2q33.3	6.45161	5.22127	0.88835	0.0613
MDM2	MDM2 proto-oncogene, E3 ubiquitin protein ligase	217542_at	12q15	16.129	6.39668	0.88733	0.0675
SUMO1	small ubiquitin-like modifier 1	208762_at	2q33.1	4.83871	6.94666	0.8873	5e-04
HINT2	histidine triad nucleotide binding protein 2	224415_s_at	9p13.3	17.7419	9.7263	0.88716	< 0.0001
FNTA	farnesyltransferase, CAAX box, alpha	200090_at	8p11.21	12.9032	11.768	0.88675	0.0025
RNF170	ring finger protein 170	220985_s_at	8p11.21	12.9032	7.53751	0.88603	0.0053
WHSC1L1	Wolf-Hirschhorn syndrome candidate 1-like 1	238496_at	8p11.23	29.0323	8.7621	0.88409	6e-04
BMPR2	bone morphogenetic protein receptor, type II (serine/threonine kinase)	238516_at	2q33.1	4.83871	5.19743	0.88333	0.0621
TYW5	tRNA-yW synthesizing protein 5	235686_at	2q33.1	6.45161	5.59148	0.88323	0.0014
WHSC1L1	Wolf-Hirschhorn syndrome candidate 1-like 1	224076_s_at	8p11.23	29.0323	8.91284	0.88176	1e-04
MDM2	MDM2 proto-oncogene, E3 ubiquitin protein ligase	225160_x_at	12q15	16.129	8.37438	0.88172	0.0411
KIAA0391	KIAA0391	202713_s_at	14q13.2	6.45161	8.57714	0.88151	3e-04
BMPR2	bone morphogenetic protein receptor, type II (serine/threonine kinase)	210214_s_at	2q33.1	4.83871	5.94769	0.87966	0.0349
SIGMAR1	sigma non-opioid intracellular receptor 1	201692_at	9p13.3	17.7419	8.41207	0.87927	0.001
GOLGA7	golgin A7	217819_at	8p11.21	12.9032	10.7059	0.87855	< 0.0001
RALGAPA1	Ral GTPase activating protein, alpha subunit 1 (catalytic)	234923_at	14q13.2	4.83871	5.75037	0.87598	0.0208
DTD2	D-tyrosyl-tRNA deacylase 2 (putative)	1553801_a_at	14q12	6.45161	6.6091	0.87542	0.0028
GEMIN2	gem (nuclear organelle) associated protein 2	205063_at	14q21.1	9.67742	7.55648	0.87535	0.002
CREB3	cAMP responsive element binding protein 3	209432_s_at	9p13.3	17.7419	8.78765	0.87493	2e-04
TMEM8B	transmembrane protein 8B	207839_s_at	9p13.3	16.129	6.43619	0.87389	4e-04
TMEM237	transmembrane protein 237	1553956_at	2q33.1	4.83871	8.50759	0.87324	0.0011
GEMIN2	gem (nuclear organelle) associated protein 2	211115_x_at	14q21.1	9.67742	8.01854	0.87321	0.0025
AK3	adenylate kinase 3	224655_at	9p24.1	6.45161	10.8631	0.872	2e-04
MDM2	MDM2 proto-oncogene, E3 ubiquitin protein ligase	205386_s_at	12q15	16.129	4.46001	0.8704	0.2327
FAM117B	family with sequence similarity 117, member B	1553220_at	2q33.2	4.83871	6.79138	0.8696	0.0047
MDM2	MDM2 proto-oncogene, E3 ubiquitin protein ligase	229711_s_at	12q15	16.129	9.3065	0.86942	0.0557
CLTA	clathrin, light chain A	200960_x_at	9p13.3	16.129	11.9639	0.86913	1e-04
SGOL2	shugoshin-like 2 (S. pombe)	230165_at	2q33.1	4.83871	7.49852	0.86799	0.0051
BAG4	BCL2-associated athanogene 4	219624_at	8p11.23	29.0323	6.44676	0.86778	4e-04
ADSSL1	adenylosuccinate synthase like 1	226325_at	14q32.33	17.7419	7.14367	0.86701	0.0043
TPCN2	two pore segment channel 2	242554_at	11q13.3	17.7419	5.74761	0.86657	0.0119
INO80D	INO80 complex subunit D	231152_at		3.22581	5.05568	0.86579	0.0518
INO80D	INO80 complex subunit D	226555_at	2q33.3	3.22581	7.74665	0.86534	0.0369
ATP11B	ATPase, class VI, type 11B	1554556_a_at	3q26.33	82.2581	7.46259	0.86494	0.0628
ORC2	origin recognition complex, subunit 2	235423_at	2q33.1	4.83871	7.43381	0.86469	3e-04
ERLIN2	ER lipid raft associated 2	221542_s_at	8p11.23	27.4194	7.70263	0.86461	2e-04
MDM2	MDM2 proto-oncogene, E3 ubiquitin protein ligase	211832_s_at	12q15	16.129	3.94455	0.86382	0.2918
RAB21	RAB21, member RAS oncogene family	226268_at	12q21.1	16.129	6.68603	0.86351	0.1406
SLC35E3	solute carrier family 35, member E3	218988_at	12q15	16.129	8.93359	0.86346	0.0177
COMMD1	copper metabolism (Murr1) domain containing 1	226024_at	2p15	14.5161	9.49635	0.86266	0.0177
BAZ1A	bromodomain adjacent to zinc finger domain, 1A	217986_s_at	14q13.2	6.45161	9.53663	0.86255	2e-04
MRPS12	mitochondrial ribosomal protein S12	204331_s_at	19q13.2	27.4194	10.5151	0.86204	0.0359
USO1	USO1 vesicle transport factor	201832_s_at	4q21.1	8.06452	10.2627	0.86094	2e-04
SIGMAR1	sigma non-opioid intracellular receptor 1	214484_s_at	9p13.3	17.7419	8.07644	0.86015	0.0017
GRHPR	glyoxylate reductase/hydroxypyruvate reductase	214864_s_at	9p13.2	14.5161	9.30968	0.85974	< 0.0001
GEMIN2	gem (nuclear organelle) associated protein 2	211114_x_at	14q21.1	9.67742	7.45973	0.85974	0.003
ATP11B	ATPase, class VI, type 11B	1554557_at	3q26.33	82.2581	7.61478	0.8578	0.0732
RAB21	RAB21, member RAS oncogene family	203885_at	12q21.1	16.129	9.71772	0.85739	0.0384
RNF38	ring finger protein 38	222660_s_at	9p13.2	16.129	6.37454	0.85685	0.0512
FAM161A	family with sequence similarity 161, member A	1564467_at	2p15	14.5161	6.27528	0.85565	0.2423
VAPA	VAMP (vesicle-associated membrane protein)-associated protein A, 33kDa	225198_at	18p11.22	17.7419	9.45306	0.85366	0.0022
DCUN1D1	DCN1, defective in cullin neddylation 1, domain containing 1	218583_s_at	3q26.33	82.2581	9.90523	0.85343	0.033
RAB21	RAB21, member RAS oncogene family	239329_at	12q21.1	16.129	7.0517	0.85316	0.07
C8orf40		225534_at	8p11.21	9.67742	9.96564	0.85286	0.004
MRPL52	mitochondrial ribosomal protein L52	226241_s_at	14q11.2	6.45161	9.67103	0.85266	0.0041
ATP11B	ATPase, class VI, type 11B	1564063_a_at	3q26.33	82.2581	7.38426	0.85241	0.091
EIF4EBP1	eukaryotic translation initiation factor 4E binding protein 1	221539_at	8p11.23	27.4194	10.2013	0.85221	3e-04
BAZ1A	bromodomain adjacent to zinc finger domain, 1A	217985_s_at	14q13.2	6.45161	9.74823	0.85183	0.0013
ERLIN2	ER lipid raft associated 2	221543_s_at	8p11.23	27.4194	9.48	0.85177	1e-04
RALBP1	ralA binding protein 1	202845_s_at	18p11.22	16.129	9.39576	0.85138	0.0037
MED29	mediator complex subunit 29	225708_at	19q13.2	27.4194	8.00547	0.85018	0.0055
GRHPR	glyoxylate reductase/hydroxypyruvate reductase	201347_x_at	9p13.2	14.5161	9.29777	0.85017	2e-04
NUMA1	nuclear mitotic apparatus protein 1	200747_s_at	11q13.4	17.7419	8.99095	0.85011	8e-04
NGDN	neuroguidin, EIF4E binding protein	213794_s_at	14q11.2	6.45161	9.17437	0.84954	4e-04
NFKBIB	nuclear factor of kappa light polypeptide gene enhancer in B-cells inhibitor, beta	228388_at	19q13.2	27.4194	6.22469	0.84886	0.0049
PAF1	Paf1, RNA polymerase II associated factor, homolog (S. cerevisiae)	202093_s_at	19q13.2	27.4194	8.23025	0.8486	0.0032
SCFD1	sec1 family domain containing 1	215548_s_at	14q12	6.45161	9.57357	0.84855	5e-04
PROSC	proline synthetase co-transcribed homolog (bacterial)	209384_at	8p11.23	27.4194	9.46341	0.84836	2e-04
RUSC2	RUN and SH3 domain containing 2	213066_at	9p13.3	19.3548	7.5728	0.84756	4e-04
SMU1	smu-1 suppressor of mec-8 and unc-52 homolog (C. elegans)	218393_s_at	9p21.1	14.5161	7.77734	0.84687	2e-04
FAM98C	family with sequence similarity 98, member C	227951_s_at	19q13.2	27.4194	8.08898	0.84641	0.0185
POLB	polymerase (DNA directed), beta	203616_at	8p11.21	9.67742	10.1213	0.84565	0.0029
SNX6	sorting nexin 6	217789_at	14q13.1	6.45161	9.64704	0.84548	0.0034
ATP11B	ATPase, class VI, type 11B	1564064_a_at	3q26.33	82.2581	8.91108	0.84528	0.1183
EAPP	E2F-associated phosphoprotein	202623_at	14q13.1	6.45161	9.68458	0.84527	0.0018
GRHPR	glyoxylate reductase/hydroxypyruvate reductase	216308_x_at	9p13.2	14.5161	9.33034	0.84507	3e-04
B3GNT5	UDP-GlcNAc:betaGal beta-1,3-N-acetylglucosaminyltransferase 5	225612_s_at	3q27.1	83.871	11.3	0.84478	0.3813
PRMT5	protein arginine methyltransferase 5	1564520_s_at	14q11.2	6.45161	8.96866	0.84434	0.0046
PROSC	proline synthetase co-transcribed homolog (bacterial)	214545_s_at	8p11.23	27.4194	8.24191	0.84422	1e-04
BRMS1L	breast cancer metastasis-suppressor 1-like	224484_s_at	14q13.2	4.83871	6.34373	0.84395	0.0076
CPM	carboxypeptidase M	241765_at	12q15	16.129	4.72893	0.8432	0.2231
INO80D	INO80 complex subunit D	227931_at	2q33.3	3.22581	8.07813	0.84229	0.108
GEMIN2	gem (nuclear organelle) associated protein 2	210779_x_at	14q21.1	9.67742	7.35683	0.84179	0.0071
EID2	EP300 interacting inhibitor of differentiation 2	225936_at	19q13.2	27.4194	8.76224	0.84171	0.0112
VDAC3	voltage-dependent anion channel 3	208845_at	8p11.21	9.67742	12.053	0.84116	3e-04
DCUN1D1	DCN1, defective in cullin neddylation 1, domain containing 1	237408_at	3q26.33	82.2581	5.07608	0.84016	0.1297
COMMD8	COMM domain containing 8	218351_at	4p12	6.45161	10.2282	0.84013	2e-04
TOX4	TOX high mobility group box family member 4	201684_s_at	14q11.2	3.22581	9.0449	0.83991	0.0254
NUP153	nucleoporin 153kDa	202097_at	6p22.3	6.45161	10.0146	0.83966	< 0.0001
SNX6	sorting nexin 6	222410_s_at	14q13.1	6.45161	10.8824	0.83915	3e-04
DCUN1D1	DCN1, defective in cullin neddylation 1, domain containing 1	238879_at	3q26.33	82.2581	8.15577	0.83886	0.0768
IFT74	intraflagellar transport 74	61732_r_at	9p21.2	8.06452	4.38707	0.83872	0.0119
FRS2	fibroblast growth factor receptor substrate 2	226045_at	12q15	19.3548	7.55148	0.83869	0.1297
RECK	reversion-inducing-cysteine-rich protein with kazal motifs	1558115_at	9p13.3	16.129	6.05891	0.83817	0.1908
TBC1D15	TBC1 domain family, member 15	218268_at	12q21.1	16.129	9.06592	0.83796	0.0223
MDM2	MDM2 proto-oncogene, E3 ubiquitin protein ligase	217373_x_at	12q15	16.129	5.29293	0.83446	0.5553
VDAC3	voltage-dependent anion channel 3	208846_s_at	8p11.21	9.67742	10.2903	0.83386	0.001
ZBTB5	zinc finger and BTB domain containing 5	203026_at	9p13.2	14.5161	8.73945	0.83355	0.0018
BMPR2	bone morphogenetic protein receptor, type II (serine/threonine kinase)	209920_at	2q33.1	4.83871	7.19377	0.83297	0.1325
PNN	pinin, desmosome associated protein	1567214_a_at	14q21.1	9.67742	9.27758	0.83267	0.0177
OPA3	optic atrophy 3 (autosomal recessive, with chorea and spastic paraplegia)	229624_at	19q13.32	16.129	7.4622	0.83249	9e-04
C2orf69	chromosome 2 open reading frame 69	227973_at	2q33.1	6.45161	9.09096	0.83238	0.0046
ECH1	enoyl CoA hydratase 1, peroxisomal	200789_at	19q13.2	27.4194	9.99667	0.83216	0.0089
SMURF1	SMAD specific E3 ubiquitin protein ligase 1	215458_s_at	7q22.1	11.2903	6.93616	0.83152	0.033
DDHD2	DDHD domain containing 2	212690_at	8p11.23	29.0323	8.89616	0.83129	< 0.0001
ATP11B	ATPase, class VI, type 11B	212536_at	3q26.33	82.2581	9.95664	0.83107	0.1379
KRAS	Kirsten rat sarcoma viral oncogene homolog	214352_s_at	12p12.1	19.3548	9.61666	0.83102	0.0821
EIF3K	eukaryotic translation initiation factor 3, subunit K	236605_at		27.4194	5.79033	0.83079	0.0199
ICA1L	islet cell autoantigen 1,69kDa-like	230454_at	2q33.2	4.83871	6.17181	0.83064	0.0018
BPHL	biphenyl hydrolase-like (serine hydrolase)	205750_at	6p25.2	8.06452	8.09849	0.83049	8e-04
NUDT2	nudix (nucleoside diphosphate linked moiety X)-type motif 2	218609_s_at	9p13.3	17.7419	7.53968	0.83041	9e-04
VPS4B	vacuolar protein sorting 4 homolog B (S. cerevisiae)	218171_at	18q21.33	6.45161	9.77408	0.83003	0.0017
GBA2	glucosidase, beta (bile acid) 2	223921_s_at	9p13.3	17.7419	7.27677	0.82994	0.0017
DCUN1D1	DCN1, defective in cullin neddylation 1, domain containing 1	240781_x_at	3q26.33	82.2581	4.98987	0.82931	0.3022
RPP40	ribonuclease P/MRP 40kDa subunit	213427_at	6p25.1	8.06452	8.89082	0.82918	5e-04
LAMTOR1	late endosomal/lysosomal adaptor, MAPK and MTOR activator 1	223009_at	11q13.4	17.7419	10.9812	0.82893	0.022
IKBKB	inhibitor of kappa light polypeptide gene enhancer in B-cells, kinase beta	209341_s_at	8p11.21	9.67742	8.48625	0.82892	0.0571
GMDS	GDP-mannose 4,6-dehydratase	214106_s_at	6p25.3	8.06452	7.61685	0.82885	0.0941
DCTN3	dynactin 3 (p22)	204246_s_at	9p13.3	17.7419	9.8812	0.82855	1e-04
HNRNPA3	heterogeneous nuclear ribonucleoprotein A3	211930_at	2q31.2	9.67742	9.28091	0.82841	0.0428
PAPOLG	poly(A) polymerase gamma	222839_s_at	2p16.1	14.5161	8.43184	0.82809	0.059
KAT6A	K(lysine) acetyltransferase 6A	202423_at	8p11.21	12.9032	9.69211	0.828	0.0379
POLB	polymerase (DNA directed), beta	234907_x_at	8p11.21	9.67742	3.41931	0.82785	0.1525
SPINT2	serine peptidase inhibitor, Kunitz type, 2	210715_s_at	19q13.2	27.4194	11.5492	0.82758	0.0096
CCDC107	coiled-coil domain containing 107	229063_s_at	9p13.3	17.7419	7.23827	0.82757	0.0036
GBA2	glucosidase, beta (bile acid) 2	224627_at	9p13.3	17.7419	7.38599	0.82746	0.002
ZNF430	zinc finger protein 430	206829_x_at	19p12	8.06452	8.32659	0.82713	0.0047
CEP170B	centrosomal protein 170B	213242_x_at	14q32.33	17.7419	8.47127	0.82704	0.0073
WHSC1L1	Wolf-Hirschhorn syndrome candidate 1-like 1	221248_s_at	8p11.23	29.0323	5.85605	0.82585	2e-04
ALS2	amyotrophic lateral sclerosis 2 (juvenile)	232184_at	2q33.1	4.83871	5.76224	0.82581	0.0071
[truncated: 39,576 more rows]
