# Supplementary material for: Integrative analysis of genome-wide gene copy number changes and gene expression in non-small cell lung cancer
Source: PLoS One. 2017 Nov 7;12(11):e0187246. doi: 10.1371/journal.pone.0187246 (PMC5675410; doi:10.1371/journal.pone.0187246)
Supplement: S4 Table — (A) Correlation hotspots” from the total NSCLC (n = 190). (B) Correlation hotspots” from the adenocarcinoma cases (n = 105). (C) Correlation hotspots” from the squamous cell cancer cases (n = 62). (XLSX) [file pone.0187246.s008.xlsx]

## Sheet: S4A All NSCLC
Suppl. Table 4A: “Correlation hotspots” from the total NSCLC (n=190)
Chromosome	minimum Position	maximum Position	Mean ECCC in the hotspot	95% Quantil ECCC in hotspot	Total number of probe sets in hotspot	Total number of genes in hotspot	Number of significant probe sets with ECCC > 0.7	Genes from significant probe sets with ECCC > 0.7	Number of Genes from sig. probe sets
1	29079710	44042945	0.297349	0.71201	371	185	22	C1orf109, C1orf50, DNALI1, EXO5, FOXJ3, GNL2, MEAF6, NDUFS5, NFYC, PPIE, SF3A3, SNIP1, TRIT1, TXLNA, UTP11L, ZMPSTE24, ZNF691	17
2	1.92937e+08	207819238	0.297434	0.756302	217	76	18	ALS2, BMPR2, C2orf47, C2orf69, FAM117B, FASTKD2, NDUFS1, NIF3L1, ORC2, SUMO1, TMEM237, TYW5, WDR12	13
3	169091425	1.84084e+08	0.450885	0.82389	189	74	29	ABCC5, ATP11B, B3GNT5, DCUN1D1, DNAJC19, FXR1, MCCC1, MFN1, PHC3, PLD1, SOX2-OT, TBL1XR1, ZNF639	13
8	35372578	4.99778e+07	0.398722	0.816023	159	68	34	AP3M2, ASH2L, BAG4, BRF2, C8orf40, DDHD2, EIF4EBP1, ERLIN2, FNTA, GOLGA7, KAT6A, LETM2, LSM1, POLB, PROSC, TM2D2, UBE2V2, VDAC3, WHSC1L1	19
8	5.31729e+07	68042726	0.329917	0.73424	140	64	13	ARMC1, CHD7, COPS5, MRPL15, MTFR1, RB1CC1, RRS1, TMEM68, UBXN2B, VCPIP1, YTHDF3	11
9	2.56776e+07	39180532	0.359999	0.795095	227	115	28	CLTA, CREB3, DCTN3, FANCG, GALT, GRHPR, HINT2, IFT74, PIGO, RGP1, RNF38, RPP25L, SIGMAR1, STOML2, TESK1, UBAP2, UBE2R2, VCP, ZBTB5	19
12	21607360	34178226	0.417196	0.778896	157	56	21	ASUN, C2CD5, CCDC91, CMAS, ETNK1, FGFR1OP2, GOLT1B, KLHL42, KRAS, LYRM5, MED21, MRPS35, PPFIBP1, PYROXD1, TM7SF3	15
12	5.76411e+07	7.23794e+07	0.439997	0.83368	221	88	43	C12orf66, CAND1, CCT2, CNOT2, CPSF6, DCTN2, DYRK2, FRS2, LEMD3, MDM1, MDM2, METTL1, NUP107, R3HDM2, RAB21, RAB3IP, RAP1B, SLC35E3, TBC1D15, TBK1, YEATS4	21
14	3.10587e+07	45697499	0.521334	0.890412	134	56	48	AP4S1, ARHGAP5, BAZ1A, BRMS1L, CFL2, EAPP, FAM177A1, FBXO33, FKBP3, FOXA1, G2E3, GEMIN2, HEATR5A, HECTD1, KIAA0391, LOC100129794, MBIP, MIPOL1, NUBPL, PNN, PPP2R3C, RALGAPA1, SCFD1, SEC23A, SLC25A21, SNX6, SRP54, STRN3, TRAPPC6B	29
19	2.82831e+07	43235231	0.313545	0.673438	457	261	14	ANKRD27, ECH1, EID2, EIF3K, FAM98C, GPATCH1, MRPS12, PAF1, POP4, PSMD8, TIMM50, UQCRFS1	12

## Sheet: S4B Adeno-ca
Suppl. Table 4B: “Correlation hotspots” from the adenocarcinoma cases (n=105)
Chromosome	minimum Position	maximum Position	Mean ECCC in the hotspot	95% Quantil ECCC in hotspot	Total number of probe sets in hotspot	Total number of genes in hotspot	Number of significant probe sets with ECCC > 0.7	Genes from significant probe sets with ECCC > 0.7	Number of Genes from sig. probe sets
8	5.31729e+07	68042726	0.356981	0.785162	140	64	22	ARMC1, ATP6V1H, CHD7, COPS5, IMPAD1, LYPLA1, MRPL15, MTFR1, RAB2A, RB1CC1, RRS1, TCEA1, TMEM68, UBXN2B, VCPIP1, YTHDF3	16
11	82573483	9.61249e+07	0.366829	0.769457	150	59	15	ANKRD49, C11orf73, CCDC90B, CWC15, LOC100506233, MED17, MTMR2, SLC36A4, TMEM126A, TMEM126B	10
11	1.11142e+08	1.26136e+08	0.256769	0.714008	354	160	21	ATP5L, BUD13, C11orf57, CHEK1, DLAT, HYLS1, IFT46, PTS, PUS3, RNF214, RNF26, TIMM8B, TMEM218, USP2, ZNF202	15
12	1.9406e+07	34178226	0.428771	0.851214	174	64	40	ALG10, ARNTL2, ASUN, BICD1, C2CD5, CCDC91, CMAS, DENND5B, ERGIC2, ETNK1, FAM60A, FGFR1OP2, GOLT1B, IPO8, KIAA1551, KLHL42, KRAS, MED21, MRPS35, PPFIBP1, PTHLH, PYROXD1, RECQL, STK38L, TM7SF3, YARS2	26
12	5.73226e+07	72277058	0.444865	0.865895	242	100	52	C12orf66, CAND1, CCT2, CDK4, CNOT2, CPSF6, DCTN2, DYRK2, FRS2, GNS, LEMD3, MDM1, MDM2, METTL1, MON2, NUP107, R3HDM2, RAB21, RAP1B, SLC35E3, TBC1D15, TBC1D30, TBK1, TMEM5, USP15, XPOT, YEATS4	27
14	3.10587e+07	45697499	0.538965	0.915679	134	56	49	BAZ1A, BRMS1L, CFL2, EAPP, FAM177A1, FBXO33, FKBP3, FOXA1, G2E3, GEMIN2, HEATR5A, HECTD1, KIAA0391, LOC100129794, MBIP, MIPOL1, NUBPL, PAX9, PNN, PPP2R3C, RALGAPA1, SCFD1, SEC23A, SLC25A21, SNX6, SRP54, STRN3, TRAPPC6B	28

## Sheet: S4C Squamous-ca
Suppl Table 4C: “Correlation hotspots” from the squamous cell cancer cases (n=62)
Chromosome	minimum Position	maximum Position	Mean ECCC in the hotspot	95% Quantil ECCC in hotspot	Total number of probe sets in hotspot	Total number of genes in hotspot	Number of significant probe sets with ECCC > 0.7	Genes from significant probe sets with ECCC > 0.7	Number of Genes from sig. probe sets
2	192705519	2.07646e+08	0.396865	0.895764	220	76	39	ABI2, ALS2, BMPR2, C2orf47, C2orf69, CYP20A1, FAM117B, FAM126B, FASTKD2, ICA1L, INO80D, KCTD18, MPP4, NBEAL1, NDUFB3, NDUFS1, NIF3L1, NOP58, ORC2, PPIL3, SGOL2, SUMO1, TMEM237, TRAK2, TYW5, WDR12	26
4	4.74592e+07	57936894	0.337799	0.7756	117	52	16	COMMD8, EXOC1, FRYL, NFXL1, NIPAL1, NOA1, POLR2B, PPAT, SLAIN2, SRP72	10
5	165230	14788398	0.398289	0.744386	122	63	14	CCDC127, CCT5, CLPTM1L, DAP, FAM173B, FASTKD3, MED10, MRPL36, MTRR, NDUFS6, NSUN2, PAPD7, TRIP13	13
5	31466442	45475636	0.417868	0.754965	176	72	34	BRIX1, C5orf22, C5orf28, C5orf51, DNAJC21, DROSHA, GOLPH3, MRPS30, MTMR12, NADKD1, NIPBL, NNT, NUP155, PAIP1, RAD1, SKP2, SUB1, TARS, TTC33, WDR70	20
8	2.81878e+07	43026781	0.441172	0.882459	195	88	46	AP3M2, ASH2L, BAG4, BRF2, C8orf40, DCTN6, DDHD2, EIF4EBP1, ERLIN2, FNTA, GINS4, GOLGA7, HGSNAT, HOOK3, IKBKB, KAT6A, LETM2, LSM1, MAK16, POLB, PPAPDC1B, PROSC, RNF170, TM2D2, TTI2, VDAC3, WHSC1L1	27
9	2.56776e+07	39180532	0.475906	0.897949	227	115	77	APTX, BAG1, CCDC107, CHMP5, CLTA, CREB3, DCAF10, DCAF12, DCTN3, DNAJA1, EXOSC3, FAM219A, FANCG, FBXO10, GALT, GBA2, GRHPR, HINT2, IFT74, LOC100129250, LOC100506710, MELK, NDUFB6, NFX1, NOL6, NUDT2, PIGO, POLR1E, RGP1, RNF38, RPP25L, RUSC2, SHB, SIGMAR1, SMU1, STOML2, TESK1, TMEM8B, TOMM5, TOPORS, TRMT10B, UBAP1, UBAP2, UBE2R2, VCP, ZBTB5, ZCCHC7	47
12	60086728	7.49334e+07	0.477722	0.893097	166	61	20	CAND1, CNOT2, DYRK2, LEMD3, MDM2, NUP107, RAB21, SLC35E3, TBC1D15, TMEM19, YEATS4, ZFC3H1	12
14	21787798	36778823	0.393241	0.844009	218	115	34	AP4S1, ARHGAP5, BAZ1A, BRMS1L, C14orf119, DTD2, EAPP, G2E3, GMPR2, HECTD1, KIAA0391, MBIP, MRPL52, NEDD8, NGDN, PRMT5, PSMB5, RAB2B, RALGAPA1, SCFD1, SNX6, STRN3, SUPT16H, TOX4	24
14	94532413	106944992	0.352776	0.893628	246	117	29	ADSSL1, BAG5, BRF1, BTBD6, CCDC85C, CCNK, CDCA4, CEP170B, DDX24, DYNC1H1, GLRX5, GSKIP, JAG2, MTA1, NUDT14, PACS2, PAPOLA, PPP2R5C, SIVA1, TECPR2, WDR20, ZBTB42, ZNF839	23
17	5.98487e+07	7.4754e+07	0.287706	0.667177	360	165	13	BPTF, C17orf80, CEP95, COG1, DCAF7, DDX42, NUP85, PRPSAP1, SMURF2, TSEN54	10
18	186111	14800488	0.417331	0.782928	169	73	30	AFG3L2, ANKRD12, CEP76, CHMP1B, ENOSF1, LINC00526, LINC00667, METTL4, PPP4R1, PSMG2, PTPN2, RAB12, RALBP1, RNMT, SEH1L, SMCHD1, TGIF1, THOC1, USP14, VAPA, YES1	21
19	3.28575e+07	4.78428e+07	0.351559	0.761486	670	372	60	AKT2, ANKRD27, ATP5SL, BCKDHA, BLOC1S3, CCDC61, CCDC97, DEDD2, ECH1, EID2, EIF3K, EML2, ERCC1, EXOSC5, FAM98C, FBL, FBXO46, GEMIN7, GPATCH1, HKR1, HNRNPL, IRGQ, MARK4, MED29, MEGF8, MRPS12, NFKBIB, OPA3, PAF1, PAK4, PDCD5, POLR2I, PPP1R37, PRKD2, PSMC4, PSMD8, RPS16, SIRT2, SMG9, SNRPD2, SPINT2, SUPT5H, TIMM50, U2AF1L4, ZNF230, ZNF45, ZNF565, ZNF576, ZNF780B	49
21	34792515	48070331	0.228626	0.67335	341	139	10	CHAF1B, DIP2A, DSCR3, DYRK1A, GART, HLCS, MORC3, PCNT, PIGP, SIM2	10
