# Supplementary material for: Integrative analysis of genome-wide gene copy number changes and gene expression in non-small cell lung cancer
Source: PLoS One. 2017 Nov 7;12(11):e0187246. doi: 10.1371/journal.pone.0187246 (PMC5675410; doi:10.1371/journal.pone.0187246)
Supplement: S6 Table — (A) Genes were selected based on Cancer Gene Census (Futreal et al., 2004). (B) Genes were selected based on described gene copy number gain in previous studies. (XLSX) [file pone.0187246.s010.xlsx]

## Sheet: S6A Table
Suppl Table 6A: Genes were selected based on Cancer Gene Census (Futreal et al., 2004).
Symbol	Name	Chr	Chr Band	Tumour Types (Somatic Mutations)	Tumour Types (Germline Mutations)	Cancer Syndrome	Median ECCC*	Median FDR*	Median samples with loss*	Median samples with gain*	Median samples with high gain*
ABI1	abl-interactor 1	10:26748570-26860863	10p11.2	AML			0.25593	0.0030468	16	2	0
ABL1	v-abl Abelson murine leukemia viral oncogene homolog 1	9:130835447-130885683	9q34.1	CML, ALL, T-ALL			0.32409	1.0709e-06	16	4	0
ABL2	c-abl oncogene 2, non-receptor tyrosine kinase	1:179107718-179143044	1q24-q25	AML			0.30336	0.0038508	0	59	0
ACKR3	atypical chemokine receptor 3	2:-	2q37.3	lipoma			0.36084	3.5963e-05	8	4	0
ACSL3	acyl-CoA synthetase long-chain family member 3	2:222908773-222941654	2q36	prostate
ACSL6	acyl-CoA synthetase long-chain family member 6	5:131954234-132011553	5q31.1	AML, AEL
ACVR1	activin A receptor, type I	2:157737531-157799493	2q23-q24	DIPG
AFF1	AF4/FMR2 family, member 1	4:87007409-87135702	4q21	AL
AFF3	AF4/FMR2 family, member 3	2:99551474-100104454	2q11.2-q12	ALL, T-ALL			0.093314	0.74868	4	30	1
AFF4	AF4/FMR2 family, member 4	5:132881059-132937189	5q31	ALL			0.6263	0.0067872	9	25	2
AKAP9	A kinase (PRKA) anchor protein (yotiao) 9	7:91941100-92110159	7q21-q22	papillary thyroid			0.4762	0.063016	6	35	2
AKT1	v-akt murine thymoma viral oncogene homolog 1	14:104770341-104792643	14q32.32	breast, colorectal, ovarian, NSCLC			0.023287	0.77844	10	7	1
AKT2	v-akt murine thymoma viral oncogene homolog 2	19:40233872-40265267	19q13.1-q13.2	ovarian, pancreatic			0.15555	0.51408	1	23	0
ALDH2	aldehyde dehydrogenase 2 family (mitochondrial)	12:111766983-111809575	12q24.2	leiomyoma
ALK	anaplastic lymphoma kinase (Ki-1)	2:29193224-29920659	2p23	ALCL, NSCLC, neuroblastoma, inflammatory myofibroblastic tumour, Spitzoid tumour	neuroblastoma	familial neuroblastoma	-0.10588	0.74905	17	12	0
AMER1	APC membrane recruitment protein 1	X:64186117-64193286	Xq11.2	Wilms tumour			0.10161	0.015919	39	6	0
APC	adenomatous polyposis of the colon gene	5:112754891-112844126	5q21	colorectal, pancreatic, desmoid, hepatoblastoma, glioma, other CNS	colorectal, pancreatic, desmoid, hepatoblastoma, glioma, other CNS	adenomatous polyposis coli; Turcot syndrome	0.07795	0.12845	6	7	1
ARHGAP26	Rho GTPase activating protein 26	5:142770762-143222446	5q31	AML, MDS
ARHGEF12	RHO guanine nucleotide exchange factor (GEF) 12 (LARG)	11:120337244-120485077	11q23.3	AML			0.25774	0.055275	13	6	0
ARID1A	AT rich interactive domain 1A (SWI-like)	1:26696404-26780756	1p35.3	clear cell ovarian carcinoma, RCC, breast			0.389715	0.0444348	3	11	0
ARID1B	AT rich interactive domain 1B	6:156778104-157207891	6q25.1	breast, hepatocellular carcinoma			0.536775	0.0227136	1	82	1
ARID2	AT rich interactive domain 2	12:45729837-45905078	12q12	hepatocellular carcinoma			0.32403	0.0084919	3	39	0
ARNT	aryl hydrocarbon receptor nuclear translocator	1:150812021-150876567	1q21	AML			0.368245	0.000533147	6	41	0
ASPSCR1	alveolar soft part sarcoma chromosome region, candidate 1	17:81977648-82017323	17q25	alveolar soft part sarcoma			0.36877	0.00032542	5	18	0
ASXL1	additional sex combs like 1	20:32358776-32437338	20q11.1	MDS, CMML			0.43394	6.9891e-06	9	5	0
ATF1	activating transcription factor 1	12:50780147-50819780	12q13	malignant melanoma of soft parts, angiomatoid fibrous histiocytoma			0.1381	0.042456	6	7	1
ATIC	5-aminoimidazole-4-carboxamide ribonucleotide formyltransferase/IMP cyclohydrolase	2:215312144-215349656	2q35	ALCL			0.151314	0.474185	7	9	0
ATM	ataxia telangiectasia mutated	11:108227625-108365508	11q22.3	T-PLL	leukaemia, lymphoma, medulloblastoma, glioma	ataxia-telangiectasia	-0.0157892	0.691325	15	32	0
ATP1A1	ATPase, Na+/K+ transporting, alpha 1 polypeptide	1:116373512-116404444	1p21	adrenal aldosterone producing adenoma			0.032639	0.280906	16	12	0
ATP2B3	ATPase, Ca++ transporting, plasma membrane 3	X:153536248-153580003	Xq28	adrenal aldosterone producing adenoma			0.34529	0.00064933	17	3	0
ATR	ATR serine/threonine kinase	3:142449429-142578704	3q23	endometrial, gastric	oropharyngeal	familial cutaneous telangiectasia and cancer sydrome	-0.0534464	0.3011	44	0	0
ATRX	alpha thalassemia/mental retardation syndrome X-linked	X:77508351-77786001	Xq21.1	pancreatic neuroendocrine tumours, paediatric GBM			0.26753	0.00050789	8	8	0
AXIN1	axin 1	16:288122-347025	16p13.3	colorectal, endometrial, prostate, hepatocellular carcinoma, hepatoblastoma, sporadic medulloblastoma			0.49276	0.00038173	1	15	0
AXIN2	axin 2	17:65529976-65558620	17q24.1	colorectal carcinoma, stomach carcinoma, hepatocellular carcinoma	colorectal carcinoma	oligodontia-colorectal cancer syndrome	0.40934	0.0030587	9	26	1
BAP1	BRCA1 associated protein-1 (ubiquitin carboxy-terminal hydrolase)	3:52402288-52409878	3p21.31-p21.2	uveal melanoma, breast, NSCLC, RCC	mesothelioma, uveal melanoma		0.264615	0.192834	20	14	1
BCL10	B-cell CLL/lymphoma 10	1:85267627-85276352	1p22	MALT			0.241343	0.376171	8	25	3
BCL11A	B-cell CLL/lymphoma 11A	2:60460404-60553270	2p13	B-CLL
BCL11B	B-cell CLL/lymphoma 11B (CTIP2)	14:99174151-99271218	14q32.1	T-ALL			0.42286	0.0035133	3	81	4
BCL2	B-cell CLL/lymphoma 2	18:63128625-63318666	18q21.3	NHL, CLL			0.23956	0.0303282	10	9	0
BCL3	B-cell CLL/lymphoma 3	19:44748791-44759615	19q13	CLL			0.47838	0.02004	0	78	0
BCL5	B-cell CLL/lymphoma 5	17:-	17q22	CLL			0.0422115	0.04607	22	10	0
BCL6	B-cell CLL/lymphoma 6	3:187722458-187733693	3q27	NHL, CLL			0.31663	6.1283e-05	4	12	0
BCL7A	B-cell CLL/lymphoma 7A	12:122022092-122059163	12q24.1	BNHL
BCL9	B-cell CLL/lymphoma 9	1:147611837-147624864	1q21	B-ALL			0.081197	0.0489555	3	9	1
BCOR	BCL6 corepressor	X:40052109-40077929	Xp11.4	retinoblastoma, AML, APL (translocation)			0.37972	1.1717e-06	14	8	0
BCR	breakpoint cluster region	22:23180961-23315522	22q11.21	CML, ALL, AML			0.335005	0.000103627	22	5	0
BIRC3	baculoviral IAP repeat-containing 3	11:102324510-102337102	11q22	CLL, MALT, MCL, MM			0.31658	0.018047	5	27	1
BLM	Bloom Syndrome	15:90747393-90815279	15q26.1		leukaemia, lymphoma, skin squamous cell, other tumour types	Bloom syndrome	0.392175	0.0856736	8	19	0
BMPR1A	bone morphogenetic protein receptor, type IA	10:86876019-86923719	10q22.3		gastrointestinal polyps	juvenile polyposis	-0.0139815	0.643415	46	2	0
BRAF	v-raf murine sarcoma viral oncogene homolog B1	7:140734597-140924703	7q34	melanoma, colorectal, papillary thyroid, borderline ovarian, NSCLC, cholangiocarcinoma, pilocytic astrocytoma, Spitzoid tumour, pancreas acinar carcinoma, melanocytic nevus, prostate, gastric			0.3819	9.1879e-07	13	8	0
BRCA1	familial breast/ovarian cancer gene 1	17:43045678-43124096	17q21	ovarian	breast, ovarian	hereditary breast/ovarian cancer	0.43292	6.4607e-08	23	11	0
BRCA2	familial breast/ovarian cancer gene 2	13:32316461-32398770	13q12	breast, ovarian, pancreatic	breast, ovarian, pancreatic, leukaemia (FANCB, FANCD1)	hereditary breast/ovarian cancer	0.388675	0.0197116	3	21	0
BRD3	bromodomain containing 3	9:134033590-134053477	9q34	lethal midline carcinoma of young people			0.17356	0.0013061	4	8	0
BRD4	bromodomain containing 4	19:15249280-15273099	19p13.1	lethal midline carcinoma of young people			0.15764	0.005334	23	4	0
BRIP1	BRCA1 interacting protein C-terminal helicase 1	17:61683296-61861539	17q22		AML, leukaemia, breast	Fanconi anaemia J, breast cancer susceptiblity
BTG1	B-cell translocation gene 1, anti-proliferative	12:92144080-92145535	12q22	B-CLL
BUB1B	BUB1 budding uninhibited by benzimidazoles 1 homolog beta (yeast)	15:40161221-40220759	15q15		rhabdomyosarcoma	mosaic variegated aneuploidy	-0.104386	0.863975	24	4	0
C12orf9	chromosome 12 open reading frame 9	12:-	12q14.3	lipoma
C15orf65	chromosome 15 open reading frame 65	15:-	15q21.3	PMBL, Hodgkin lymphoma			0.48859	0.001181	3	20	0
C2orf44	chromosome 2 open reading frame 44	2:24030933-24039494	2p23.3	colorectal			-0.121046	0.47713	42	0	0
CACNA1D	calcium channel, voltage-dependent, L type, alpha 1D subunit	3:53495167-53811406	3p14.3	adrenal aldosterone producing adenoma			-0.15165	0.95313	25	8	0
CALR	calreticulin	19:12938680-12943913	19p13.3-p13.2	MPN, MDS			0.329205	0.00273595	10	8	0
CAMTA1	calmodulin binding transcription activator 1	1:6785531-7766491	1p36.31-p36.23	epithelioid haemangioendothelioma			0.37056	5.0659e-05	3	40	0
CANT1	calcium activated nucleotidase 1	17:78993550-78997622	17q25	prostate			0.170245	0.126743	6	47	0
CARD11	caspase recruitment domain family, member 11	7:2906638-2958506	7p22	DLBCL			0.377245	0.00169841	9	13	0
CARS	cysteinyl-tRNA synthetase	11:3001114-3057367	11p15.5	ALCL			0.28083	0.19148	5	6	1
CASC5	cancer susceptibility candidate 5	15:40602933-40654977	15q14	AML
CASP8	caspase 8, apoptosis-related cysteine peptidase	2:201266487-201286594	2q33-q34	hepatocellular, oral squamous cell, breast			0.052781	0.18746	27	5	0
CBFA2T3	core-binding factor, runt domain, alpha subunit 2; translocated to, 3 (MTG-16)	16:88876976-88976807	16q24	AML			0.239158	0.0149846	20	9	0
CBFB	core-binding factor, beta subunit	16:67029409-67098733	16q22	AML			0.22657	0.0081707	7	7	1
CBL	Cas-Br-M (murine) ecotropic retroviral transforming	11:119206418-119299781	11q23.3	AML, JMML, MDS			0.43376	5.0701e-06	13	39	2
CBLB	Cas-Br-M (murine) ecotropic retroviral transforming sequence b	3:105658970-105867577	3q13.11	AML			0.256127	0.370941	8	25	3
CBLC	Cas-Br-M (murine) ecotropic retroviral transforming sequence c	19:44777932-44800443	19q13.2	AML			0.355065	0.000100091	17	6	0
CCDC6	coiled-coil domain containing 6	10:59792917-59906424	10q21	papillary thyroid, CML, NSCLC			0.35836	0.00075859	21	19	0
CCNB1IP1	cyclin B1 interacting protein 1, E3 ubiquitin protein ligase	14:20311550-20316523	14q11.2	leiomyoma			0.2756	0.00026648	1	20	10
CCND1	cyclin D1	11:69641314-69651282	11q13	CLL, B-ALL, breast			0.306185	0.066354	6	26	1
CCND2	cyclin D2	12:4274041-4300009	12p13	NHL,CLL			0.2925	0.0078834	2	28	1
CCND3	cyclin D3	6:41935940-41941649	6p21	MM			0.280242	0.433905	2	34	2
CCNE1	cyclin E1	19:29812556-29823777	19q12	serous ovarian
CD274	CD274 molecule	9:5456114-5467862	9p24	PMBL, Hodgkin lymphoma			0.205395	0.0216155	52	7	1
CD74	CD74 molecule, major histocompatibility complex, class II invariant chain	5:150402584-150412749	5q32	NSCLC			0.15206	0.044464	31	6	0
CD79A	CD79a molecule, immunoglobulin-associated alpha	19:41877305-41880980	19q13.2	DLBCL, WM			0.119665	0.56431	9	28	2
CD79B	CD79b molecule, immunoglobulin-associated beta	17:63929226-63932261	17q23	DLBCL, WM			0.10776	0.49016	4	27	0
CDC73	cell division cycle 73	1:193122201-193250712	1q21-q31	parathyroid adenoma	parathyroid adenoma, multiple ossifying jaw fibroma	hyperparathyroidism-jaw tumour syndrome	0.4329	0.0010436	1	55	0
CDH1	cadherin 1, type 1, E-cadherin (epithelial) (ECAD)	16:68737416-68833499	16q22.1	lobular breast, gastric	gastric	familial gastric carcinoma	0.113072	0.215596	21	7	0
CDH11	cadherin 11, type 2, OB-cadherin (osteoblast)	16:64947603-65004869	16q22.1	aneurysmal bone cyst			0.088516	0.30846	15	10	0
CDK12	cyclin-dependent kinase 12	17:39462072-39531316	17q12	serous ovarian			0.361475	0.00113749	4	17	0
CDK4	cyclin-dependent kinase 4	12:57748525-57751717	12q14		melanoma	familial malignant melanoma	0.62852	0.00010894	4	28	4
CDK6	cyclin-dependent kinase 6	7:92615140-92833323	7q21-q22	ALL			0.320525	0.028105	3	31	1
CDKN1B	cyclin-dependent kinase inhibitor 1B (p27, Kip1)	12:12717840-12718946	12p13.1-p12	breast, small intestine neuroendocrine tumours	pituitary, parathyroid	multiple endocrine neoplasia type IV	0.065112	0.18218	66	7	0
CDKN2A	cyclin-dependent kinase inhibitor 2A (p16(INK4a)) gene	9:21968229-21974827	9p21	melanoma, multiple other tumour types	melanoma, pancreatic	familial malignant melanoma
CDKN2C	cyclin-dependent kinase inhibitor 2C (p18, inhibits CDK4)	1:50970369-50974270	1p32	glioma, MM			0.28108	0.15474	3	5	0
CDKN2a(p14)	cyclin-dependent kinase inhibitor 2A-- p14ARF protein	9:21957751-21984490	9p21	melanoma, multiple other tumour types	melanoma, pancreatic	familial malignant melanoma	-0.014336	0.21276	48	3	0
CDX2	caudal type homeo box transcription factor 2	13:27963115-27969006	13q12.3	AML			0.22325	0.12252	4	37	1
CEBPA	CCAAT/enhancer binding protein (C/EBP), alpha	19:33301338-33302414	19q13.1	AML, MDS
CEP89	centrosomal protein 89kDa	19:32879162-32971874	19q13.11	Spitzoid tumour			0.59137	1.43405e-06	7	40	2
CHCHD7	coiled-coil-helix-coiled-coil-helix domain containing 7	8:56214614-56217435	8q11.2	salivary adenoma			0.36877	2.9329e-05	3	13	0
CHEK2	CHK2 checkpoint homolog (S. pombe)	22:28687897-28734721	22q12.1		breast	familial breast cancer	0.69682	3.8643e-06	12	9	1
CHIC2	cysteine-rich hydrophobic domain 2	4:54010095-54064300	4q11-q12	AML			0.15084	0.42517	1	11	0
CHN1	chimerin (chimaerin) 1	2:174800116-175004912	2q31-q32.1	extraskeletal myxoid chondrosarcoma			0.42	2.4356e-05	9	28	2
CIC	capicua homolog	19:42284705-42295191	19q13.2	oligodendroglioma, soft tissue sarcoma			0.086209	0.44466	13	9	0
CIITA	class II, major histocompatibility complex, transactivator	16:10877332-10923304	16p13	PMBL, Hodgkin lymphoma			0.21822	0.029112	4	23	0
CLIP1	CAP-GLY domain containing linker protein 1	12:122272875-122380452	12q24.3	Spitzoid tumour			0.31311	6.2417e-06	3	14	0
CLP1	cleavage and polyadenylation factor I subunit 1	11:57659477-57661436	11q12	AML
CLTC	clathrin, heavy polypeptide (Hc)	17:59620133-59693853	17q11-qter	ALCL, renal			0.45971	0.059714	9	25	1
CLTCL1	clathrin, heavy polypeptide-like 1	22:19180219-19291641	22q11.21	ALCL			0.11598	0.74399	1	29	0
CNBP	CCHC-type zinc finger, nucleic acid binding protein	3:129170453-129171757	3q21	aneurysmal bone cyst
CNOT3	CCR4-NOT transcription complex subunit 3	19:54142979-54155407	19q13.4	T-ALL			0.68985	1.6497e-08	4	58	1
CNTRL	centriolin	9:121088328-121177187	9q33.2	MPN, NHL			0.13216	0.095341	7	6	0
COL1A1	collagen, type I, alpha 1	17:50185502-50201513	17q21.31-q22	DFSP, aneurysmal bone cyst			0.0586925	0.489197	7	14	0
COL2A1	collagen, type II, alpha 1	12:47973407-48004321	12q13.11	chondrosarcoma, enchondroma			0.16237	0.10952	6	25	1
COX6C	cytochrome c oxidase subunit VIc	8:99878148-99892021	8q22-q23	uterine leiomyoma			0.27428	0.0173972	16	5	0
CREB1	cAMP responsive element binding protein 1	2:207555637-207597059	2q34	clear cell sarcoma, angiomatoid fibrous histiocytoma			-0.022301	0.44062	45	2	0
CREB3L1	cAMP responsive element binding protein 3-like 1	11:46278112-46320746	11p11.2	myxofibrosarcoma			0.407265	5.52543e-05	14	8	0
CREB3L2	cAMP responsive element binding protein 3-like 2	7:137880476-138001705	7q34	fibromyxoid sarcoma			0.014537	0.59667	3	10	1
CREBBP	CREB binding protein (CBP)	16:3727718-3879916	16p13.3	ALL, AML, DLBCL, B-NHL			0.051048	0.054019	36	0	0
CRLF2	cytokine receptor-like factor 2	X,Y:1196780-1212634	Xp22.3; Yp11.3	B-ALL, Downs associated ALL			0.2749	8.8433e-05	16	5	0
CRTC1	CREB regulated transcription coactivator 1	19:18683703-18777382	19p13.11	salivary gland mucoepidermoid
CRTC3	CREB regulated transcription coactivator 3	15:90530072-90642140	15q26.1	salivary gland mucoepidermoid			0.53259	9.7886e-06	3	21	0
CSF3R	colony stimulating factor 3 receptor (granulocyte)	1:36466357-36479496	1p35-p34.4	aCML, CNL, leukaemia lymphoma and MDS associated with severe congenital neutropenia, CMML, de novo AML, MDS			0.19492	7.2396e-05	9	14	0
CTNNB1	catenin (cadherin-associated protein), beta 1	3:41224069-41239342	3p22-p21.3	colorectal, ovarian, hepatoblastoma, pleomorphic salivary gland adenoma, other tumour types			0.3779	1.0895e-05	4	26	3
CUX1	cut-like homeobox 1	7:101817640-102249042	7q22.1	endometrial, melanoma, colorectal, AML, MDS, other tumour types			0.11226	0.395848	6	7	1
CYLD	familial cylindromatosis gene	16:50749699-50796508	16q12-q13	cylindroma	cylindroma	familial cylindromatosis	0.300685	0.0189415	4	25	0
DAXX	death-domain associated protein	6:33318743-33321925	6p21.3	pancreatic neuroendocrine tumour, paediatric glioblastoma			0.23771	0.016023	6	7	1
DCTN1	dynactin 1	2:74361499-74380037	2p13	inflammatory myofibroblastic tumour, Spitzoid tumour			0.5868	1.6364e-06	3	25	1
DDB2	damage-specific DNA binding protein 2	11:47215137-47238849	11p12		skin basal cell, skin squamous cell, melanoma	xeroderma pigmentosum (E)	0.148125	0.255605	8	21	0
DDIT3	DNA-damage-inducible transcript 3	12:57516809-57517406	12q13.1-q13.2	liposarcoma			0.022925	0.21092	26	6	0
DDX10	DEAD (Asp-Glu-Ala-Asp) box polypeptide 10	11:108665154-108940423	11q22-q23	AML*			0.33971	0.052375	2	21	0
DDX5	DEAD (Asp-Glu-Ala-Asp) box polypeptide 5	17:64499923-64506119	17q21	prostate
DDX6	DEAD (Asp-Glu-Ala-Asp) box polypeptide 6	11:118754712-118786218	11q23.3	B-NHL			-0.142745	0.9782	33	6	0
DEK	DEK oncogene (DNA binding)	6:18225719-18263987	6p23	AML
DICER1	dicer 1, ribonuclease type III	14:95090498-95133458	14q32.13	sex cord-stromal tumour, TGCT, embryonal rhabdomyosarcoma, pleuropulmonary blastoma, pituitary blastoma, Wilms tumour, thyroid cancer, other tumour types	pleuropulmonary blastoma	familial pleuropulmonary blastoma or DICER1 syndrome	0.65847	0.0023544	5	50	4
DNM2	dynamin 2	19:10718243-10831047	19p13.2	T-ALL			0.47448	0.00092658	5	70	4
DNMT3A	DNA (cytosine-5-)-methyltransferase 3 alpha	2:25234279-25313984	2p23	AML			-0.2418	1	17	25	0
DUX4L1	double homeobox 4 like 1	4:190084229-190085686	4q35	soft tissue sarcoma			0.24904	0.0645525	1	73	0
EBF1	early B-cell factor 1	5:158699111-159099478	5q34	lipoma
ECT2L	epithelial cell transforming sequence 2 oncogene-like	6:138813275-138902627	6q24.1	ETP ALL			0.31423	0.0447	21	15	0
EGFR	epidermal growth factor receptor (erythroblastic leukemia viral (v-erb-b) oncogene homolog, avian)	7:55019278-55205617	7p12.3-p12.1	glioma, NSCLC	NSCLC	familial lung cancer	0.058203	0.567075	6	19	2
EIF3E	eukaryotic translation initiation factor 3, subunit E	8:108201885-108248702	8q22-q23	colorectal			0.18199	0.088662	3	14	0
EIF4A2	eukaryotic translation initiation factor 4A, isoform 2	3:186783611-186789269	3q27.3	NHL			0.325625	0.0105355	3	11	0
ELF4	E74-like factor 4 (ets domain transcription factor)	X:130066721-130081330	Xq26	AML			0.37402	0.000512942	4	5	0
ELK4	ELK4, ETS-domain protein (SRF accessory protein 1)	1:205616546-205623882	1q32	prostate			0.2121	0.040198	4	17	0
ELL	ELL gene (11-19 lysine-rich leukemia gene)	19:18444752-18522055	19p13.1	AL			0.41759	4.3981e-06	8	25	2
ELN	elastin	7:74028188-74068700	7q11.23	B-ALL			0.55606	4.0757e-07	5	5	0
EML4	echinoderm microtubule associated protein like 4	2:42169613-42330208	2p21	NSCLC			0.36274	0.105863	12	7	0
EP300	300 kd E1A-Binding protein gene	22:41093005-41178956	22q13	colorectal, breast, pancreatic, AML, ALL, DLBCL			0.52311	3.1504e-11	34	8	0
EPS15	epidermal growth factor receptor pathway substrate 15 (AF1p)	1:51356700-51519231	1p32	ALL			0.0615355	0.30559	9	7	1
ERBB2	v-erb-b2 erythroblastic leukemia viral oncogene homolog 2, neuro/glioblastoma derived oncogene homolog (avian)	17:39700239-39728044	17q21.1	breast, ovarian, other tumour types, NSCLC, gastric			0.26409	0.0010345	7	43	1
ERBB3	erb-b2 receptor tyrosine kinase 3	12:56080301-56102055	12q13	colon, gastric, head and neck, bladder, skin			0.283215	0.0286461	6	18	0
ERC1	ELKS/RAB6-interacting/CAST family member 1	12:1027904-1490230	12p13.3	papillary thyroid, Spitzoid tumour			0.27045	0.30625	5	67	6
ERCC2	excision repair cross-complementing rodent repair deficiency, complementation group 2 (xeroderma pigmentosum D)	19:45351629-45370237	19q13.2-q13.3		skin basal cell, skin squamous cell, melanoma	xeroderma pigmentosum (D)	0.27031	0.052246	7	19	1
ERCC3	excision repair cross-complementing rodent repair deficiency, complementation group 3 (xeroderma pigmentosum group B complementing)	2:127257596-127294081	2q21		skin basal cell, skin squamous cell, melanoma	xeroderma pigmentosum (B)
ERCC4	excision repair cross-complementing rodent repair deficiency, complementation group 4	16:13920166-13948347	16p13.3-p13.13		skin basal cell, skin squamous cell, melanoma	xeroderma pigmentosum (F)	0.259345	0.00145822	3	13	0
ERCC5	excision repair cross-complementing rodent repair deficiency, complementation group 5 (xeroderma pigmentosum, complementation group G (Cockayne syndrome))	13:102846267-102875903	13q33		skin basal cell, skin squamous cell, melanoma	xeroderma pigmentosum (G)	0.38131	0.0023001	3	75	0
ERG	v-ets erythroblastosis virus E26 oncogene like (avian)	21:38383403-38575700	21q22.3	Ewing sarcoma, prostate, AML			0.290135	0.000489245	5	13	0
ESR1	estrogen receptor 1	6:151807913-152098966	6q25.1	breast			0.2605	0.021593	6	33	1
ETNK1	ethanolamine kinase 1	12:22625164-22684954	12p12.1	aCML, CMML, SM-AHD, HES			0.14879	0.032725	15	6	0
ETV1	ets variant gene 1	7:13895866-13989052	7p22	Ewing sarcoma, prostate
ETV4	ets variant gene 4 (E1A enhancer binding protein, E1AF)	17:43528519-43545617	17q21	Ewing sarcoma, prostate carcinoma			0.28682	0.001503	23	5	0
ETV5	ets variant gene 5	3:186048639-186105868	3q28	prostate
ETV6	ets variant gene 6 (TEL oncogene)	12:11650128-11891046	12p13	congenital fibrosarcoma, multiple different leukaemia and lymphoma tumour types including ALL, secretory breast, MDS			0.13519	0.040516	8	10	1
EWSR1	Ewing sarcoma breakpoint region 1 (EWS)	22:29268337-29300161	22q12	Ewing sarcoma, desmoplastic small round cell tumour , ALL, clear cell sarcoma, sarcoma, myoepithelioma, mesothelioma			0.0853195	0.42476	27	5	0
EXT1	multiple exostoses type 1 gene	8:117799712-118111046	8q24.11-q24.13		exostoses, osteosarcoma	multiple exostoses type 1	0.20005	0.0041081	27	7	0
EXT2	multiple exostoses type 2 gene	11:44107713-44244287	11p12-p11		exostoses, osteosarcoma	multiple exostoses type 2	-0.003191	0.45315	36	3	0
EZH2	enhancer of zeste homolog 2	7:148807646-148847298	7q35-q36	DLBCL			0.25893	0.078372	2	22	0
EZR	ezrin	6:158766914-158818093	6q25.3	NSCLC			0.2334	3.8512e-05	7	7	0
FAM131B	family with sequence similarity 131, member B	7:143356550-143360093	7q34	pilocytic astrocytoma			0.87795	6.0542e-09	33	16	2
FAM46C	family with sequence similarity 46, member C	1:117622869-117624044	1p12	MM			0.42816	0.019788	1	14	0
FANCA	Fanconi anemia, complementation group A	16:89738601-89816615	16q24.3		AML, leukaemia	Fanconi anaemia A	0.24036	0.00071367	30	8	0
FANCC	Fanconi anemia, complementation group C	9:95101707-95249291	9q22.3		AML, leukaemia	Fanconi anaemia C	0.046511	0.58413	0	78	0
FANCD2	Fanconi anemia, complementation group D2	3:10028658-10098950	3p26		AML, leukaemia	Fanconi anaemia D2	0.29526	0.60968	9	11	0
FANCE	Fanconi anemia, complementation group E	6:35452546-35466345	6p21-p22		AML, leukaemia	Fanconi anaemia E	0.32689	0.0012744	18	21	9
FANCF	Fanconi anemia, complementation group F	11:22624686-22625810	11p15		AML, leukaemia	Fanconi anaemia F	0.351675	8.10865e-05	14	7	0
FANCG	Fanconi anemia, complementation group G	9:35074108-35079524	9p13		AML, leukaemia	Fanconi anaemia G	0.034084	0.48089	17	6	0
FAS	Fas cell surface death receptor	10:88990877-89014450	10q24.1	TGCT, nasal NK/T lymphoma, skin squamous cell carcinoma-burn scar related			0.107688	0.67857	20	7	1
FBXO11	F-box protein 11	2:47808118-47839749	2p16.3	DLBCL			0.33657	0.020926	4	61	0
FBXW7	F-box and WD-40 domain protein 7 (archipelago homolog, Drosophila)	4:152322881-152411803	4q31.3	colorectal, endometrial, T-ALL			0.017803	0.079963	45	2	0
FCGR2B	Fc fragment of IgG, low affinity IIb, receptor for (CD32)	1:161663242-161677553	1q23	ALL			0.64299	0.000360064	12	7	2
FCRL4	Fc receptor-like 4	1:157575524-157597944	1q21	B-NHL			0.07529	0.39175	7	9	1
FEV	FEV protein - (HSRNAFEV)	2:218981667-218985075	2q36	Ewing sarcoma			0.04553	0.16468	19	3	0
FGFR1	fibroblast growth factor receptor 1	8:38413628-38457446	8p11.2-p11.1	MPN, NHL, salivary adenoma			0.053931	0.41969	48	3	0
FGFR1OP	FGFR1 oncogene partner (FOP)	6:166999414-167039979	6q27	MPN, NHL			0.143655	0.052646	15	4	0
FGFR2	fibroblast growth factor receptor 2	10:121479857-121593817	10q26	gastric, NSCLC, endometrial			0.62169	5.32228e-05	11	28	10
FGFR3	fibroblast growth factor receptor 3	4:1793935-1807262	4p16.3	bladder, MM, T-cell lymphoma			0.36303	0.017482	7	49	2
FGFR4	fibroblast growth factor receptor 4	5:177089603-177097676	5q35.2	rhabdomyosarcoma
FH	fumarate hydratase	1:241497828-241519722	1q42.1		leiomyomatosis, renal	hereditary leiomyomatosis and renal cell cancer
FHIT	fragile histidine triad gene	3:59752226-60536962	3p14.2	pleomorphic salivary gland adenoma			0.069336	0.0116892	44	2	0
FIP1L1	FIP1 like 1 (S. cerevisiae)	4:53377840-53459450	4q12	idiopathic hypereosinophilic syndrome			-0.1017	0.98719	29	8	0
FLCN	folliculin	17:17213655-17228137	17p11.2		renal, fibrofolliculomas, trichodiscomas	Birt-Hogg-Dube syndrome	0.21992	0.00614975	10	6	0
FLI1	Friend leukemia virus integration 1	11:128694259-128810988	11q24	Ewing sarcoma			0.071896	0.197043	13	7	2
FLT3	fms-related tyrosine kinase 3	13:28004052-28100510	13q12	AML, ALL
FLT4	fms-related tyrosine kinase 4	5:180608281-180649545	5q35.3	soft tissue sarcoma			0.14835	0.32388	39	2	0
FNBP1	formin binding protein 1 (FBP17)	9:93562241-93674930	9q23	AML			-0.082088	0.61779	20	12	0
FOXA1	forkhead box A1	14:37591365-37594972	14q12-q13	breast, prostate			0.034563	0.81004	7	60	1
FOXL2	forkhead box L2	3:138945592-138946722	3q23	granulosa-cell tumour of the ovary			0.18237	0.42769	18	6	0
FOXO1	forkhead box O1	13:40555680-40666212	13q14.1	alveolar rhabdomyosarcoma			0.644125	4.99911e-09	6	64	2
FOXO3	forkhead box O3	6:108561209-108664855	6q21	AL			0.25906	0.0011859	30	7	0
FOXO4	forkhead box O4	X:71096529-71102084	Xq13.1	AL			0.13654	0.0017877	27	8	0
FOXO4	forkhead box O4	X:71096529-71102084	Xq13.1	soft tissue sarcoma			0.40055	0.0049051	3	62	0
FOXP1	forkhead box P1	3:70959247-71198381	3p14.1	ALL			0.41697	1.0119e-06	9	19	0
FSTL3	follistatin-like 3 (secreted glycoprotein)	19:676425-681709	19p13	B-CLL			0.36823	5.3028e-06	13	5	0
FUBP1	far upstream element (FUSE) binding protein 1	1:77949146-77979004	1p13.1	oligodendroglioma			-0.0138565	0.745245	17	25	1
FUS	fusion, derived from t(12;16) malignant liposarcoma	16:31180215-31191438	16p11.2	liposarcoma, AML, Ewing sarcoma, angiomatoid fibrous histiocytoma, fibromyxoid sarcoma			0.36456	0.00028703	11	18	0
GAS7	growth arrest-specific 7	17:9917228-10198390	17p	AML*
GATA1	GATA binding protein 1 (globin transcription factor 1)	X:48791110-48794164	Xp11.23	megakaryoblastic leukaemia of Downs syndrome			0.18212	0.11051	1	63	0
GATA2	GATA binding protein 2	3:128481019-128487031	3q21.3	AML (CML blast transformation)
GATA3	GATA binding protein 3	10:8055656-8074023	10p15	breast
GMPS	guanine monphosphate synthetase	3:155870871-155937692	3q24	AML
GNA11	guanine nucleotide binding protein (G protein), alpha 11 (Gq class)	19:3094652-3121179	19p13.3	uveal melanoma			0.175658	0.0449903	18	6	0
GNAQ	guanine nucleotide binding protein (G protein), q polypeptide	9:77721323-78031235	9q21	uveal melanoma			0.230485	0.0116054	4	52	1
GNAS	guanine nucleotide binding protein (G protein), alpha stimulating activity polypeptide 1	20:58891727-58910829	20q13.2	pituitary adenoma			0.26672	0.0080106	6	18	2
GOLGA5	golgi autoantigen, golgin subfamily a, 5 (PTC5)	14:92797439-92839447	14q	papillary thyroid, Spitzoid tumour
GOPC	golgi associated PDZ and coiled-coil motif containing	6:117563254-117602288	6q21	glioblastoma
GPC3	glypican 3	X:133536124-133985449	Xq26.1		Wilms tumour	Simpson-Golabi-Behmel syndrome	0.27613	0.068014	2	24	0
GPHN	gephyrin (GPH)	14:66508529-67180938	14q24	AL
GRIN2A	glutamate receptor, ionotropic, N-methyl D-aspartate 2A	16:9763149-10180411	16p13.2	melanoma			0.21798	0.089954	3	21	0
H3F3A	H3 histone, family 3A	1:226064352-226071479	1q42.12	glioma			0.4074	0.25681	4	17	4
H3F3B	H3 histone, family 3B (H3.3B)	17:75778595-75779174	17q25.1	chondroblastoma			0.40225	0.0766305	5	43	1
HERPUD1	homocysteine-inducible, endoplasmic reticulum stress-inducible, ubiquitin-like domain member 1	16:56932245-56943290	16q12.2-q13	prostate			0.43091	0.00014236	15	20	1
HEY1	hairy/enhancer-of-split related with YRPW motif 1	8:79765188-79767663	8q21	mesenchymal chondrosarcoma			0.13887	0.731385	4	44	0
HIP1	huntingtin interacting protein 1	7:75538172-75738920	7q11.23	CMML, NSCLC			0.27865	0.13972	4	44	0
HIST1H3B	histone cluster 1, H3b	6:26031650-26032060	6p22.1	glioma
HIST1H4I	histone 1, H4i (H4FM)	6:27107089-27107660	6p21.3	NHL			0.1756	0.0081408	5	18	1
HLA-A	major histocompatibility complex, class I, A	6:29942554-29945455	6p21.3	Spitzoid tumour			0.10547	0.14447	5	18	1
HLF	hepatic leukemia factor	17:55265486-55320880	17q22	ALL			0.1825	0.051023	1	11	1
HMGA1	high mobility group AT-hook 1	6:34240781-34244884	6p21	microfollicular thyroid adenoma, various benign mesenchymal tumours			0.2511	0.010362	1	11	1
HMGA2	high mobility group AT-hook 2 (HMGIC)	12:65825271-65963292	12q15	lipoma, leiomyoma, pleomorphic salivary gland adenoma			0.3435	0.001181	8	14	0
HMGN2P46	high mobility group nucleosomal binding domain 2 pseudogene 46	15:-	15q21.1	prostate
HNF1A	HNF1 homeobox A	12:120978769-121001192	12q24.2	hepatic adenoma, hepatocellular	hepatic adenoma, hepatocellular carcinoma	familial hepatic adenoma
HNRNPA2B1	heterogeneous nuclear ribonucleoprotein A2/B1	7:26190125-26200577	7p15	prostate			0.32607	0.00027152	7	6	0
HOOK3	hook homolog 3	8:42897132-43018498	8p11.21	papillary thyroid			0.104794	0.034193	14	8	0
HOXA11	homeo box A11	7:27182796-27185144	7p15-p14.2	CML
HOXA13	homeo box A13	7:27198198-27200077	7p15-p14.2	AML
HOXA9	homeo box A9	7:27163603-27165457	7p15-p14.2	AML*
HOXC11	homeo box C11	12:53973243-53975414	12q13.3	AML			0.11693	0.162105	6	43	0
HOXC13	homeo box C13	12:53938908-53945257	12q13.3	AML			0.014923	0.17456	25	5	0
HOXD11	homeo box D11	2:176107357-176109143	2q31-q32	AML			0.11409	0.065168	13	7	1
HOXD13	homeo box D13	2:176092916-176094731	2q31-q32	AML*			0.17377	0.001339	30	20	0
HRAS	v-Ha-ras Harvey rat sarcoma viral oncogene homolog	11:532636-534322	11p15.5	infrequent sarcomas, rare other tumour types	rhabdomyosarcoma, ganglioneuroblastoma, bladder	Costello syndrome	-0.024276	0.684875	1	98	0
HSP90AA1	heat shock protein 90kDa alpha (cytosolic), class A member 1	14:102081712-102139404	14q32.33	NHL			-0.051872	0.72487	3	26	0
HSP90AB1	heat shock protein 90kDa alpha (cytosolic), class B member 1	6:44248630-44253598	6p12	NHL
IDH1	isocitrate dehydrogenase 1 (NADP+), soluble	2:208237079-208251551	2q33.3	glioblastoma			0.037685	0.075529	33	6	0
IDH2	isocitrate dehydrogenase 2 (NADP+), mitochondrial	15:90084266-90102390	15q26.1	glioblastoma			0.25707	0.0078116	5	10	0
IGH	immunoglobulin heavy locus	14:-	14q32.33	MM, Burkitt lymphoma, NHL, CLL, B-ALL, MALT, MLCLS			0.17921	0.0063075	52	7	0
IGK	immunoglobulin kappa locus	2:-	2p12	Burkitt lymphoma, B-NHL			-0.069065	0.86977	21	14	0
IGL	immunoglobulin lambda locus	22:-	22q11.2	Burkitt lymphoma			0.237875	0.0473165	4	46	0
IKBKB	inhibitor of kappa light polypeptide gene enhancer in B-cells, kinase beta	8:42272100-42330979	8p11.2	SMZL			0.23876	0.03423	3	14	0
IKZF1	IKAROS family zinc finger 1	7:50319062-50400628	7p12.2	ALL, DLBCL			0.042188	0.29306	7	8	1
IL2	interleukin 2	4:122451752-122456440	4q26-q27	intestinal T-cell lymphoma			0.55793	1.3856e-06	7	27	1
IL21R	interleukin 21 receptor	16:27430073-27449284	16p11	NHL			0.23222	0.000394313	19	12	0
IL6ST	interleukin 6 signal transducer (gp130, oncostatin M receptor)	5:55941082-55976278	5q11	hepatocellular carcinoma			0.24488	0.0118231	22	10	0
IL7R	interleukin 7 receptor	5:35856978-35876486	5p13	ALL, ETP ALL			0.026211	0.96442	12	8	1
IRF4	interferon regulatory factor 4	6:393154-407599	6p25-p23	MM			0.2493	0.12275	6	27	1
ITK	IL2-inducible T-cell kinase	5:157180978-157252678	5q31-q32	peripheral T-cell lymphoma			0.42763	1.6297e-07	12	5	0
JAK1	Janus kinase 1	1:64834562-64886264	1p32.3-p31.3	ALL			0.31571	0.60773	12	9	1
JAK2	Janus kinase 2	9:5021988-5126791	9p24	ALL, AML, MPN, CML			0.255105	0.010896	23	7	0
JAK3	Janus kinase 3	19:17826743-17844417	19p13.1	acute megakaryocytic leukaemia, ETP ALL			-0.0255208	0.853825	8	23	1
JAZF1	juxtaposed with another zinc finger gene 1	7:27832800-28180577	7p15.2-p15.1	endometrial stromal tumour
JUN	jun oncogene	1:58782075-58783070	1p32-p31	sarcoma			0.77501	0.00041785	4	22	3
KAT6A	K(lysine) acetyltransferase 6A	8:-	8p11	AML			0.56485	3.9787e-07	9	20	0
KAT6B	K(lysine) acetyltransferase 6B	10:74842858-75031046	10q22.2	AML
KCNJ5	potassium inwardly-rectifying channel; subfamily J; member 5	11:128911274-128916731	11q24	adrenal adenoma			0.26995	0.0061107	4	17	0
KDM5A	lysine (K)-specific demethylase 5A, JARID1A	12:285456-389091	12p11	AML			0.119665	0.388535	8	8	0
KDM5C	lysine (K)-specific demethylase 5C (JARID1C)	X:53192967-53224889	Xp11.22-p11.21	clear cell renal carcinoma			-0.010452	0.58653	44	5	0
KDM6A	lysine (K)-specific demethylase 6A, UTX	X:44873552-45111411	Xp11.2	renal, oesophageal SCC, MM, medulloblastoma, T-ALL, other tumour types
KDR	vascular endothelial growth factor receptor 2	4:55079941-55125293	4q11-q12	NSCLC, angiosarcoma			0.00795525	0.304575	46	4	0
KDSR	3-ketodihydrosphingosine reductase	18:63331782-63367118	18q21.3	B-NHL			0.41624	0.00083117	1	100	0
KIAA1549	KIAA1549	7:138837906-138919418	7q34	pilocytic astrocytoma			-0.035187	0.63048	13	8	0
KIAA1598	KIAA1598	10:116886555-117005079	10q25.3	Spitzoid tumour			0.052836	0.65385	6	8	0
KIF5B	kinesin family member 5B	10:32009010-32055973	10p11.22	NSCLC, Spitzoid tumour			0.1547	0.045444	3	83	4
KIT	v-kit Hardy-Zuckerman 4 feline sarcoma viral oncogene homolog	4:54658015-54738557	4q12	GIST, AML, TGCT, mastocytosis, mucosal melanoma	GIST, epithelioma	familial gastrointestinal stromal tumour	0.34266	0.0040179	3	16	1
KLF4	Kruppel-like factor 4	9:107485751-107489172	9q31	meningioma			0.13491	0.25681	24	9	0
KLF6	Kruppel-like factor 6	10:3779539-3785014	10p15	prostate, glioma
KLK2	kallikrein-related peptidase 2	19:50873474-50878559	19q13.41	prostate			0.216575	0.00095772	18	9	0
KMT2A	lysine (K)-specific methyltransferase 2A	11:118436513-118522172	11q23	AML, ALL			0.13257	0.15793	7	35	1
KMT2C	lysine (K)-specific methyltransferase 2C	7:152136832-152435786	7q36.1	medulloblastoma			0.280725	0.00135825	1	9	0
KMT2D	lysine (K)-specific methyltransferase 2D	12:49021780-49055324	12q13.12	medulloblastoma, renal			0.16861	0.0010622	22	9	0
KRAS	v-Ki-ras2 Kirsten rat sarcoma 2 viral oncogene homolog	12:25209795-25245384	12p12.1	pancreatic, colorectal, lung, thyroid, AML, other tumour types			0.21597	0.0374755	2	7	1
KTN1	kinectin 1 (kinesin receptor)	14:55612050-55680691	14q22.1	papillary thyroid			0.39903	6.1346e-08	15	3	0
LASP1	LIM and SH3 protein 1	17:38870190-38918778	17q11-q21.3	AML			0.14539	0.00020593	28	6	0
LCK	lymphocyte-specific protein tyrosine kinase	1:32274330-32285716	1p35-p34.3	T-ALL			0.34181	0.000626707	38	1	0
LCP1	lymphocyte cytosolic protein 1 (L-plastin)	13:46127591-46159662	13q14.1-q14.3	NHL			0.32574	0.00022863	10	19	0
LHFP	lipoma HMGIC fusion partner	13:39343936-39601216	13q12	lipoma			0.77966	0.0062658	4	17	6
LIFR	leukemia inhibitory factor receptor	5:38481595-38530647	5p13-p12	salivary adenoma			0.348915	0.0231675	1	71	0
LMNA	lamin A/C	1:156114919-156139106	1q22	Spitzoid tumour
LMO1	LIM domain only 1 (rhombotin 1) (RBTN1)	11:8224616-8268634	11p15	T-ALL, neuroblastoma	neuroblastoma		-0.0682427	0.738855	11	7	0
LMO2	LIM domain only 2 (rhombotin-like 1) (RBTN2)	11:33859356-33869386	11p13	T-ALL
LPP	LIM domain containing preferred translocation partner in lipoma	3:188406122-188874480	3q28	lipoma, leukaemia			-0.0783965	0.67298	17	12	0
LRIG3	leucine-rich repeats and immunoglobulin-like domains 3	12:58872572-58920235	12q14.1	NSCLC			0.2713	0.12275	1	9	0
LSM14A	LSM14A, SCD6 homolog A (S. cerevisiae)	19:34172643-34227388	19q13.11	Spitzoid tumour			0.344915	0.0023972	4	27	2
LYL1	lymphoblastic leukemia derived sequence 1	19:13099319-13101171	19p13.2-p13.1	T-ALL			0.032168	0.095559	44	2	0
MAF	v-maf musculoaponeurotic fibrosarcoma oncogene homolog	16:79594460-79599902	16q22-q23	MM			0.19174	0.010153	3	11	0
MAFB	v-maf musculoaponeurotic fibrosarcoma oncogene homolog B (avian)	20:40687879-40688850	20q11.2-q13.1	MM			0.54514	4.2842e-06	6	66	2
MALAT1	metastasis associated lung adenocarcinoma transcript 1 ( lnc-RNA; non-protein coding)	11:65502644-65502817	11q31.1	renal cell carcinoma (childhood epithelioid), lung			0.3422	1.9374e-07	38	0	0
MALT1	mucosa associated lymphoid tissue lymphoma translocation gene 1	18:58671645-58747843	18q21	MALT			0.25461	0.00039677	6	7	1
MAML2	mastermind-like 2 (Drosophila)	11:95978948-96341895	11q22-q23	salivary gland mucoepidermoid			0.325325	0.0087919	5	33	1
MAP2K1	mitogen-activated protein kinase kinase 1	15:66387348-66490615	15q22.1-q22.33	NSCLC, melanoma, colorectal			0.123798	0.343991	27	7	0
MAP2K2	mitogen-activated protein kinase kinase 2	19:4090598-4123875	19p13.3	NSCLC, melanoma			0.30527	0.00374219	18	4	0
MAP2K4	mitogen-activated protein kinase kinase 4	17:12020887-12141260	17p11.2	pancreatic, breast, colorectal
MAP3K1	mitogen-activated protein kinase kinase kinase 1, E3 ubiquitin protein ligase	5:56152434-56189507	5q11.2	luminal A breast			0.40174	0.0027966	57	8	0
MAP3K13	mitogen-activated protein kinase kinase kinase 13	3:185428582-185482456	3q27	breast			0.17805	0.014682	14	7	0
MAX	Myc associated factor X	14:65076476-65102339	14q23	pheochromocytoma, endometrioid carcinoma, colon carcinoma	pheochromocytoma		0.30935	0.002209	4	17	0
MDM2	Mdm2 p53 binding protein homolog	12:68808478-68839849	12q15	sarcoma, glioma, colorectal, other tumour types
MDM4	Mdm4 p53 binding protein homolog	1:204525519-204549682	1q32	glioblastoma, bladder, retinoblastoma			0.32135	0.0078685	4	13	0
MDS2	myelodysplastic syndrome 2	1:23629556-23640550	1p36	MDS			0.043135	0.86831	3	10	0
MECOM	MDS1 and EVI1 complex locus	3:169084909-169131477	3q26.2	AML, CML, MDS
MED12	mediator complex subunit 12	X:71118755-71142218	Xq13	uterine leiomyoma			0.26821	0.17093	2	14	0
MEN1	multiple endocrine neoplasia type 1 gene	11:64804334-64810109	11q13	parathyroid tumours, pancreatic neuroendocrine tumour	parathyroid adenoma, pituitary adenoma, pancreatic islet cell, carcinoid	multiple endocrine neoplasia type 1	0.37428	0.048875	1	14	0
MET	met proto-oncogene (hepatocyte growth factor receptor)	7:116699085-116796124	7q31	papillary renal, head-neck squamous cell	papillary renal	familial papillary renal cancer	0.318845	0.047025	4	28	0
MITF	microphthalmia-associated transcription factor	3:69936723-69965248	3p14.1	melanoma			0.083032	0.10531	17	12	0
MKL1	megakaryoblastic leukemia (translocation) 1	22:40411390-40463227	22q13	acute megakaryocytic leukaemia			0.058798	0.39809	16	31	0
MLF1	myeloid leukemia factor 1	3:158571302-158605203	3q25.1	AML			0.31821	0.010569	0	81	0
MLH1	E.coli MutL homolog gene	3:36993548-37050653	3p21.3	colorectal, endometrial, ovarian, CNS tumours	colorectal, endometrial, ovarian, CNS	hereditary non-polyposis colorectal cancer, Turcot syndrome	0.47335	2.8618e-07	3	9	0
MLLT1	myeloid/lymphoid or mixed-lineage leukemia (trithorax homolog, Drosophila); translocated to, 1 (ENL)	19:6213042-6279784	19p13.3	AL			0.359945	0.0017888	13	7	0
MLLT10	myeloid/lymphoid or mixed-lineage leukemia (trithorax homolog, Drosophila); translocated to, 10 (AF10)	10:21534646-21740235	10p12	AL			0.37854	0.026543	1	85	7
MLLT11	myeloid/lymphoid or mixed-lineage leukemia (trithorax homolog, Drosophila); translocated to, 11	1:151039702-151040970	1q21	ALL			0.655755	0.36719	3	9	3
MLLT3	myeloid/lymphoid or mixed-lineage leukemia (trithorax homolog, Drosophila); translocated to, 3 (AF9)	9:20346443-20622256	9p22	ALL			0.11646	0.47978	4	21	0
MLLT4	myeloid/lymphoid or mixed-lineage leukemia (trithorax homolog, Drosophila); translocated to, 4 (AF6)	6:167827134-167952263	6q27	AL			0.31667	6.8498e-05	36	0	0
MLLT6	myeloid/lymphoid or mixed-lineage leukemia (trithorax homolog, Drosophila); translocated to, 6 (AF17)	17:36861887-36881852	17q21	AL			-0.00105525	0.089323	12	6	0
MN1	meningioma (disrupted in balanced translocation) 1	22:27750915-27800543	22q13	AML, meningioma			0.36728	1.1566e-06	3	12	0
MNX1	motor neuron and pancreas homeobox 1	7:157005520-157010350	7q36	AML
MPL	myeloproliferative leukaemia virus oncogene, thrombopoietin receptor	1:43337849-43352772	1p34	MPN	MPN	familial essential thrombocythemia	0.53567	1.5305e-06	4	17	0
MSH2	mutS homolog 2 (E. coli)	2:47403192-47482949	2p22-p21	colorectal, endometrial, ovarian	colorectal, endometrial, ovarian	hereditary non-polyposis colorectal cancer
MSH6	mutS homolog 6 (E. coli)	2:47783234-47806860	2p16	colorectal	colorectal, endometrial, ovarian	hereditary non-polyposis colorectal cancer	0.39724	0.00045916	2	20	0
MSI2	musashi homolog 2 (Drosophila)	17:57257049-57631832	17q23.2	CML			0.2742	0.007573	3	45	2
MSN	moesin	X:65667842-65739893	Xq11.2-q12	ALCL			0.33838	3.3993e-05	14	6	0
MTCP1	mature T-cell proliferation 1	X:155061843-155064023	Xq28	T cell prolymphocytic leukaemia			0.41656	0.0023544	2	101	3
MUC1	mucin 1, transmembrane	1:155186135-155192843	1q21	B-NHL			0.30842	0.00293185	11	11	0
MUTYH	mutY homolog (E. coli)	1:45329306-45340254	1p34.3-1p32.1		colorectal	adenomatous polyposis coli	0.354495	0.000415054	3	13	0
MYB	v-myb myeloblastosis viral oncogene homolog	6:135181514-135217980	6q22-23	adenoid cystic carcinoma			0.46633	0.0026401	1	12	2
MYC	v-myc myelocytomatosis viral oncogene homolog (avian)	8:127738263-127740958	8q24.12-q24.13	Burkitt lymphoma, amplified in other cancers, B-CLL			0.22352	0.0115634	51	8	1
MYCL	v-myc avian myelocytomatosis viral oncogene lung carcinoma derived homolog	1:39900814-39901434	1p34.2	small cell lung carcinoma			0.085899	0.25345	23	5	0
MYCN	v-myc myelocytomatosis viral related oncogene, neuroblastoma derived (avian)	2:15942065-15946097	2p24.1	neuroblastoma			0.237275	0.00936455	7	23	0
MYD88	myeloid differentiation primary response gene (88)	3:38138662-38141286	3p22	ABC-DLBCL			0.43874	8.8872e-05	11	34	13
MYH11	myosin, heavy polypeptide 11, smooth muscle	16:15708811-15838252	16p13.13-p13.12	AML			-0.2074	0.99093	17	12	0
MYH9	myosin, heavy polypeptide 9, non-muscle	22:36282668-36349236	22q13.1	ALCL			0.197969	0.450601	15	7	0
MYO5A	myosin VA (heavy chain 12, myoxin)	15:52313696-52528806	15q21	Spitzoid tumour			0.36957	0.000126567	7	17	1
MYOD1	myogenic differentiation 1	11:17719783-17721508	11p15.4	embryonal rhabdomyosarcoma			0.2202	0.0019779	30	11	0
NAB2	NGFI-A binding protein 2	12:57089272-57094721	12q13.3	solitary fibrous tumour, meningeal haemangiopericytoma			-0.16044	0.96446	27	7	0
NACA	nascent-polypeptide-associated complex alpha polypeptide	12:56712538-56724521	12q23-q24.1	NHL			0.424545	3.98412e-07	8	8	0
NBN	nibrin	8:89935582-89984561	8q21		NHL, glioma, medulloblastoma, rhabdomyosarcoma	Nijmegen breakage syndrome	0.32782	0.00057259	29	12	0
NCKIPSD	NCK interacting protein with SH3 domain	3:48674544-48685807	3p21	ALL			0.26529	6.4946e-06	24	3	0
NCOA1	nuclear receptor coactivator 1	2:24658678-24768391	2p23	alveolar rhabdomyosarcoma			0.26361	0.12543	0	79	0
NCOA2	nuclear receptor coactivator 2 (TIF2)	8:70113632-70216745	8q13.1	AML, chondrosarcoma, rhabdomyosarcoma			0.019865	0.60471	14	8	0
NCOA4	nuclear receptor coactivator 4 - PTC3 (ELE1)	10:51579142-51586417	10q11.2	papillary thyroid			0.29615	0.0037211	1	20	4
NCOR1	nuclear receptor corepressor 1	17:16032296-16194569	17p11.2	breast			0.1591	0.00028575	16	5	0
NDRG1	N-myc downstream regulated 1	8:133238878-133284311	8q24.3	prostate			0.31746	0.00094627	12	10	0
NF1	neurofibromatosis type 1 gene	17:31095310-31374155	17q12	neurofibroma, glioma	neurofibroma, glioma	neurofibromatosis type 1	-0.0176325	0.533875	13	5	0
NF2	neurofibromatosis type 2 gene	22:29603999-29694802	22q12.2	meningioma, acoustic neuroma, renal	meningioma, acoustic neuroma	neurofibromatosis type 2	0.0206985	0.805505	28	9	0
NFATC2	nuclear factor of activated T-cells, cytoplasmic, calcineurin-dependent 2	20:51391396-51542499	20q13.2	Ewing sarcoma			-0.040403	0.15096	45	2	0
NFE2L2	nuclear factor (erythroid-derived 2)-like 2 (NRF2)	2:177230785-177264576	2q31	NSCLC, HNSCC			0.44803	0.00052653	6	7	1
NFIB	nuclear factor I/B	9:14088309-14313511	9p24.1	adenoid cystic carcinoma, lipoma			0.33538	0.00066105	11	6	0
NFKB2	nuclear factor of kappa light polypeptide gene enhancer in B-cells 2 (p49/p100)	10:102395960-102402376	10q24	B-NHL			-0.0365555	0.640035	8	4	0
NFKBIE	nuclear factor of kappa light polypeptide gene enhancer in B-cells inhibitor, epsilon	6:44259219-44265763	6p21.1	CLL			-0.0093025	0.536565	35	15	1
NIN	ninein (GSK3B interacting protein)	14:50725872-50822056	14q24	MPN			0.015465	0.943995	11	7	0
NKX2-1	NK2 homeobox 1	14:36517278-36519357	14q13	NSCLC			0.0181365	0.525535	3	7	0
NONO	non-POU domain containing, octamer-binding	X:71290638-71300076	Xq13.1	papillary renal			0.04525	0.013442	43	0	0
NOTCH1	Notch homolog 1, translocation-associated (Drosophila) (TAN1)	9:136496071-136545786	9q34.3	T-ALL, breast, bladder, skin SCC, lung SCC, head and neck SCC			0.39373	0.14848	1	73	0
NOTCH2	Notch homolog 2	1:119915306-120069406	1p13-p11	marginal zone lymphoma, DLBCL, bladder			0.26929	0.00358189	36	5	0
NPM1	nucleophosmin (nucleolar phosphoprotein B23, numatrin)	5:171387949-171410565	5q35	NHL, APL, AML			0.37069	5.35345e-07	6	7	1
NR4A3	nuclear receptor subfamily 4, group A, member 3 (NOR1)	9:99828041-99863867	9q22	extraskeletal myxoid chondrosarcoma			0.17088	0.21572	0	69	1
NRAS	neuroblastoma RAS viral (v-ras) oncogene homolog	1:114708535-114716160	1p13.2	melanoma, MM, AML, thyroid			0.0978565	0.41141	3	12	0
NRG1	neuregulin 1	8:32548727-32764402	8p12	NSCLC			-0.016279	0.593765	12	9	1
NSD1	nuclear receptor binding SET domain protein 1	5:177135104-177295459	5q35	AML			0.0385	0.17456	31	6	0
NT5C2	5'-nucleotidase, cytosolic II	10:103089672-103174958	10q24.32	relapse ALL			0.032695	0.23622	40	2	0
NTRK1	neurotrophic tyrosine kinase, receptor, type 1	1:156860935-156881642	1q21-q22	papillary thyroid, Spitzoid tumour			-0.109899	0.866265	17	25	0
NTRK3	neurotrophic tyrosine kinase, receptor, type 3	15:87876935-88256153	15q25	congenital fibrosarcoma, secretory breast			-0.024454	0.40311	20	4	0
NUMA1	nuclear mitotic apparatus protein 1	11:72003527-72035943	11q13	APL			0.45604	5.8468e-05	2	9	2
NUP214	nucleoporin 214kDa (CAN)	9:131125705-131233487	9q34.1	AML, T-ALL			0.5821	5.1715e-09	5	65	10
NUP98	nucleoporin 98kDa	11:3676159-3782117	11p15	AML			-0.01917	0.088662	36	14	0
NUTM1	NUT midline carcinoma, family member 1	15:34346021-34357492	15q14	lethal midline carcinoma			0.22537	0.42769	2	21	1
NUTM2A	NUT family member 2A	10:87358266-87367372	10q23.2	endometrial stromal sarcoma			0.39975	0.001894	7	40	2
NUTM2B	NUT family member 2B	10:79703610-79712485	10q22.3	endometrial stromal sarcoma			0.093784	0.0557315	14	3	0
OLIG2	oligodendrocyte lineage transcription factor 2 (BHLHB1)	21:33026863-33027834	21q22.11	T-ALL			0.40424	0.0104907	3	13	0
OMD	osteomodulin	9:92415152-92417558	9q22.31	aneurysmal bone cyst
P2RY8	purinergic receptor P2Y, G-protein coupled, 8	X,Y:1465479-1466558	Xp22.3; Yp11.3	B-ALL, Down syndrome associated ALL
PAFAH1B2	platelet-activating factor acetylhydrolase, isoform Ib, beta subunit 30kDa	11:117152449-117167700	11q23	MLCLS
PALB2	partner and localizer of BRCA2	16:23603459-23641157	16p12.1		Wilms tumour, medulloblastoma, AML ,breast	Fanconi anaemia N, breast cancer susceptibility	0.432575	0.00295556	7	24	1
PAX3	paired box gene 3	2:222201174-222298615	2q35	alveolar rhabdomyosarcoma			0.15382	0.156684	5	6	1
PAX5	paired box gene 5 (B-cell lineage specific activator protein)	9:36840560-37034031	9p13	NHL, ALL, B-ALL
PAX7	paired box gene 7	1:18631604-18736039	1p36.2-p36.12	alveolar rhabdomyosarcoma			0.13222	0.061447	35	3	0
PAX8	paired box gene 8	2:113218533-113278394	2q12-q14	follicular thyroid			0.44242	0.24693	8	25	1
PBRM1	polybromo 1	3:52548063-52679711	3p21	clear cell renal carcinoma, breast			0.51894	0.00077878	0	79	0
PBX1	pre-B-cell leukemia transcription factor 1	1:164559824-164846677	1q23	pre B-ALL, myoepithelioma			0.060327	0.16502	15	4	0
PCM1	pericentriolar material 1 (PTC4)	8:17935611-18027662	8p22-p21.3	papillary thyroid, CML, MPN			0.204805	0.299389	8	7	2
PCSK7	proprotein convertase subtilisin/kexin type 7	11:117205997-117229844	11q23.3	MLCLS			0.122735	0.292305	16	11	0
PDCD1LG2	programmed cell death 1 ligand 2	9:5522547-5569959	9p24.2	PMBL, Hodgkin lymphoma			0.29569	0.006067	4	28	0
PDE4DIP	phosphodiesterase 4D interacting protein (myomegalin)	1:148889754-149031985	1q12	MPN
PDGFB	platelet-derived growth factor beta polypeptide (simian sarcoma viral (v-sis) oncogene homolog)	22:39225723-39243963	22q12.3-q13.1	DFSP
PDGFRA	platelet-derived growth factor, alpha-receptor	4:54258769-54295272	4q11-q13	GIST, idiopathic hypereosinophilic syndrome, paediatric glioblastoma	GIST	familial gastrointestinal stromal tumour	0.339125	7.19435e-05	23	6	0
PDGFRB	platelet-derived growth factor receptor, beta polypeptide	5:150115763-150137047	5q31-q32	MPN, AML, CMML, CML			0.23245	0.113418	10	7	1
PER1	period homolog 1 (Drosophila)	17:8141068-8150706	17p13.1-17p12	AML, CMML			0.013873	0.67766	0	51	0
PHF6	PHD finger protein 6	X:134377618-134425330	Xq26.3	ETP ALL
PHOX2B	paired-like homeobox 2b	4:41745807-41748610	4p12	neuroblastoma	neuroblastoma	familial neuroblastoma	0.549865	4.637e-07	7	42	0
PICALM	phosphatidylinositol binding clathrin assembly protein (CALM)	11:85959046-86068780	11q14	T-ALL, AML			0.64505	1.30433e-05	1	74	1
PIK3CA	phosphoinositide-3-kinase, catalytic, alpha polypeptide	3:179198826-179234364	3q26.3	colorectal, gastric, glioblastoma, breast
PIK3R1	phosphoinositide-3-kinase, regulatory subunit 1 (alpha)	5:68226676-68297601	5q13.1	glioblastoma, ovarian, colorectal			0.26355	0.000761115	35	3	0
PIM1	pim-1 oncogene	6:37170576-37174091	6p21.2	NHL			0.402555	0.000390862	13	6	0
PLAG1	pleiomorphic adenoma gene 1	8:56166243-56168269	8q12	salivary adenoma, lipoblastoma			0.327795	0.000736932	30	11	0
PLCG1	phospholipase C, gamma 1	20:41137642-41174509	20q12-q13.1	angiosarcoma			0.11454	0.0638676	24	5	0
PML	promyelocytic leukemia	15:73994813-74045008	15q22	APL, ALL			0.057484	0.69253	5	17	0
PMS1	PMS1 postmeiotic segregation increased 1 (S. cerevisiae)	2:189791810-189877436	2q31-q33		colorectal, endometrial, ovarian	hereditary non-polyposis colorectal cancer	0.04955	0.230237	45	4	0
PMS2	PMS2 postmeiotic segregation increased 2 (S. cerevisiae)	7:5973399-6009019	7p22		colorectal, endometrial, ovarian, medulloblastoma, glioma	hereditary non-polyposis colorectal cancer, Turcot syndrome	0.12161	0.10929	8	6	0
POLE	polymerase (DNA directed), epsilon, catalytic subunit	12:132624697-132687315	12q24.3	colorectal carcinoma, endometrioid carcinoma, stomach carcinoma, skin cancer	colorectal cancer susceptibility		0.517535	0.00048011	2	85	0
POT1	protection of telomeres 1	7:124823962-124897173	7q31.33	CLL			0.43295	0.0167359	2	14	0
POU2AF1	POU domain, class 2, associating factor 1 (OBF1)	11:111354261-111379177	11q23.1	NHL			0.1856	0.37944	14	10	0
POU5F1	POU domain, class 5, transcription factor 1	6:31164601-31170620	6p21.31	sarcoma			0.29733	0.028611	3	24	0
PPARG	peroxisome proliferative activated receptor, gamma	3:12351593-12434145	3p25	follicular thyroid			-0.138606	0.94608	13	5	0
PPFIBP1	PTPRF interacting protein, binding protein 1 (liprin beta 1)	12:27633397-27692882	12p12.1	Spitzoid tumour, inflammatory myofibroblastic tumour			0.059479	0.35411	15	32	0
PPP2R1A	protein phosphatase 2, regulatory subunit A, alpha	19:52190097-52225981	19q13.41	clear cell ovarian carcinoma			0.4891	2.7544e-08	8	7	1
PPP6C	protein phosphatase 6, catalytic subunit	9:125149673-125189718	9q33.3	melanoma
PRCC	papillary renal cell carcinoma (translocation-associated)	1:156767772-156800460	1q21.1	papillary renal			0.44635	0.00088421	7	59	1
PRDM1	PR domain containing 1, with ZNF domain	6:106088267-106107486	6q21	DLBCL
PRDM16	PR domain containing 16	1:3069260-3433811	1p36.23-p33	MDS, AML
PRF1	perforin 1 (pore forming protein)	10:70598053-70600902	10q22		various leukaemia, lymphoma
PRKAR1A	protein kinase, cAMP-dependent, regulatory, type I, alpha (tissue specific extinguisher 1)	17:68515400-68530449	17q23-q24	papillary thyroid	myxoma, endocrine, papillary thyroid	Carney complex
PRRX1	paired related homeobox 1	1:170664220-170730332	1q24	AML			0.10313	0.71534	9	43	0
PSIP1	PC4 and SFRS1 interacting protein 1 (LEDGF)	9:15471207-15510188	9p22.3	AML
PTCH1	Homolog of Drosophila Patched gene	9:-	9q22.3	skin basal cell, medulloblastoma	skin basal cell, medulloblastoma	nevoid basal cell carcinoma syndrome	0.365015	1.91686e-06	10	7	0
PTEN	phosphatase and tensin homolog gene	10:87864470-87965472	10q23.3	glioma, prostate, endometrial	harmartoma, glioma, prostate, endometrial	Cowden syndrome, Bannayan-Riley-Ruvalcaba syndrome	0.38846	0.026156	0	78	0
PTPN11	protein tyrosine phosphatase, non-receptor type 11	12:112419112-112504764	12q24.1	JMML, AML, MDS			0.196197	0.457381	6	6	1
PTPRB	protein tyrosine phosphatase, receptor type, B	12:70521489-70609814	12q15-q21	angiosarcoma
PTPRC	protein tyrosine phosphatase, receptor type, C	1:198639275-198756181	1q31-q32	T-ALL			0.35512	7.388e-07	15	5	0
PTPRK	protein tyrosine phosphatase, receptor type, K	6:127970227-128520358	6q22.2-q22.3	colorectal			0.43381	0.00013652	16	17	0
PWWP2A	PWWP domain containing 2A	5:160078155-160119388	5q33.3	Spitzoid tumour			0.2425	0.00095887	40	0	0
RABEP1	rabaptin, RAB GTPase binding effector protein 1	17:5282488-5383224	17p13.2	CMML			0.44479	0.000926104	3	10	0
RAC1	ras-related C3 botulinum toxin substrate 1 (rho family, small GTP binding protein Rac1)	7:6374736-6402446	7p22	melanoma, carcinoma			0.0775625	0.305375	6	8	0
RAD21	RAD21 homolog (S. pombe)	8:116847500-116866729	8q24.11	AML, endometrium, colorectal, lung
RAD51B	RAD51 paralog B	14:67823544-68594603	14q23-q24.2	lipoma, uterine leiomyoma			-0.085075	0.89306	10	7	1
RAF1	v-raf-1 murine leukemia viral oncogene homolog 1	3:12584514-12618721	3p25	pilocytic astrocytoma, prostate			0.103	0.0049957	28	6	0
RALGDS	ral guanine nucleotide dissociation stimulator	9:133098587-133121154	9q34.3	PMBL, Hodgkin lymphoma,
RANBP17	RAN binding protein 17	5:170862034-171298858	5q34	ALL			0.34084	6.2838e-05	19	7	0
RANBP2	RAN binding protein 2	2:108719607-108783901	2q12.3	inflammatory myofibroblastic tumour			0.15663	0.204545	1	73	0
RAP1GDS1	RAP1, GTP-GDP dissociation stimulator 1	4:98261566-98442117	4q21-q25	T-ALL			0.2625	0.0023544	27	7	0
RARA	retinoic acid receptor, alpha	17:40331219-40356226	17q12	APL			0.12866	0.499627	4	11	0
RB1	retinoblastoma gene	13:48303913-48480071	13q14	retinoblastoma, sarcoma, breast, small cell lung carcinoma	retinoblastoma, sarcoma, breast, small cell lung carcinoma	familial retinoblastoma	0.356225	0.00443775	5	16	0
RBM15	RNA binding motif protein 15	1:110339407-110345610	1p13	acute megakaryocytic leukaemia			0.11306	0.75728	6	26	1
RECQL4	RecQ protein-like 4	8:144511431-144517784	8q24.3		osteosarcoma, skin basal cell, skin sqamous cell	Rothmund-Thompson syndrome	0.118438	0.0473945	13	8	0
REL	v-rel reticuloendotheliosis viral oncogene homolog (avian)	2:60881841-60922535	2p13-p12	Hodgkin lymphoma			0.634055	4.7542e-06	5	63	12
RET	ret proto-oncogene	10:43077259-43128269	10q11.2	medullary thyroid, papillary thyroid, pheochromocytoma, NSCLC, Spitzoid tumour	medullary thyroid, papillary thyroid, pheochromocytoma	multiple endocrine neoplasia 2A/2B	-0.083546	0.612355	35	3	0
RHOA	ras homolog family member A	3:49360209-49375589	3p21.3	diffuse gastric, T cell lymphomas, paediatric Burkitt lymphoma			0.33741	0.018454	3	40	0
RHOH	ras homolog family member H	4:40243387-40243962	4p13	NHL			0.74969	0.000712406	7	18	2
RMI2	RecQ mediated genome instability 2	16:11345472-11350790	16p13.13	PMBL, Hodgkin lymphoma			0.63586	6.2838e-05	5	72	0
RNF213	ring finger protein 213	17:80340149-80393498	17q25.3	ALCL			-0.096361	0.72775	20	13	0
RNF217-AS1	RNF217 antisense RNA 1 (head to head)	6:-	6q22.33	B-ALL
RNF43	ring finger protein 43	17:58354943-58415577	17q23.2	cholangiocarcinoma, ovary, pancreas
ROS1	v-ros UR2 sarcoma virus oncogene homolog 1 (avian)	6:117288492-117425656	6q22	glioblastoma, NSCLC, Spitzoid tumour			-0.0015462	0.55263	17	25	0
RPL10	ribosomal protein L10	X:154398520-154400854	Xq28	T-ALL			0.30634	0.0093677	6	19	0
RPL22	ribosomal protein L22 (EAP)	1:6186672-6199573	1p36.31	AML, CML			0.22932	0.026156	6	19	0
RPL5	ribososomal protein L5	1:92832115-92841865	1p22.1	T-ALL			0.16532	0.00382715	29	8	0
RPN1	ribophorin I	3:128620411-128650800	3q21.3-q25.2	AML			0.095681	0.0047384	13	7	0
RSPO2	R-spondin 2	8:107901075-108082638	8q23.1	colorectal			0.11948	0.172494	23	5	0
RSPO3	R-spondin 3	6:127119193-127196007	6q22.33	colorectal			0.24506	0.00069192	8	14	0
RUNDC2A	RUN domain containing 2A	16:11976807-12052226	16p13.13	PMBL, Hodgkin lymphoma			0.20859	0.00032073	29	10	0
RUNX1	runt-related transcription factor 1 (AML1)	21:34792135-35048899	21q22.3	AML, preB- ALL, T-ALL			0.34989	0.00035922	4	18	0
RUNX1T1	runt-related transcription factor 1; translocated to, 1 (cyclin D-related)	8:91960242-92017340	8q22	AML			-0.0496572	0.83645	3	8	0
SBDS	Shwachman-Bodian-Diamond syndrome protein	7:66988371-66995417	7q11		AML, MDS	Schwachman-Diamond syndrome	0.103758	0.227021	24	8	0
SDC4	syndecan 4	20:45327264-45348384	20q12	NSCLC
SDHAF2	succinate dehydrogenase complex assembly factor 2	11:61430147-61446071	11q12.2		paraganglioma	familial paraganglioma	0.38005	0.00071367	8	41	1
SDHB	succinate dehydrogenase complex, subunit B, iron sulfur (Ip)	1:17018881-17054019	1p36.1-p35		paraganglioma, pheochromocytoma	familial paraganglioma
SDHC	succinate dehydrogenase complex, subunit C, integral membrane protein, 15kDa	1:161314406-161362433	1q21		paraganglioma, pheochromocytoma	familial paraganglioma	0.095476	0.033706	18	3	0
SDHD	succinate dehydrogenase complex, subunit D, integral membrane protein	11:112086908-112094970	11q23		paraganglioma, pheochromocytoma	familial paraganglioma	0.11153	0.021789	29	8	0
2005-09-01	septin 5	22:19714590-19722485	22q11.21	AML			0.24907	5.2472e-06	20	5	0
2006-09-01	septin 6	X:119618762-119693105	Xq24	AML			-0.00188295	0.94603	8	21	0
2009-09-01	septin 9	17:77320327-77498658	17q25	AML*			0.040362	0.695735	8	21	0
SET	SET translocation	9:128689583-128694664	9q34	AML			0.345365	0.159935	1	118	3
SETBP1	SET binding protein 1	18:44701347-45063698	18q21.1	aCML, sAML, MDS/MPN-U, CMML, JMML	neuroepithelial tumours	Schinzel-Giedion syndrome	0.0085107	0.31249	25	6	0
SETD2	SET domain containing 2	3:47017093-47123126	3p21.31	clear cell renal carcinoma			-0.145135	0.91798	20	12	0
SF3B1	splicing factor 3b, subunit 1, 155kDa	2:197392303-197434999	2q33.1	myelodysplastic syndrome			0.166245	0.30636	2	29	1
SFPQ	splicing factor proline/glutamine rich(polypyrimidine tract binding protein associated)	1:35184456-35193049	1p34.3	papillary renal			0.398765	1.72855e-06	14	38	1
SH2B3	SH2B adaptor protein 3	12:111418146-111448302	12q24.12	MPN, sAML, erythrocytosis, B-ALL			0.58305	3.5773e-10	9	25	1
SH3GL1	SH3-domain GRB2-like 1 (EEN)	19:4361600-4400368	19p13.3	AL			0.38775	1.8777e-06	9	62	3
SLC34A2	solute carrier family 34 (sodium phosphate), member 2	4:25662501-25676749	4p15.2	NSCLC			0.303245	0.274784	3	10	1
SLC45A3	solute carrier family 45, member 3	1:205659234-205664656	1q32	prostate
SMAD4	SMAD family member 4	18:-	18q21.1	colorectal, pancreatic, small intestine	gastrointestinal polyp	juvenile polyposis	-0.078479	0.84695	23	6	0
SMARCA4	SWI/SNF related, matrix associated, actin dependent regulator of chromatin, subfamily a, member 4	19:10984152-11061816	19p13.2	NSCLC, SCCOHT			-0.15294	0.98009	30	11	0
SMARCB1	SWI/SNF related, matrix associated, actin dependent regulator of chromatin, subfamily b, member 1	22:23787170-23834180	22q11	malignant rhabdoid	malignant rhabdoid	rhabdoid predisposition syndrome	0.365635	0.0130725	7	11	1
SMARCD1	SWI/SNF related, matrix associated, actin dependent regulator of chromatin, subfamily d, member 1	12:50085487-50099000	12q13-q14	breast			0.0182375	0.397885	14	7	0
SMARCE1	SWI/SNF related, matrix associated, actin dependent regulator of chromatin, subfamily e, member 1	17:40628785-40645626	17q21.2		meningioma		-0.014449	0.0072308	8	7	2
SMO	smoothened homolog (Drosophila)	7:129189152-129212451	7q31-q32	skin basal cell			0.07064	0.53109	13	9	0
SND1	staphylococcal nuclease and tudor domain containing 1	7:127652374-128092058	7q31.3	pancreas acinar carcinoma
SOCS1	suppressor of cytokine signaling 1	16:11254843-11255478	16p13.13	Hodgkin lymphoma, PMBL			0.301335	0.0097867	7	36	1
SOX2	SRY (sex determining region Y)-box 2	3:181712361-181713314	3q26.3-q27	NSCLC, oesophageal squamous carcinoma			-0.126935	0.61686	38	1	0
SPECC1	sperm antigen with calponin homology and coiled-coil domains 1	17:20096653-20314066	17p11.2	JMML			0.34521	0.055864	0	82	0
SPEN	spen family transcriptional repressor	1:15848068-15939427	1p36	SMZL, adenoid cystic carcinoma, DLBCL			0.303045	0.000960903	22	11	0
SPOP	speckle-type POZ protein	17:49600378-49622810	17q21.33	prostate, serous endometrial			0.33824	0.052646	0	63	0
SRGAP3	SLIT-ROBO Rho GTPase activating protein 3	3:8985519-9248951	3p25.3	pilocytic astrocytoma
SRSF2	serine/arginine-rich splicing factor 2	17:76736161-76737160	17q25	MDS, CLL			0.08742	0.25263	16	3	0
SRSF3	serine/arginine-rich splicing factor 3	6:36596763-36601989	6p21	follicular lymphoma
SS18	synovial sarcoma translocation, chromosome 18	18:26018354-26090569	18q11.2	synovial sarcoma
SS18L1	synovial sarcoma translocation gene on chromosome 18-like 1	20:62143822-62179209	20q13.3	synovial sarcoma			0.60061	3.7575e-08	2	22	0
SSX1	synovial sarcoma, X breakpoint 1	X:48257242-48266387	Xp11.23-p11.22	synovial sarcoma			0.494885	5.99668e-08	8	8	0
SSX2	synovial sarcoma, X breakpoint 2	X:52752681-52789480	Xp11.23-p11.22	synovial sarcoma			0.33866	0.00029375	9	20	0
SSX4	synovial sarcoma, X breakpoint 4	X:48391869-48411372	Xp11.23	synovial sarcoma			0.54012	0.00157766	4	26	2
STAG2	stromal antigen 2	X:124022628-124100597	Xq25	bladder carcinoma, glioblastoma, melanoma, Ewing's sarcoma, myeloid neoplasms			0.33518	5.8012e-06	13	6	0
STAT3	signal transducer and activator of transcription 3 (acute-phase response factor)	17:42315745-42348516	17q21.31	T-cell large granular lymphocytic leukaemia	paediatric large granular lymphocytic leukaemia		0.278115	0.00993067	16	3	0
STAT5B	signal transducer and activator of transcription 5B	17:42201738-42232127	17q11.2	large granular lymphocytic leukaemia, skin basal cell, APL			0.0019121	0.90095	11	15	0
STAT6	signal transducer and activator of transcription 6, interleukin-4 induced	12:57096572-57108278	12q13	solitary fibrous tumour, meningeal haemangiopericytoma			0.18041	0.112794	3	6	0
STIL	SCL/TAL1 interrupting locus	1:47251136-47310319	1p32	T-ALL			0.39785	3.68025e-06	6	11	1
STK11	serine/threonine kinase 11 gene (LKB1)	19:1206914-1226647	19p13.3	NSCLC, pancreatic	jejunal hamartoma, ovarian, testicular, pancreatic	Peutz-Jeghers syndrome
STRN	striatin, calmodulin binding protein	2:36849456-36966463	2p22.2	anaplastic thyroid, papillary thyroid, lung			-0.065777	0.693885	37	4	0
SUFU	suppressor of fused homolog (Drosophila)	10:102504153-102630155	10q24.32	medulloblastoma	medulloblastoma	medulloblastoma predisposition	0.17158	0.0195191	36	3	0
SUZ12	suppressor of zeste 12 homolog (Drosophila)	17:31937247-31999003	17q11.2	endometrial stromal tumour			0.29047	0.0001553	20	5	0
SYK	spleen tyrosine kinase	9:90843899-90895600	9q22	MDS, peripheral T-cell lymphoma			-0.056552	0.464947	20	12	0
TAF15	TAF15 RNA polymerase II, TATA box binding protein (TBP)-associated factor, 68kDa	17:35809571-35846946	17q11.1-q11.2	extraskeletal myxoid chondrosarcoma, ALL			0.284625	0.000101998	20	7	1
TAL1	T-cell acute lymphocytic leukemia 1 (SCL)	1:47219720-47225888	1p32	lymphoblastic leukaemia/biphasic			0.79225	1.54593e-11	19	21	9
TAL2	T-cell acute lymphocytic leukemia 2	9:108424779-108425393	9q31	T-ALL			0.10571	0.029886	4	16	4
TBL1XR1	transducin (beta)-like 1 X-linked receptor 1	3:177025498-177064977	3q26.32	splenic marginal zone lymphoma, primary central nervous system lymphoma, colorectal carcinoma, gallbladder carcinoma			0.39879	6.6092e-06	41	5	0
TBX3	T-box 3	12:114671841-114683200	12q24.21	breast			0.108145	0.71136	6	7	0
TCEA1	transcription elongation factor A (SII), 1	8:53970288-53984488	8q11.2	salivary adenoma			0.3808	0.00021802	5	61	2
TCF12	transcription factor 12 (HTF4, helix-loop-helix transcription factors 4)	15:56919914-57288514	15q21	extraskeletal myxoid chondrosarcoma			0.34421	6.0566e-08	27	7	0
TCF3	transcription factor 3 (E2A immunoglobulin enhancer binding factors E12/E47)	19:1611707-1650248	19p13.3	pre B-ALL			0.22835	0.00010373	36	3	0
TCF7L2	transcription factor 7-like 2	10:112950757-113165972	10q25.3	colorectal			0.22668	0.33828	3	13	1
TCL1A	T-cell leukemia/lymphoma 1A	14:95711755-95714066	14q32.1	T-CLL			0.15618	0.40057	38	6	0
TCL6	T-cell leukemia/lymphoma 6	14:95665061-95671429	14q32.1	T-ALL
TERT	telomerase reverse transcriptase	5:1253728-1294989	5p15.33	melanoma, glioblastoma, hepatocellular carcinoma, bladder, skin basal cell, skin squamous cell, mesothelioma, medulloblastoma, other tumour types	melanoma
TET1	tet methylcytosine dioxygenase 1	10:68572340-68691815	10q21	AML
TET2	tet oncogene family member 2	4:105233943-105276519	4q24	MDS			0.19074	0.51528	10	23	1
TFE3	transcription factor binding to IGHM enhancer 3	X:49030158-49043226	Xp11.22	papillary renal, alveolar soft part sarcoma, renal			0.374125	0.249925	8	24	1
TFEB	transcription factor EB	6:41684599-41691213	6p21	renal cell carcinoma (childhood epithelioid)			0.033002	0.25126	7	17	2
TFG	TRK-fused gene	3:100713687-100748532	3q11-q12	papillary thyroid, ALCL, NSCLC, extraskeletal myxoid chondrosarcoma
TFPT	TCF3 (E2A) fusion partner (in childhood leukaemia)	19:54107050-54115269	19q13	pre-B ALL			0.495665	9.8814e-12	25	12	0
TFRC	transferrin receptor (p90, CD71)	3:196051942-196077099	3q29	NHL
THRAP3	thyroid hormone receptor associated protein 3 (TRAP150)	1:36282564-36304017	1p34.3	aneurysmal bone cyst
TLX1	T-cell leukemia, homeobox 1 (HOX11)	10:101131543-101136914	10q24	T-ALL
TLX3	T-cell leukemia, homeobox 3 (HOX11L2)	5:171309367-171311600	5q35.1	T-ALL
TMPRSS2	transmembrane protease, serine 2	21:41466142-41498133	21q22.3	prostate
TNFAIP3	tumor necrosis factor, alpha-induced protein 3	6:137871228-137881319	6q23	marginal zone B-cell lymphomas, Hodgkin lymphoma, PMBL
TNFRSF14	tumor necrosis factor receptor superfamily, member 14 (herpesvirus entry mediator)	1:2556665-2563273	1p36.32	follicular lymphoma
TNFRSF17	tumor necrosis factor receptor superfamily, member 17	16:11965325-11967847	16p13.1	intestinal T-cell lymphoma
TOP1	topoisomerase (DNA) I	20:41029068-41123297	20q12-q13.1	AML*
TP53	tumor protein p53	17:7669609-7676594	17p13	breast, colorectal, lung, sarcoma, adrenocortical, glioma, Spitzoid tumour, multiple other tumour types	breast, sarcoma, adrenocortical carcinoma, glioma, multiple other tumour types	Li-Fraumeni syndrome
TPM3	tropomyosin 3	1:154157639-154183119	1q22-q23	papillary thyroid, ALCL, NSCLC, Spitzoid tumour
TPM4	tropomyosin 4	19:16076567-16101347	19p13.1	ALCL
TPR	translocated promoter region	1:186313971-186375028	1q25	papillary thyroid, NSCLC
TRA	T cell receptor alpha locus	14:-	14q11.2	T-ALL
TRAF7	tumour necrosis factor receptor-associated factor 7	16:2163921-2176574	16p13.3	meningioma
TRB	T cell receptor beta locus	7:-	7q34	T-ALL
TRD	T cell receptor delta locus	14:-	14q11.2	T-cell leukaemia
TRIM24	tripartite motif containing 24	7:138460549-138584951	7q32-q34	APL
TRIM27	tripartite motif-containing 27	6:28904070-28923632	6p22	papillary thyroid
TRIM33	tripartite motif-containing 33 (PTC7,TIF1G)	1:114397648-114511076	1p13	papillary thyroid
TRIP11	thyroid hormone receptor interactor 11	14:91969673-92039685	14q31-q32	AML
TRRAP	transformation/transcription domain-associated protein	7:98881151-99012355	7q21.2-q22.1	melanoma
TSC1	tuberous sclerosis 1 gene	9:132896235-132928872	9q34	renal cell carcinoma, bladder carcinoma	hamartoma, renal cell carcinoma, tuberous sclerosis tuber	Tuberous sclerosis 1
TSC2	tuberous sclerosis 2 gene	16:2048616-2088610	16p13.3	pulmonary lymphangioleiomyomatosis (LAM), renal angiomyolipoma, HNSCC	hamartoma, renal cell carcinoma, tuberous sclerosis tuber	Tuberous sclerosis 2
TSHR	thyroid stimulating hormone receptor	14:80955681-81144353	14q31	toxic thyroid adenoma	thyroid adenoma
TTL	tubulin tyrosine ligase	2:112482346-112528796	2q13	ALL
U2AF1	U2 small nuclear RNA auxiliary factor 1	21:43093102-43107494	21q22.3	CLL, MDS
UBR5	ubiquitin protein ligase E3 component n-recognin 5	8:102254302-102412234	8q22	mantle cell lymphoma, gastric, colorectal
USP6	ubiquitin specific peptidase 6 (Tre-2 oncogene)	17:5130368-5148597	17p13	aneurysmal bone cyst
VHL	von Hippel-Lindau syndrome gene	3:10141848-10149965	3p25	renal, haemangioma, pheochromocytoma	renal, haemangioma, pheochromocytoma	Von Hippel-Lindau syndrome
VTI1A	vesicle transport through interaction with t-SNAREs homolog 1A	10:112447374-112815383	10q25.2	colorectal
WAS	Wiskott-Aldrich syndrome	X:48683854-48691162	Xp11.23-p11.22		lymphoma	Wiskott-Aldrich syndrome
WHSC1	Wolf-Hirschhorn syndrome candidate 1(MMSET)	4:1900655-1978909	4p16.3	MM
WHSC1L1	Wolf-Hirschhorn syndrome candidate 1-like 1 (NSD3)	8:38317956-38348171	8p12	AML
WIF1	WNT inhibitory factor 1	12:65051349-65121191	12q14.3	pleomorphic salivary gland adenoma
WRN	Werner syndrome (RECQL2)	8:31058448-31173102	8p12-p11.2		osteosarcoma, meningioma, other tumour types	Werner syndrome
WT1	Wilms tumour 1 gene	11:32389058-32435141	11p13	Wilms tumour, desmoplastic small round cell tumour	Wilms tumour	Denys-Drash syndrome, Frasier syndrome, familial Wilms tumour
WWTR1	WW domain containing transcription regulator 1	3:149520805-149657306	3q23-q24	epithelioid haemangioendothelioma
XPA	xeroderma pigmentosum, complementation group A	9:97675439-97697292	9q22.3		skin basal cell, skin squamous cell, melanoma	xeroderma pigmentosum (A)
XPC	xeroderma pigmentosum, complementation group C	3:14145941-14178568	3p25		skin basal cell, skin squamous cell, melanoma	xeroderma pigmentosum (C)
XPO1	exportin 1 (CRM1 homolog, yeast)	2:61478820-61533897	2p15	CLL
YWHAE	tyrosine 3-monooxygenase/tryptophan 5-monooxygenase activation protein, epsilon polypeptide (14-3-3 epsilon)	17:1345447-1400110	17p13.3	endometrial stromal sarcoma
ZBTB16	zinc finger and BTB domain containing 16	11:114063302-114250556	11q23.1	APL
ZCCHC8	zinc finger, CCHC domain containing 8	12:122473497-122500840	12q24.31	Spitzoid tumour
ZNF198	zinc finger protein 198	13:19993073-20086014	13q11-q12	MPN, NHL
ZNF278	zinc finger protein 278 (ZSG)	22:31341405-31345602	22q12-q14	Ewing sarcoma
ZNF331	zinc finger protein 331	19:53569378-53577953	19q13.3-q13.4	follicular thyroid adenoma
ZNF384	zinc finger protein 384 (CIZ/NMP4)	12:6667714-6679520	12p13	ALL
ZNF521	zinc finger protein 521	18:25062712-25350946	18q11.2	ALL
ZRSR2	zinc finger (CCCH type), RNA-binding motif and serine/arginine rich 2	X:15790496-15823242	Xp22.1	MDS, CLL

## Sheet: S6B Table 6
Suppl Table 6B: Genes were selected based on described gene copy number gain in previous studies.
Gene symbol	Reference			Median ECCC*	Median FDR*	Median samples with loss*	Median samples with gain*	Median samples with high gain*
AKAP9	Seo			0.093314	0.74868	4	30	1
ALK	Salido			0.15555	0.51408	1	23	0
ALPK3	Seo			-0.033063	0.999735	16	6	0
AXL	Ding, Shieh, Seo			0.0072395	0.94747	8	29	2
BCL2L1	Kim			0.146905	0.294535	6	39	0
CASC5	Seo			0.115826	0.0536698	23	4	0
CCND1	Weiss, TCGA 2014, Weir, Kim, Kendall, TCGA 2012, Imielinski			0.2756	0.00026648	1	20	10
CCND2	Kim			0.306185	0.066354	6	26	1
CCND3	TCGA 2014			0.2925	0.0078834	2	28	1
CCNE1	Weiss, Weir, Imielinski			0.280242	0.433905	2	34	2
CDK3	TCGA 2014			no probe set available
CDK4	TCGA 2014			0.62852	0.00010894	4	28	4
CTNNB1	Imielinski, Seo			0.051048	0.054019	36	0	0
EGFR	Kim, Kendall, Ding, Bean, Imielinski, CLCGP			0.65847	0.0023544	5	50	4
EPHA5	Ding			0.014933	0.034674	19	8	0
EPHA3	Ding			0.070304	0.08397	40	7	0
ERBB2	TCGA 2014, Kim, Weir, CLCGP;Imielinski			0.2121	0.040198	4	17	0
ERBB4	Ding			0.0152886	0.244614	8	5	0
FGFR1	Weiss, Kim, Kendall, CLCGP			0.32689	0.0012744	18	21	9
FGFR3	Ding			0.107688	0.67857	20	7	1
FHIT	CLCGP			0.017803	0.079963	45	2	0
GNAS	Ding			0.40055	0.0049051	3	62	0
HSP90	Ruiz			no probe set available
INHBA	Ding			0.15173	0.09622	6	38	0
KDR	Ding			0.026211	0.96442	12	8	1
KRAS	TCGA 2014, Weir, Kim, Kendall, Ding, CLCGP, Imielinski			0.77501	0.00041785	4	22	3
LRP1B	Ding			-0.15627	0.98706	14	4	0
MCL1	TCGA 2014, Imielinski, Kendall			0.384085	0.0618525	1	82	1
MDM2	TCGA 2014, Weir, CLCGP, Imielinski, Kendall			0.77966	0.0062658	4	17	6
MET	Bean, Seo			0.344915	0.0023972	4	27	2
MYC	CLCGP, Kendall, Weir, Imielinski			0.37854	0.026543	1	85	7
MYCL	Kendall, CLCGP			no probe set available
MYCN	CLCGP, Kendall			0.11646	0.47978	4	21	0
NACA	Seo			0.53567	1.5305e-06	4	17	0
NFE2L2	Kim, CLCGP			0.46633	0.0026401	1	12	2
NKX2-1	TCGA 2014, Weir, CLCGP, Imielinski			0.43874	8.8872e-05	11	34	13
PAK3	Ding			-0.059013	0.32262	18	26	0
PDGFRA	Kim, Ding, Seo			-0.016279	0.593765	12	9	1
PIK3CA	Weiss, Kim, Seo, TCGA 2012			0.5821	5.1715e-09	5	65	10
RB1	Kim, Ding, Imielinski			0.04955	0.230237	45	4	0
RET	CLCGP, Seo			0.1856	0.37944	14	10	0
SMARCA4	Imielinski, Seo			0.2625	0.0023544	27	7	0
SOX2	TCGA 2012, Kim, CLCGP			0.634055	4.7542e-06	5	63	12
TERT	Kang, Imielinski, TCGA 2014,			0.345365	0.159935	1	118	3
TP63	Kim, TCGA 2012			0.45875	1.3061e-07	8	70	4
ZNF217	TCGA 2014,			0.20615	0.033906	5	48	0
