# Supplementary material for: Integrative analysis of genome-wide gene copy number changes and gene expression in non-small cell lung cancer
Source: PLoS One. 2017 Nov 7;12(11):e0187246. doi: 10.1371/journal.pone.0187246 (PMC5675410; doi:10.1371/journal.pone.0187246)
Supplement: S8 Table — (A) Meta-analysis of the 440 significant highly correlated genes (copy number dependent genes) from the total NSCLC cohort (n = 190). (B) Meta-analysis of the 383 significant highly correlated genes (copy number dependent genes) from the adenocarcinoma cases (n = 105). (C) Meta-analysis of the 626 significant highly correlated genes (copy number dependent genes) from the squamous cell cancer cases (n = 62). (XLSX) [file pone.0187246.s012.xlsx]

## Sheet: S8A All NSCLC
Suppl Table 8A: Meta analysis of the 440 significant highly correlated genes (copy number dependent genes) from the total NSCLC cohort (n=190).
		Meta-analysis					GSE14814 (n=90)					GSE19188 (n=82)					GSE29013 (n=55)					GSE30219 (n=269)					GSE31210 (n=226)					GSE3141 (n=110)					GSE37745 (n=194)					GSE4573 (n=130)					GSE50081 (n=181)
gene symbol	probe set	p-value	adj p-value	HR	CI lower	CI upper	p-value	adj p-value	HR	CI lower	CI upper	p-value	adj p-value	HR	CI lower	CI upper	p-value	adj p-value	HR	CI lower	CI upper	p-value	adj p-value	HR	CI lower	CI upper	p-value	adj p-value	HR	CI lower	CI upper	p-value	adj p-value	HR	CI lower	CI upper	p-value	adj p-value	HR	CI lower	CI upper	p-value	adj p-value	HR	CI lower	CI upper	p-value	adj p-value	HR
WDR12	218512_at	1.79735e-07	6.45881e-05	1.37615	1.22066	1.55146	0.406712	0.965585	1.32603	0.680844	2.58263	0.204513	0.714898	1.30864	0.863702	1.98278	0.0334774	0.513446	4.06888	1.11604	14.8343	8.92488e-06	0.000303733	1.65427	1.32478	2.06571	0.0441095	0.155152	2.10023	1.01976	4.32549	0.194313	0.755406	1.28901	0.878541	1.89125	0.152644	0.822037	1.20589	0.933012	1.55856	0.395224	0.992514	1.27769	0.726234	2.2479	0.858171	0.977689	1.03953
KLHL42	225963_at	2.93582e-07	6.45881e-05	1.34019	1.19828	1.49891	NA	NA	NA	NA	NA	0.424121	0.807934	1.19039	0.77641	1.8251	0.617837	0.930527	1.26475	0.502676	3.18215	1.6497e-06	0.000110576	1.56769	1.30437	1.88417	0.172444	0.334253	1.5579	0.824052	2.94526	0.117861	0.645029	1.41776	0.915367	2.1959	0.171382	0.822037	1.15273	0.940317	1.41313	NA	NA	NA	NA	NA	0.153196	0.97276	1.23629
MRPS17	218982_s_at	5.53936e-07	8.1244e-05	1.26944	1.15625	1.39372	0.637676	0.965585	1.1124	0.714069	1.73292	0.19347	0.713155	1.26884	0.886236	1.81663	0.173896	0.806452	1.65526	0.800569	3.42243	6.20559e-05	0.00108329	1.47022	1.21749	1.77541	0.0410195	0.150405	1.45676	1.01547	2.08982	0.213595	0.771813	1.28138	0.866946	1.89393	0.199899	0.822037	1.17833	0.916851	1.51437	0.409693	0.992514	0.782345	0.436484	1.40226	0.892341	0.982402	0.974909
STOML2	215416_s_at	5.32149e-06	0.000543026	1.28313	1.15252	1.42854	0.650632	0.965585	1.12054	0.684726	1.83375	0.813883	0.9487	1.0573	0.66485	1.68142	0.409904	0.858978	1.47219	0.586783	3.69358	0.000729661	0.0060536	1.56182	1.20584	2.0229	0.0679824	0.198752	2.20155	0.943364	5.13781	0.243753	0.800384	1.18853	0.888969	1.58903	0.00897545	0.822037	1.36313	1.08049	1.71969	0.912418	0.992514	1.02226	0.690494	1.51344	0.809042	0.97276	0.950021
SEC23A	212887_at	6.17075e-06	0.000543026	1.23293	1.12592	1.3501	0.359066	0.965585	1.17727	0.830636	1.66857	0.977197	0.986163	0.99282	0.605708	1.62734	0.355828	0.840009	1.22514	0.796152	1.88528	0.123254	0.224098	1.21337	0.948815	1.5517	0.275369	0.445366	1.5585	0.70217	3.45917	0.0398484	0.620476	1.58802	1.02169	2.46826	0.351535	0.837847	1.14248	0.863269	1.51199	0.853349	0.992514	1.03601	0.711983	1.50749	0.544145	0.97276	1.09913
TIMM50	224913_s_at	1.78542e-05	0.00130931	1.30213	1.15418	1.46904	NA	NA	NA	NA	NA	0.861314	0.9487	1.03764	0.685496	1.57069	0.404449	0.858978	1.70308	0.487104	5.95452	0.000100644	0.00138386	1.44419	1.19999	1.73808	0.145434	0.306176	1.62887	0.84456	3.14155	0.216001	0.772686	1.24769	0.878737	1.77156	0.261034	0.822037	1.15946	0.89579	1.50074	NA	NA	NA	NA	NA	0.221342	0.97276	1.25278
GEMIN2	211115_x_at	3.76002e-05	0.00236344	1.25542	1.12671	1.39884	0.196354	0.965585	1.56267	0.793913	3.07581	0.457464	0.82833	0.858158	0.573232	1.28471	0.361169	0.845289	1.74007	0.529924	5.71376	0.00531364	0.0235603	1.32492	1.0871	1.61477	0.581546	0.725662	1.24482	0.571328	2.71222	0.231282	0.78887	1.32526	0.835711	2.10158	0.142956	0.822037	1.19715	0.940997	1.52302	0.113249	0.992514	1.43974	0.917067	2.26031	0.813038	0.97276	1.04867
PRMT5	1564520_s_at	5.12159e-05	0.00281688	1.32631	1.15689	1.52054	NA	NA	NA	NA	NA	0.160774	0.713155	1.33458	0.891609	1.99764	0.305693	0.819169	1.35367	0.758347	2.41633	0.000899942	0.00707097	1.47713	1.17329	1.85966	0.0744929	0.210108	1.95248	0.93597	4.07298	0.165177	0.74588	1.33693	0.88719	2.01465	0.664547	0.901132	1.06709	0.795674	1.4311	NA	NA	NA	NA	NA	0.279104	0.97276	1.24931
KPNA4	225268_at	6.35219e-05	0.00310552	1.34908	1.16495	1.5623	NA	NA	NA	NA	NA	0.215575	0.714898	1.43213	0.81117	2.52844	0.0355057	0.52075	1.80649	1.04092	3.13513	0.000308705	0.00335683	1.54594	1.22015	1.95871	0.089676	0.228078	2.82335	0.851499	9.3615	0.63036	0.95187	1.09199	0.763066	1.56269	0.15245	0.822037	1.24505	0.922163	1.681	NA	NA	NA	NA	NA	0.485665	0.97276	1.13138
CCT2	201947_s_at	9.86949e-05	0.0035521	1.28971	1.13469	1.46592	0.357719	0.965585	1.23717	0.786064	1.94716	0.778962	0.936011	0.915147	0.492693	1.69983	0.161951	0.800939	1.48085	0.854181	2.56729	4.73509e-06	0.000231493	1.72601	1.36621	2.18056	0.489703	0.649564	1.24466	0.668897	2.31603	0.0542245	0.620476	1.37817	0.994198	1.91043	0.0138991	0.822037	1.38657	1.06867	1.79903	0.974141	0.992514	1.0081	0.619088	1.64154	0.859023	0.977689	0.9694
NUP107	218768_at	0.000121094	0.0035521	1.25913	1.11955	1.4161	0.0767655	0.965585	1.56668	0.952897	2.57581	0.956062	0.980577	1.0133	0.633276	1.62138	0.34367	0.838115	1.32536	0.739827	2.3743	3.80726e-06	0.000209399	1.5903	1.30628	1.93608	0.393491	0.563961	1.25219	0.747014	2.09901	0.168265	0.74588	1.34926	0.881111	2.06614	0.040876	0.822037	1.3154	1.01144	1.71072	0.869287	0.992514	0.95602	0.559537	1.63345	0.889264	0.982402	1.02171
FASTKD2	216996_s_at	0.000120401	0.0035521	1.33282	1.15126	1.54301	0.752613	0.965585	1.15612	0.469077	2.84943	0.572538	0.864892	1.21716	0.615063	2.40867	0.396604	0.85423	1.60454	0.537727	4.78782	0.0109542	0.0376552	1.59033	1.11241	2.27358	0.0389446	0.145659	3.48687	1.06545	11.4114	0.161675	0.74588	1.55911	0.837047	2.90406	0.0934163	0.822037	1.32331	0.953952	1.83569	0.565753	0.992514	1.25179	0.581681	2.69389	0.617444	0.97276	0.897409
MEAF6	218165_at	0.000111456	0.0035521	0.779177	0.686552	0.8843	0.714054	0.965585	1.10626	0.644567	1.89865	0.675648	0.908018	0.902797	0.559189	1.45754	0.744724	0.933132	0.896104	0.463001	1.73434	0.0724871	0.147659	0.797985	0.623799	1.02081	0.0180895	0.0904476	0.333374	0.13408	0.828896	0.911948	0.994397	0.968983	0.55435	1.69375	0.0757541	0.822037	0.731579	0.518144	1.03293	0.856793	0.992514	0.930906	0.427749	2.02592	0.0538204	0.97276	0.641394
CST3	201360_at	0.000120632	0.0035521	0.81617	0.735884	0.905215	0.704239	0.965585	1.11386	0.638309	1.94372	0.178279	0.713155	0.774064	0.533126	1.12389	0.74136	0.933132	0.83557	0.287537	2.42814	0.000496372	0.00496372	0.69282	0.563542	0.851755	0.10022	0.233316	1.66262	0.906842	3.04829	0.458601	0.916477	0.88635	0.64424	1.21945	0.140485	0.822037	0.856707	0.697461	1.05231	0.138886	0.992514	0.754944	0.520274	1.09546	0.361499	0.97276	0.844643
DYRK2	202969_at	8.32199e-05	0.0035521	1.22312	1.10637	1.35218	0.18088	0.965585	1.51258	0.825029	2.7731	0.219771	0.714898	1.35498	0.834088	2.20117	0.601459	0.930527	0.75397	0.261289	2.17564	0.000665253	0.00585605	1.38763	1.14906	1.67573	0.582179	0.725662	1.19839	0.628938	2.28345	0.0463767	0.620476	1.32853	1.00457	1.75695	0.178712	0.822037	1.19569	0.921487	1.55148	0.318303	0.992514	0.798139	0.512581	1.24278	0.911387	0.98771	1.0181
MRPL9	209609_s_at	0.00013266	0.00364814	1.3038	1.13795	1.49383	0.255325	0.965585	1.38587	0.789824	2.43173	0.487964	0.84574	1.27644	0.640392	2.54422	0.255864	0.819169	1.5438	0.729918	3.26519	0.0257693	0.0664977	1.47387	1.04804	2.07271	0.232983	0.408416	1.77818	0.69055	4.57883	0.983113	0.999127	0.995403	0.649686	1.52509	0.019106	0.822037	1.55833	1.07529	2.25835	0.922243	0.992514	0.978968	0.638861	1.50014	0.662474	0.97276	1.14547
EED	209572_s_at	0.000158252	0.00409593	1.26824	1.12114	1.43464	0.470156	0.965585	1.25332	0.679111	2.31306	0.218894	0.714898	1.42669	0.809666	2.51392	0.56639	0.91767	0.808249	0.390398	1.67333	0.0124439	0.0413877	1.42095	1.07876	1.87169	0.039052	0.145659	3.00848	1.05689	8.5637	0.433612	0.89995	1.23617	0.727111	2.10162	0.459534	0.863947	1.15385	0.789683	1.68597	0.2277	0.992514	1.31139	0.844199	2.03713	0.639606	0.97276	1.13804
GMPS	214431_at	0.000191949	0.00469207	1.25975	1.11578	1.42228	0.640952	0.965585	0.894644	0.560345	1.42838	0.142687	0.70542	1.29851	0.915714	1.84134	0.0931729	0.650731	1.61925	0.922482	2.84228	6.2649e-06	0.000275656	1.4778	1.24745	1.75069	0.0150635	0.0824471	1.98293	1.1418	3.44367	0.209786	0.769216	1.17153	0.914759	1.50038	0.286924	0.822037	1.11511	0.912491	1.36272	0.643523	0.992514	0.925864	0.668142	1.283	0.00778029	0.97276	1.52596
DLAT	212568_s_at	0.00023287	0.00512314	1.24861	1.10937	1.40532	0.0353436	0.965585	2.20113	1.05564	4.58958	0.82538	0.9487	0.951821	0.613834	1.47591	0.514989	0.915519	1.31811	0.573935	3.02719	0.607048	0.72572	1.08811	0.788706	1.50117	0.102891	0.23741	1.97908	0.871374	4.49494	0.67413	0.957413	1.1043	0.695419	1.7536	0.190414	0.822037	1.24193	0.897933	1.71771	0.0551029	0.992514	1.67862	0.988749	2.84984	0.86571	0.977689	1.03225
RNF38	218528_s_at	0.00022948	0.00512314	0.772559	0.673459	0.886242	0.737956	0.965585	0.919044	0.560467	1.50703	0.138049	0.70542	0.671352	0.396514	1.13669	0.231086	0.819169	0.692656	0.379757	1.26337	0.240118	0.35883	0.824728	0.597965	1.13748	0.0152628	0.0824471	0.268916	0.0930724	0.776987	0.0427392	0.620476	0.593062	0.357786	0.983054	0.199801	0.822037	0.772801	0.521144	1.14598	0.121465	0.992514	0.586874	0.298962	1.15205	0.0999726	0.97276	0.680327
ZNF319	228460_at	0.000281537	0.00589887	0.69326	0.568894	0.844814	NA	NA	NA	NA	NA	0.416761	0.807934	0.696407	0.290803	1.66773	0.16011	0.800939	0.304008	0.0577245	1.60107	0.00125559	0.00925333	0.518161	0.347523	0.772584	0.538466	0.693472	0.744842	0.29136	1.90414	0.267422	0.824881	0.774136	0.492408	1.21705	0.449995	0.863947	0.870694	0.607919	1.24705	NA	NA	NA	NA	NA	0.0927589	0.97276	0.646735
ZNF697	227080_at	0.000314727	0.00602086	1.25177	1.10783	1.41443	NA	NA	NA	NA	NA	0.270717	0.749595	1.24918	0.840777	1.85596	0.103764	0.691759	2.16305	0.853882	5.47941	0.0654654	0.135872	1.19703	0.988555	1.44948	0.221508	0.400363	1.48884	0.78657	2.81811	0.0146007	0.620476	1.76967	1.11929	2.79795	0.18586	0.822037	1.20027	0.915851	1.57301	NA	NA	NA	NA	NA	0.341154	0.97276	1.15567
CDC37L1	228561_at	0.000312611	0.00602086	0.782774	0.685176	0.894273	NA	NA	NA	NA	NA	0.101783	0.680101	0.712513	0.474749	1.06935	0.807643	0.939084	0.879984	0.314401	2.463	0.000990983	0.00764969	0.658983	0.514129	0.844649	0.21789	0.397807	0.598334	0.264322	1.35442	0.156854	0.74588	0.827076	0.635907	1.07571	0.826113	0.93925	1.0341	0.766743	1.39468	NA	NA	NA	NA	NA	0.148506	0.97276	0.753671
FANCG	203564_at	0.00040966	0.00751043	1.26396	1.10996	1.43932	0.58511	0.965585	0.839375	0.447662	1.57384	0.378767	0.807445	1.18701	0.810328	1.73878	0.883593	0.939084	1.07975	0.386611	3.01556	1.55355e-05	0.000455707	1.61692	1.30025	2.0107	0.124966	0.268791	1.84176	0.844124	4.01846	0.678565	0.957413	0.914061	0.5976	1.3981	0.153842	0.822037	1.17006	0.942899	1.45196	0.872458	0.992514	1.03625	0.670902	1.60056	0.0958634	0.97276	1.32995
PRMT5	1564521_x_at	0.000468416	0.00824412	1.24024	1.0993	1.39925	NA	NA	NA	NA	NA	0.559313	0.864892	1.12875	0.751685	1.69495	0.834971	0.939084	1.19319	0.226476	6.28636	0.00145697	0.0101756	1.39891	1.13768	1.72012	0.119932	0.259951	1.69739	0.871304	3.30669	0.249408	0.810522	1.17687	0.892013	1.5527	0.467301	0.863947	1.10184	0.848305	1.43114	NA	NA	NA	NA	NA	0.356015	0.97276	1.16987
GEMIN2	211114_x_at	0.000531789	0.00899951	1.2182	1.08949	1.36213	0.382258	0.965585	1.54815	0.580803	4.12664	0.132047	0.70542	0.71689	0.464883	1.10551	0.392681	0.85423	1.70162	0.502921	5.75736	0.00828628	0.030898	1.2863	1.06701	1.55064	0.750345	0.844794	1.19355	0.401349	3.5494	0.466165	0.921003	1.18884	0.746581	1.89308	0.160676	0.822037	1.18043	0.936238	1.48832	0.306532	0.992514	1.37138	0.748608	2.51225	0.203503	0.97276	1.31289
ASUN	221652_s_at	0.000574546	0.00902858	1.22291	1.09056	1.37132	0.744296	0.965585	1.07915	0.682811	1.70553	0.929165	0.975926	1.02013	0.657363	1.5831	0.751045	0.933132	1.13057	0.529706	2.41303	5.19375e-05	0.00103875	1.52853	1.24458	1.87726	0.215686	0.395424	1.44968	0.805318	2.60963	0.740513	0.975557	0.945565	0.678933	1.31691	0.0514586	0.822037	1.28154	0.998431	1.64492	0.969267	0.992514	1.00734	0.694256	1.46163	0.883472	0.980522	1.0235
PSMD8	200820_at	0.000557687	0.00902858	1.21371	1.0873	1.35482	0.721566	0.965585	0.883257	0.446247	1.74823	0.948398	0.980577	0.982706	0.579401	1.66674	0.675328	0.930527	1.38931	0.298254	6.47157	0.0079568	0.0302138	1.40176	1.09232	1.79884	0.0603788	0.185546	2.06021	0.968953	4.38046	0.365214	0.895833	1.10568	0.889589	1.37427	0.0931229	0.822037	1.27958	0.95961	1.70624	0.583239	0.992514	0.904158	0.630864	1.29584	0.134869	0.97276	1.38936
CDCA4	218399_s_at	0.000670755	0.010177	1.31339	1.12246	1.53681	0.62464	0.965585	0.886065	0.545788	1.43849	0.419384	0.807934	1.15788	0.811221	1.65267	0.0681795	0.635117	2.94417	0.922556	9.3958	7.62371e-08	3.35443e-05	1.70337	1.40274	2.06844	0.00416304	0.0482037	2.35918	1.3116	4.24348	0.758495	0.975557	1.05266	0.758946	1.46004	0.112551	0.822037	1.15837	0.966021	1.38902	0.575862	0.992514	1.15704	0.694082	1.92879	0.12124	0.97276	1.28347
DYRK2	202968_s_at	0.00070447	0.0103322	1.28125	1.1101	1.47877	0.486364	0.965585	1.23149	0.685194	2.21333	0.00344489	0.680101	1.99342	1.25558	3.16486	0.323404	0.829068	1.48733	0.676415	3.27041	0.000260054	0.00293394	1.39399	1.16638	1.66602	0.0447825	0.155152	1.74513	1.01305	3.00625	0.0464434	0.620476	1.39562	1.00527	1.93756	0.279989	0.822037	1.17121	0.879261	1.5601	0.202254	0.992514	0.773278	0.520839	1.14807	0.377288	0.97276	1.20162
PDCD10	210907_s_at	0.000795022	0.0110525	1.23485	1.09166	1.39682	0.775647	0.965585	1.05044	0.748851	1.47349	0.084123	0.680101	1.75337	0.927134	3.31592	0.188292	0.810933	1.58907	0.797066	3.16804	0.0108965	0.0376552	1.38445	1.07775	1.77841	0.00575419	0.0575419	3.58476	1.44854	8.87137	0.955142	0.994397	0.991323	0.731707	1.34305	0.173247	0.822037	1.20042	0.922905	1.56139	0.354385	0.992514	1.27202	0.764455	2.11658	0.723639	0.97276	1.05511
MRPS22	219220_x_at	0.000803818	0.0110525	1.25047	1.09725	1.42509	0.992813	0.999563	1.003	0.522586	1.92506	0.311114	0.778605	1.31201	0.775759	2.21893	0.232882	0.819169	1.60519	0.737667	3.49297	0.0442127	0.097268	1.30395	1.0069	1.68865	0.00617761	0.0590902	3.59482	1.43857	8.98304	0.758752	0.975557	0.930694	0.588492	1.47188	0.203278	0.822037	1.20589	0.903757	1.60902	0.618604	0.992514	1.13971	0.681067	1.90723	0.585233	0.97276	1.14268
NOL9	1554082_a_at	0.000898555	0.0119807	1.36612	1.13636	1.64235	NA	NA	NA	NA	NA	0.514149	0.864892	1.24642	0.643072	2.41586	0.370375	0.85322	1.7643	0.509411	6.11047	0.0343244	0.0794882	1.46767	1.02874	2.09389	0.250646	0.422892	1.67753	0.693992	4.05498	0.361771	0.895833	1.27915	0.753592	2.17125	0.136894	0.822037	1.29547	0.921056	1.8221	NA	NA	NA	NA	NA	0.190263	0.97276	1.34096
MRPS35	217942_at	0.000926127	0.0119852	1.29519	1.11137	1.50941	0.0550917	0.965585	1.7912	0.987375	3.24944	0.0887928	0.680101	0.587064	0.317892	1.08415	0.157764	0.800939	1.99672	0.764964	5.21186	0.195156	0.307772	1.23571	0.897125	1.70209	0.0601262	0.185546	1.81262	0.974977	3.36991	0.312375	0.872695	1.24606	0.813177	1.90939	0.156385	0.822037	1.23245	0.923101	1.64546	0.864148	0.992514	1.0408	0.658305	1.64553	0.222047	0.97276	1.33712
TYW5	235181_at	0.00109148	0.0137214	1.68253	1.23127	2.29918	NA	NA	NA	NA	NA	0.174943	0.713155	1.56956	0.818282	3.01058	0.000102554	0.0451239	5.56925	2.3415	13.2464	0.00289478	0.0159213	1.67758	1.19356	2.3579	0.027672	0.115959	2.94159	1.12587	7.68558	0.733929	0.975557	1.10166	0.630355	1.92536	0.116393	0.822037	1.32796	0.931992	1.89215	NA	NA	NA	NA	NA	0.463403	0.97276	1.32385
INTS4	225169_at	0.0012586	0.0150141	1.38597	1.13661	1.69004	NA	NA	NA	NA	NA	0.0297269	0.680101	1.9067	1.06552	3.41197	0.9848	0.991137	1.01302	0.267634	3.83439	0.203991	0.318283	1.22641	0.895106	1.68034	0.368009	0.539746	1.63609	0.560142	4.7788	0.00901051	0.620476	2.03375	1.1938	3.46469	0.71155	0.917571	1.08315	0.709288	1.65407	NA	NA	NA	NA	NA	0.170337	0.97276	1.67425
B3GNT5	225612_s_at	0.00126255	0.0150141	1.13824	1.05209	1.23145	NA	NA	NA	NA	NA	0.218797	0.714898	1.20161	0.896674	1.61026	0.134637	0.753675	1.41845	0.897275	2.24234	0.000667838	0.00585605	1.19887	1.07993	1.33091	0.0847867	0.226098	1.6066	0.93704	2.75458	0.582492	0.95187	0.935975	0.739291	1.18499	0.276882	0.822037	1.08412	0.937238	1.25402	NA	NA	NA	NA	NA	0.327561	0.97276	1.09657
NFYC	202215_s_at	0.00140443	0.0162618	0.777126	0.665714	0.907185	0.912341	0.984542	1.04138	0.505942	2.14347	0.816261	0.9487	1.08129	0.559286	2.0905	0.0238669	0.467335	0.503048	0.277172	0.912998	0.40623	0.530389	0.864898	0.614061	1.2182	0.0655877	0.193682	0.362417	0.123025	1.06764	0.985245	0.999127	1.00561	0.555748	1.81963	0.0256833	0.822037	0.630187	0.420047	0.945455	0.888129	0.992514	0.956702	0.516349	1.7726	0.164805	0.97276	0.675662
PPFIA1	210236_at	0.00150911	0.0170258	1.14833	1.0543	1.25076	0.520867	0.965585	0.644161	0.168222	2.46665	0.080878	0.680101	1.34875	0.963929	1.88721	0.276876	0.819169	1.71585	0.648384	4.54074	0.034548	0.079587	1.1518	1.01033	1.31307	0.565163	0.71049	1.2222	0.61689	2.42144	0.449769	0.911975	0.878996	0.629117	1.22812	0.0571508	0.822037	1.18879	0.994758	1.42067	0.954053	0.992514	1.00882	0.748236	1.36016	0.0581035	0.97276	1.35465
KPNA4	225267_at	0.00160939	0.0177033	1.29601	1.10315	1.52259	NA	NA	NA	NA	NA	0.746564	0.924046	1.09601	0.628574	1.91104	0.0400126	0.550173	1.93243	1.0305	3.62377	0.000118876	0.00158501	1.58034	1.25178	1.99513	0.0971301	0.231012	2.09115	0.874705	4.99929	0.653713	0.957413	1.06248	0.815329	1.38454	0.0821666	0.822037	1.24999	0.97194	1.60758	NA	NA	NA	NA	NA	0.441135	0.97276	1.12786
SS18	202816_s_at	0.001923	0.0206371	1.19311	1.06716	1.33392	0.457722	0.965585	1.20361	0.738002	1.96298	0.340339	0.807445	0.78235	0.472368	1.29575	0.699006	0.930527	1.10382	0.669038	1.82115	0.0126044	0.0413877	1.32901	1.06287	1.66179	0.0100185	0.0787167	2.18033	1.20469	3.94612	0.203619	0.759259	1.40591	0.83148	2.3772	0.56833	0.868009	1.0879	0.81449	1.4531	0.752401	0.992514	0.927915	0.582969	1.47697	0.588436	0.97276	1.09692
PPFIA1	202066_at	0.00209189	0.0219151	1.16956	1.0585	1.29228	0.690505	0.965585	1.08035	0.738499	1.58044	0.0577217	0.680101	1.47718	0.987303	2.21012	0.558582	0.91767	0.793443	0.36545	1.72268	0.0670877	0.138585	1.21012	0.986666	1.48418	0.255408	0.423713	2.38839	0.532727	10.7079	0.665187	0.957413	0.929342	0.666874	1.29511	0.0846632	0.822037	1.27109	0.967739	1.66954	0.245472	0.992514	1.21063	0.876846	1.67149	0.21036	0.97276	1.33706
UMPS	202706_s_at	0.00239444	0.0245013	1.18624	1.06242	1.3245	0.964552	0.991668	0.987456	0.565908	1.72302	0.859962	0.9487	0.959211	0.60393	1.52349	0.851105	0.939084	1.09838	0.412332	2.92587	0.00677138	0.026859	1.34362	1.085	1.66388	0.0130791	0.0789059	2.48139	1.21051	5.08657	0.787397	0.992895	0.95111	0.660731	1.36911	0.217107	0.822037	1.17572	0.909208	1.52036	0.928458	0.992514	0.981315	0.650116	1.48124	0.514134	0.97276	1.13146
FADD	202535_at	0.00254181	0.0254181	1.22258	1.07301	1.39301	0.592286	0.965585	1.13562	0.712996	1.80875	0.305437	0.776834	1.25124	0.815045	1.92088	0.550885	0.915519	1.54863	0.367922	6.51835	0.0055083	0.0239965	1.25763	1.06969	1.47859	0.000495204	0.0187696	4.87781	1.99978	11.8978	0.975798	0.999127	0.993809	0.665363	1.48439	0.0121676	0.822037	1.40469	1.077	1.83209	0.506765	0.992514	1.09441	0.83852	1.42838	0.678465	0.97276	1.08865
ALG8	203545_at	0.00265367	0.025947	1.34728	1.10925	1.6364	0.227549	0.965585	1.65601	0.729881	3.75729	0.209903	0.714898	1.46754	0.805711	2.67303	0.0605771	0.626102	2.41204	0.961628	6.05008	0.0602613	0.126866	1.2791	0.989433	1.65358	0.0113622	0.0788745	2.55315	1.23563	5.27551	0.185467	0.74588	1.38874	0.854104	2.25805	0.448053	0.863947	1.14822	0.803438	1.64097	0.00600032	0.768041	2.23685	1.25963	3.97219	0.282346	0.97276	0.714752
FKBP3	218003_s_at	0.00276745	0.0264713	1.19314	1.06282	1.33944	0.674907	0.965585	1.10999	0.681614	1.8076	0.927622	0.975926	1.02784	0.568307	1.85897	0.0603194	0.626102	2.05055	0.96932	4.33782	0.480936	0.609833	1.11172	0.828115	1.49244	0.504862	0.663103	1.28509	0.614843	2.686	0.183895	0.74588	1.37467	0.859738	2.19802	0.443911	0.863947	1.13061	0.825718	1.54808	0.398229	0.992514	1.19517	0.79029	1.80748	0.0212839	0.97276	1.59127
LANCL2	218219_s_at	0.00283046	0.0264979	1.1732	1.05641	1.3029	0.82313	0.965585	1.07413	0.573774	2.01081	0.327609	0.800823	1.20104	0.832289	1.73316	0.28916	0.819169	2.34636	0.484736	11.3575	0.00143576	0.0101756	1.36863	1.12845	1.65994	0.214553	0.394993	1.29658	0.860342	1.95402	0.160519	0.74588	1.38	0.880068	2.16393	0.571059	0.868009	1.08958	0.809744	1.46613	0.467342	0.992514	1.17986	0.755319	1.84301	0.374534	0.97276	0.869332
TRMT10C	223267_at	0.00303032	0.0277779	1.27743	1.08652	1.50188	NA	NA	NA	NA	NA	0.311442	0.778605	1.32208	0.769947	2.27016	0.264021	0.819169	1.38083	0.783839	2.4325	0.00198405	0.0121248	1.48532	1.15592	1.9086	0.0122736	0.0789059	3.30697	1.29683	8.43288	0.800631	0.992895	1.03418	0.796708	1.34245	0.111238	0.822037	1.24527	0.950671	1.63115	NA	NA	NA	NA	NA	0.453412	0.97276	1.14042
CCDC90B	218288_s_at	0.00351128	0.0315298	1.345	1.10228	1.64116	0.29474	0.965585	1.43594	0.729794	2.82533	0.0141501	0.680101	1.8893	1.13651	3.14071	0.0240229	0.467335	2.74099	1.1418	6.57996	0.906644	0.944318	1.0119	0.830352	1.23315	0.0126247	0.0789059	3.02386	1.26745	7.21428	0.179261	0.74588	1.40216	0.856185	2.2963	0.473954	0.863947	1.11993	0.821389	1.52698	0.0128473	0.822226	1.92293	1.14885	3.21857	0.344305	0.97276	0.855817
SEC61G	203484_at	0.00359371	0.0316246	1.29011	1.08683	1.53141	0.156821	0.965585	0.581753	0.27483	1.23144	0.161813	0.713155	1.63835	0.820405	3.27177	0.558781	0.91767	1.18577	0.669767	2.09932	0.0340164	0.0791916	1.53986	1.0331	2.2952	0.00520482	0.0545266	1.80635	1.19306	2.7349	0.117149	0.645029	1.35209	0.92711	1.97188	0.70307	0.917571	0.909789	0.559525	1.47932	0.420687	0.992514	1.20277	0.767385	1.88519	0.935002	0.995283	0.981948
C14orf166	217768_at	0.00398774	0.0322018	1.38209	1.10883	1.72269	0.739471	0.965585	0.908788	0.517197	1.59687	0.479297	0.84574	1.47939	0.499878	4.37826	0.0276152	0.467335	2.17275	1.08928	4.33393	0.212607	0.329392	1.41991	0.818155	2.46426	0.00228905	0.0326668	5.05756	1.78471	14.3322	0.0402073	0.620476	1.80004	1.02661	3.15619	0.306985	0.822037	1.28976	0.791566	2.10152	0.643548	0.992514	1.17927	0.586537	2.37099	0.842892	0.977689	0.938331
NDUFS1	203039_s_at	0.00409628	0.0322018	1.21594	1.06399	1.38959	0.370847	0.965585	1.33192	0.710967	2.4952	0.214407	0.714898	1.48294	0.79612	2.76227	0.793572	0.936117	1.17367	0.353702	3.89454	0.318225	0.443098	1.16298	0.864588	1.56436	0.0987546	0.231213	2.26422	0.858146	5.97415	0.858703	0.994397	1.0481	0.624848	1.75805	0.185277	0.822037	1.238	0.902679	1.69789	0.615249	0.992514	1.1611	0.648475	2.07897	0.622829	0.97276	0.878375
CCT4	200877_at	0.00409603	0.0322018	1.33518	1.09604	1.62649	0.371626	0.965585	1.35232	0.697467	2.62202	0.833435	0.9487	1.06372	0.598121	1.89177	0.679531	0.930527	0.793542	0.264899	2.37716	7.11239e-05	0.00108329	1.89226	1.38141	2.59201	0.0435932	0.155152	3.30146	1.03493	10.5317	0.116233	0.645029	1.27585	0.941428	1.72906	0.0620266	0.822037	1.40441	0.983063	2.00635	0.959969	0.992514	0.988809	0.637164	1.53452	0.426226	0.97276	0.826274
EIF4EBP1	221539_at	0.00409841	0.0322018	1.17403	1.05221	1.30996	0.645171	0.965585	0.920985	0.648782	1.30739	0.562106	0.864892	0.918656	0.689567	1.22385	0.598778	0.930527	1.36878	0.425091	4.40745	8.15808e-05	0.00119652	1.30147	1.14157	1.48376	0.000579255	0.0196056	2.31334	1.43476	3.7299	0.954899	0.994397	0.994156	0.811416	1.21805	0.28606	0.822037	1.08603	0.93324	1.26382	0.0771168	0.992514	1.23409	0.977378	1.55823	0.00882935	0.97276	1.33242
RSRC1	1555501_s_at	0.00385463	0.0322018	1.33373	1.09709	1.6214	NA	NA	NA	NA	NA	0.0675763	0.680101	1.36603	0.977703	1.90859	0.0223892	0.467335	2.04234	1.10653	3.76958	2.73294e-05	0.000601248	1.39596	1.19448	1.63142	6.53726e-05	0.00958798	2.92245	1.72627	4.94749	0.725505	0.975557	0.954729	0.737169	1.2365	0.364465	0.837847	1.08079	0.913735	1.27839	NA	NA	NA	NA	NA	0.141303	0.97276	1.21722
TBP	203135_at	0.00385579	0.0322018	1.32819	1.09562	1.61013	0.580512	0.965585	1.45678	0.383621	5.53207	0.370714	0.807445	1.37514	0.684587	2.76225	0.218456	0.819169	2.36424	0.600535	9.30771	0.0171359	0.0494005	1.57133	1.08366	2.27845	0.469122	0.633171	1.91253	0.330492	11.0676	0.984202	0.999127	0.993046	0.49772	1.98131	0.806717	0.938213	1.05423	0.690559	1.60943	0.951032	0.992514	0.981765	0.545661	1.76641	0.732502	0.97276	0.904182
LETM2	1557415_s_at	0.00420777	0.032481	0.802934	0.690885	0.933155	NA	NA	NA	NA	NA	0.176451	0.713155	0.582209	0.265741	1.27555	0.207089	0.810933	0.632921	0.310984	1.28813	0.0133249	0.0427699	0.735292	0.576378	0.938021	0.645901	0.776493	0.821656	0.355451	1.89933	0.0404522	0.620476	0.717284	0.521987	0.985649	0.573797	0.868009	1.08923	0.808667	1.46714	NA	NA	NA	NA	NA	0.562935	0.97276	0.840006
DLAT	213149_at	0.00460056	0.034781	1.24163	1.06901	1.44212	0.0448316	0.965585	2.77021	1.02378	7.49583	0.844788	0.9487	1.04713	0.660339	1.66048	0.00493698	0.379315	3.19457	1.42143	7.17955	0.957401	0.979108	1.0076	0.763161	1.33034	0.867953	0.920239	1.07925	0.439215	2.65194	0.114469	0.645029	1.4937	0.907561	2.45841	0.157742	0.822037	1.23767	0.920717	1.66373	0.335029	0.992514	1.26577	0.783898	2.04385	0.732061	0.97276	1.05943
CCT2	201946_s_at	0.00466382	0.034781	1.16956	1.04931	1.3036	0.185254	0.965585	1.26956	0.891864	1.8072	0.0979739	0.680101	0.743544	0.523452	1.05618	0.681009	0.930527	1.20275	0.498797	2.90017	5.92103e-05	0.00108329	1.47095	1.21843	1.7758	0.41544	0.58176	1.2457	0.734139	2.11371	0.18647	0.74588	1.16105	0.930332	1.44899	0.0174185	0.822037	1.25885	1.04128	1.52189	0.881357	0.992514	0.971464	0.66422	1.42083	0.453205	0.97276	1.12072
CAND1	208838_at	0.00500146	0.0366774	1.15	1.04307	1.26789	0.216444	0.965585	1.34864	0.839311	2.16704	0.595825	0.864892	0.847739	0.460446	1.56079	0.132503	0.753675	1.94859	0.817038	4.64729	0.0211083	0.0576873	1.28319	1.03813	1.5861	0.775908	0.857674	0.906858	0.462572	1.77786	0.391098	0.896309	1.17604	0.81187	1.70355	0.0942182	0.822037	1.22706	0.965588	1.55933	0.563837	0.992514	0.876531	0.560285	1.37128	0.569899	0.97276	0.92112
C2orf69	227973_at	0.0057344	0.0406958	1.23797	1.06398	1.4404	NA	NA	NA	NA	NA	0.0392304	0.680101	1.43412	1.01796	2.02041	0.126786	0.753675	1.7921	0.847502	3.7895	0.0142282	0.0443428	1.43331	1.07484	1.91133	0.371937	0.543695	0.579072	0.174538	1.92121	0.646669	0.957413	0.90315	0.584254	1.3961	0.0766905	0.822037	1.26988	0.974716	1.65442	NA	NA	NA	NA	NA	0.572926	0.97276	1.08334
CAND1	207483_s_at	0.00571137	0.0406958	1.19682	1.05365	1.35943	0.186034	0.965585	1.33785	0.869071	2.0595	0.947284	0.980577	1.02074	0.555434	1.87585	0.776196	0.933132	1.13963	0.462824	2.80613	0.00821654	0.030898	1.3676	1.08427	1.72496	0.608234	0.749644	1.16192	0.654592	2.06244	0.0204424	0.620476	1.5763	1.07284	2.31601	0.0430157	0.822037	1.33175	1.00904	1.75767	0.151769	0.992514	0.629649	0.334486	1.18527	0.491145	0.97276	0.902119
USP14	201672_s_at	0.00600748	0.041957	1.20501	1.0549	1.37648	0.933014	0.984542	0.977175	0.570356	1.67417	0.69774	0.908475	1.1431	0.582039	2.24501	0.97325	0.986757	1.01131	0.52418	1.95113	0.141802	0.248904	1.26306	0.92494	1.72477	0.0235639	0.105797	2.20051	1.11178	4.35537	0.756942	0.975557	1.07217	0.689632	1.6669	0.651431	0.901132	1.0828	0.766774	1.52907	0.252004	0.992514	1.36633	0.800974	2.33072	0.68608	0.97276	1.09282
METTL1	204027_s_at	0.00643297	0.0428865	1.32365	1.08189	1.61944	0.0281155	0.965585	2.27896	1.09245	4.75411	0.588163	0.864892	1.24014	0.569054	2.70263	0.375365	0.85423	0.32416	0.0268571	3.91256	0.000312796	0.00335683	1.74689	1.28983	2.36593	0.251813	0.422892	1.45309	0.766865	2.75337	0.728341	0.975557	1.1365	0.552076	2.33959	0.353162	0.837847	1.21203	0.807647	1.81888	0.0559785	0.992514	2.14604	0.980706	4.69611	0.743617	0.97276	1.07772
CLOCK	227531_at	0.00634929	0.0428865	0.815786	0.704815	0.944231	NA	NA	NA	NA	NA	0.54764	0.864892	0.845627	0.489571	1.46064	0.151619	0.800939	0.632476	0.33813	1.18305	0.112903	0.211393	0.821951	0.645009	1.04743	0.0121359	0.0789059	0.263121	0.0926929	0.746904	0.92774	0.994397	0.979756	0.629732	1.52433	0.0962327	0.822037	0.750237	0.534745	1.05257	NA	NA	NA	NA	NA	0.350729	0.97276	0.890764
MRPS12	204331_s_at	0.00640429	0.0428865	1.15094	1.04031	1.27334	0.511001	0.965585	0.892929	0.637026	1.25163	0.697765	0.908475	1.06454	0.776393	1.45962	0.83042	0.939084	1.04458	0.700822	1.55694	0.000522442	0.00510832	1.36622	1.14538	1.62962	0.0109337	0.0788745	1.8705	1.15478	3.0298	0.417939	0.896309	1.12338	0.847754	1.48861	0.555645	0.868009	1.06484	0.864049	1.3123	0.668584	0.992514	0.916261	0.613943	1.36745	0.320037	0.97276	1.17287
FRS2	238486_at	0.00656976	0.0431447	1.22713	1.05874	1.42231	NA	NA	NA	NA	NA	0.866044	0.9487	1.09542	0.379925	3.15837	0.480378	0.895619	1.62996	0.41965	6.33093	0.206215	0.320617	1.15901	0.92197	1.45699	0.490579	0.649564	1.27959	0.634839	2.57916	0.354092	0.890288	1.14897	0.856554	1.54121	0.0292997	0.822037	1.41826	1.03581	1.94191	NA	NA	NA	NA	NA	0.370719	0.97276	1.43326
GEMIN2	210779_x_at	0.0068214	0.0441385	1.17793	1.04616	1.3263	0.148842	0.965585	2.64343	0.70633	9.89298	0.150326	0.713155	0.725728	0.46888	1.12328	0.584987	0.929222	0.605279	0.0998645	3.6686	0.00642893	0.0262456	1.29626	1.07557	1.56223	0.786049	0.864654	0.848024	0.257918	2.78827	0.106505	0.645029	1.5908	0.905313	2.79534	0.20362	0.822037	1.16095	0.922338	1.4613	0.600841	0.992514	1.18244	0.631157	2.21524	0.508362	0.97276	1.17236
LYRM5	225469_at	0.00728379	0.0464473	0.814039	0.700461	0.946032	NA	NA	NA	NA	NA	0.401503	0.807445	0.787561	0.450796	1.37591	0.342427	0.838115	0.812267	0.52878	1.24774	0.0105811	0.0375459	0.68001	0.505939	0.91397	0.413278	0.580966	0.674571	0.262687	1.73227	0.0445511	0.620476	0.609479	0.375969	0.988018	0.759481	0.925683	0.952723	0.698745	1.29902	NA	NA	NA	NA	NA	0.85893	0.977689	1.03179
SLC35E3	218988_at	0.00742087	0.0466455	1.15717	1.03989	1.28767	0.458487	0.965585	1.20478	0.736213	1.97157	0.543239	0.864892	1.18153	0.690048	2.02307	0.646703	0.930527	1.19519	0.557578	2.56193	0.185819	0.30059	1.20358	0.914658	1.58378	0.948825	0.964163	1.01877	0.577389	1.79756	0.0824395	0.629658	1.29833	0.966994	1.74319	0.204491	0.822037	1.18143	0.91319	1.52847	0.513869	0.992514	1.12277	0.793062	1.58954	0.732475	0.97276	0.932989
RNF38	222660_s_at	0.00865961	0.0536652	1.36653	1.08235	1.72534	NA	NA	NA	NA	NA	0.655131	0.900805	1.10771	0.707099	1.73528	0.344978	0.838115	2.26628	0.414852	12.3804	0.00158559	0.0107332	1.53021	1.17519	1.99249	0.000146112	0.0128578	3.70305	1.88418	7.27775	0.430537	0.897802	1.16773	0.794149	1.71705	0.273029	0.822037	1.17954	0.877979	1.58467	NA	NA	NA	NA	NA	0.533689	0.97276	1.12585
C2orf47	219176_at	0.00921347	0.0563045	1.26651	1.06018	1.513	0.199807	0.965585	1.46194	0.818086	2.61253	0.26447	0.749595	1.42839	0.76361	2.67191	0.384914	0.85423	1.47474	0.613957	3.54235	0.00468929	0.0221859	1.6092	1.15718	2.2378	0.0159273	0.0824471	3.72937	1.27896	10.8746	0.888682	0.994397	0.971669	0.649748	1.45309	0.149375	0.822037	1.30216	0.909463	1.86441	0.688881	0.992514	0.907306	0.563567	1.4607	0.379404	0.97276	0.794622
SMIM19	225534_at	0.00966696	0.0582666	0.830576	0.721625	0.955976	NA	NA	NA	NA	NA	0.579003	0.864892	0.865767	0.520322	1.44056	0.523391	0.915519	0.798161	0.399362	1.59519	0.145109	0.253364	0.825907	0.63854	1.06825	0.711727	0.828466	1.14747	0.553201	2.38013	0.0150942	0.620476	0.624613	0.427332	0.912972	0.656626	0.901132	0.941639	0.722354	1.22749	NA	NA	NA	NA	NA	0.21522	0.97276	0.780049
UBE2V2	209096_at	0.00996006	0.059222	1.27977	1.06086	1.54386	0.9244	0.984542	0.972719	0.549386	1.72226	0.645843	0.899276	0.87904	0.507228	1.5234	0.0224308	0.467335	2.27586	1.1234	4.6106	0.000620826	0.00581199	1.80064	1.28572	2.52179	0.00120827	0.0265819	3.4461	1.6292	7.28922	0.853971	0.994397	1.04358	0.662587	1.64365	0.0403188	0.822037	1.33932	1.01298	1.77079	0.537622	0.992514	1.18299	0.693309	2.01854	0.855427	0.977689	1.02763
KIAA1432	223825_at	0.0103386	0.0598729	1.3967	1.08192	1.80307	NA	NA	NA	NA	NA	0.0282239	0.680101	6.65654	1.22425	36.1932	0.723057	0.933132	1.46161	0.179141	11.9252	0.0182006	0.0510082	1.79145	1.10422	2.90641	0.0266398	0.113801	2.25917	1.09901	4.64405	0.0885054	0.629658	1.17853	0.975555	1.42373	0.0409102	0.822037	1.39023	1.01371	1.90661	NA	NA	NA	NA	NA	0.608875	0.97276	0.861826
MRPS22	223448_x_at	0.0103417	0.0598729	1.34062	1.07151	1.6773	NA	NA	NA	NA	NA	0.185016	0.713155	1.41978	0.845536	2.38403	0.0265441	0.467335	2.51189	1.11317	5.66816	0.0355651	0.0815033	1.31838	1.01884	1.70598	0.00912685	0.0772272	3.39699	1.35473	8.51792	0.518382	0.947736	0.801533	0.409587	1.56854	0.267598	0.822037	1.18112	0.880001	1.58526	NA	NA	NA	NA	NA	0.473259	0.97276	1.20259
NIF3L1	218133_s_at	0.0108123	0.0609952	1.23967	1.05088	1.46238	0.583195	0.965585	1.20948	0.613157	2.38574	0.407058	0.807445	1.32004	0.684729	2.54479	0.876784	0.939084	0.934784	0.398537	2.19257	0.00399656	0.0204475	1.617	1.16573	2.24297	0.165238	0.330476	2.64279	0.669784	10.4277	0.832397	0.994397	0.960769	0.663205	1.39184	0.208918	0.822037	1.30407	0.861894	1.9731	0.46081	0.992514	1.22973	0.709801	2.13051	0.194862	0.97276	0.676502
ATP11B	238811_at	0.0108128	0.0609952	1.12867	1.02835	1.23877	NA	NA	NA	NA	NA	0.235033	0.728272	1.20026	0.888037	1.62226	0.812467	0.939084	0.87139	0.279438	2.71731	0.00409823	0.0207267	1.19583	1.05837	1.35114	0.117917	0.258128	1.67896	0.876898	3.21463	0.370919	0.896309	0.893126	0.697247	1.14403	0.308365	0.822037	1.10072	0.91514	1.32394	NA	NA	NA	NA	NA	0.911193	0.98771	1.03149
TBC1D15	218268_at	0.0111047	0.0613442	1.24841	1.05193	1.4816	0.735081	0.965585	0.894085	0.467469	1.71004	0.404362	0.807445	1.51021	0.573077	3.9798	0.54389	0.915519	1.23617	0.623357	2.45142	0.00021929	0.00260778	1.86721	1.34082	2.60027	0.821944	0.888588	1.13167	0.385367	3.32325	0.954024	0.994397	1.01946	0.529405	1.96316	0.106372	0.822037	1.44965	0.923676	2.27514	0.277871	0.992514	1.69928	0.65216	4.42766	0.996199	0.99688	1.00083
TMEM237	1553956_at	0.0111535	0.0613442	1.24814	1.05177	1.48118	NA	NA	NA	NA	NA	0.142387	0.70542	1.32166	0.910531	1.91843	0.237278	0.819169	1.7914	0.681224	4.7108	1.75916e-06	0.000110576	1.49501	1.26772	1.76305	0.0218912	0.0995155	2.05581	1.11012	3.80711	0.576869	0.95187	1.08225	0.81986	1.42863	0.321689	0.827739	1.1108	0.90236	1.36738	NA	NA	NA	NA	NA	0.844307	0.977689	0.972736
ATP11B	1564063_a_at	0.0121358	0.0652417	1.18755	1.03829	1.35828	NA	NA	NA	NA	NA	0.205654	0.714898	1.23369	0.891169	1.70787	0.550934	0.915519	0.76575	0.318517	1.84094	0.000690462	0.00585605	1.26014	1.1026	1.4402	0.00254785	0.0329722	3.31453	1.52196	7.21843	0.755564	0.975557	1.04639	0.786525	1.3921	0.11238	0.822037	1.15308	0.967142	1.37477	NA	NA	NA	NA	NA	0.657984	0.97276	1.06678
STRN3	204496_at	0.0121587	0.0652417	1.1438	1.02977	1.27046	0.396209	0.965585	1.38922	0.65005	2.96891	0.785638	0.936343	0.932184	0.56198	1.54626	0.792885	0.936117	1.08182	0.601436	1.94592	0.127682	0.231194	1.28383	0.930885	1.77059	0.906338	0.938326	1.06702	0.362121	3.14409	0.183178	0.74588	1.32209	0.876402	1.99442	0.730226	0.917571	0.951194	0.715737	1.26411	0.0634939	0.992514	1.57764	0.974713	2.55353	0.928416	0.995283	1.01356
SNX6	222410_s_at	0.013163	0.0665716	1.23169	1.04462	1.45227	NA	NA	NA	NA	NA	0.969713	0.98539	1.01229	0.538877	1.9016	0.180042	0.810933	1.54342	0.818324	2.911	0.0390115	0.0880259	1.38866	1.0167	1.8967	0.0958384	0.230759	1.89867	0.89278	4.03788	0.146464	0.730451	1.4849	0.870874	2.53186	0.817904	0.938213	0.96274	0.696831	1.33012	NA	NA	NA	NA	NA	0.431237	0.97276	1.16753
G2E3	223255_at	0.0125656	0.0665716	1.22277	1.04413	1.43198	NA	NA	NA	NA	NA	0.832012	0.9487	0.955788	0.629373	1.45149	0.325151	0.829068	1.55705	0.644525	3.76153	0.000692078	0.00585605	1.52126	1.19384	1.93849	0.248226	0.422892	1.57464	0.728585	3.40316	0.708423	0.965035	0.895358	0.501668	1.598	0.454727	0.863947	1.08881	0.871108	1.36091	NA	NA	NA	NA	NA	0.148862	0.97276	1.28972
MRPS22	226257_x_at	0.0131137	0.0665716	1.33347	1.06227	1.6739	NA	NA	NA	NA	NA	0.281496	0.764556	1.32403	0.794432	2.20667	0.00517247	0.379315	3.13586	1.40743	6.98692	0.0485403	0.105731	1.29033	1.00164	1.66222	0.0130752	0.0789059	3.2016	1.27717	8.02576	0.926264	0.994397	0.97596	0.582934	1.63397	0.170666	0.822037	1.22146	0.917473	1.62617	NA	NA	NA	NA	NA	0.848901	0.977689	1.04846
CYCS	229415_at	0.0130729	0.0665716	0.780214	0.641343	0.949155	NA	NA	NA	NA	NA	0.0407178	0.680101	0.571994	0.334988	0.976683	0.654544	0.930527	0.742915	0.202127	2.73057	0.0760545	0.152803	0.81871	0.656382	1.02118	0.0210793	0.0986692	0.371571	0.160211	0.861772	0.333923	0.880293	0.829403	0.567527	1.21212	0.714066	0.917571	1.05265	0.799994	1.38509	NA	NA	NA	NA	NA	0.0476248	0.97276	0.658081
PROSC	209384_at	0.0128168	0.0665716	0.855095	0.755919	0.967283	0.639498	0.965585	0.886597	0.535789	1.4671	0.0923526	0.680101	0.632768	0.371361	1.07818	0.384099	0.85423	0.767054	0.42215	1.39375	0.255366	0.372056	0.85442	0.651523	1.1205	0.730758	0.835152	1.15752	0.503144	2.66297	0.00389643	0.571477	0.515094	0.328284	0.808209	0.662451	0.901132	0.940921	0.715829	1.23679	0.753382	0.992514	1.06776	0.709322	1.60733	0.281304	0.97276	0.759667
MRPL15	218027_at	0.0133759	0.0668793	1.26156	1.04943	1.51656	0.571601	0.965585	1.16065	0.692674	1.9448	0.0958188	0.680101	0.649595	0.390982	1.07927	0.862562	0.939084	1.1061	0.353153	3.46438	1.09968e-05	0.000345614	1.94275	1.44492	2.61211	0.0109861	0.0788745	2.01803	1.17469	3.46681	0.27022	0.824881	1.23528	0.848474	1.79842	0.097007	0.822037	1.27452	0.957038	1.69733	0.19793	0.992514	1.36935	0.84858	2.20972	0.976584	0.99688	1.00587
ZHX1-C8ORF76	1554063_at	0.0145988	0.0721737	1.44417	1.07527	1.93964	NA	NA	NA	NA	NA	0.171968	0.713155	1.35815	0.875344	2.10726	0.436929	0.881875	1.64637	0.468398	5.78682	7.5167e-07	8.99772e-05	2.29422	1.65109	3.18788	0.0130912	0.0789059	2.19678	1.1798	4.09037	0.753852	0.975557	0.951468	0.697179	1.29851	0.53817	0.868009	1.08824	0.831368	1.42449	NA	NA	NA	NA	NA	0.115632	0.97276	1.48508
MEAF6	228517_at	0.0153973	0.0752758	0.767981	0.620307	0.950812	NA	NA	NA	NA	NA	0.705715	0.908958	0.88161	0.458398	1.69555	0.844251	0.939084	1.13694	0.31599	4.09074	0.00592018	0.0252901	0.718198	0.567372	0.909118	0.000491401	0.0187696	0.247503	0.112868	0.54274	0.323263	0.880293	0.875328	0.672085	1.14003	0.358045	0.837847	0.849701	0.60038	1.20256	NA	NA	NA	NA	NA	0.562138	0.97276	0.864402
EIF3K	210501_x_at	0.0164979	0.0797701	1.18387	1.0313	1.35902	0.690938	0.965585	0.855956	0.397609	1.84267	0.264658	0.749595	1.32955	0.806012	2.19316	0.0776585	0.640002	3.10455	0.882021	10.9274	0.18851	0.302716	1.21187	0.910054	1.61379	0.0306536	0.122245	2.60409	1.09336	6.20226	0.417583	0.896309	1.19576	0.776093	1.84235	0.363945	0.837847	1.15835	0.843368	1.59098	0.71465	0.992514	0.90936	0.546426	1.51335	0.514392	0.97276	1.19485
C14orf80	228558_at	0.017866	0.0827477	1.5666	1.08049	2.2714	NA	NA	NA	NA	NA	0.356086	0.807445	1.48797	0.639785	3.46064	0.494928	0.915519	2.77301	0.148215	51.8812	5.55273e-05	0.00106226	2.8195	1.7033	4.66716	0.0148511	0.0824471	4.36557	1.33375	14.2892	0.17751	0.74588	1.15603	0.936363	1.42724	0.803748	0.938213	0.946582	0.613922	1.4595	NA	NA	NA	NA	NA	0.170627	0.97276	1.50433
WHSC1L1	221248_s_at	0.0177151	0.0827477	1.26091	1.04105	1.52719	0.885975	0.984542	1.11163	0.261678	4.72233	0.782113	0.936011	0.919143	0.505693	1.67062	0.30535	0.819169	1.61876	0.644469	4.06598	0.00491377	0.0225214	1.45859	1.12124	1.89745	0.0134914	0.0795999	3.27534	1.27786	8.39518	0.440041	0.907666	1.09183	0.873574	1.36463	0.392317	0.858802	1.13653	0.847682	1.5238	0.644912	0.992514	0.946325	0.748412	1.19658	0.0117305	0.97276	2.43017
DDX27	215693_x_at	0.0175835	0.0827477	1.23283	1.0372	1.46536	0.840173	0.965585	0.884333	0.267794	2.92033	0.20406	0.714898	1.49273	0.804442	2.76992	0.0855888	0.640002	2.55506	0.876859	7.44515	0.0271222	0.068193	1.47943	1.04527	2.09394	0.364203	0.536537	1.53144	0.609935	3.84515	0.713498	0.968948	0.871198	0.417303	1.81879	0.684115	0.912153	0.92442	0.633067	1.34986	0.464239	0.992514	1.31145	0.634477	2.71074	0.0947004	0.97276	1.64281
PHC3	1552644_a_at	0.0174559	0.0827477	1.14039	1.02331	1.27086	NA	NA	NA	NA	NA	0.116583	0.680101	1.39115	0.921098	2.10108	0.823917	0.939084	0.798175	0.109581	5.8138	0.0250529	0.0652264	1.23313	1.02659	1.48121	0.28707	0.460989	1.69595	0.641275	4.48521	0.918831	0.994397	0.987554	0.776155	1.25653	0.548955	0.868009	1.06528	0.866269	1.31	NA	NA	NA	NA	NA	0.374484	0.97276	1.17802
C3orf17	225281_at	0.0181967	0.0834014	1.36669	1.05456	1.77119	NA	NA	NA	NA	NA	0.0620841	0.680101	1.69518	0.973684	2.9513	0.50289	0.915519	1.26475	0.636191	2.51432	7.13987e-05	0.00108329	1.80021	1.34686	2.40616	0.0251949	0.110857	4.47831	1.20502	16.6432	0.391755	0.896309	0.820581	0.521901	1.29019	0.213044	0.822037	1.22406	0.89044	1.68267	NA	NA	NA	NA	NA	0.344031	0.97276	1.22585
SNIP1	235837_at	0.0188578	0.0846677	0.774385	0.625573	0.958596	NA	NA	NA	NA	NA	0.436576	0.813955	1.34748	0.635652	2.85646	0.859354	0.939084	0.914699	0.341177	2.45232	0.154863	0.263088	0.76921	0.535847	1.1042	0.905576	0.938326	1.079	0.3072	3.78983	0.377408	0.896309	0.739009	0.377565	1.44647	0.0657179	0.822037	0.683868	0.456266	1.02501	NA	NA	NA	NA	NA	0.176709	0.97276	0.649482
TIMMDC1	223004_s_at	0.0187769	0.0846677	1.31887	1.047	1.66134	NA	NA	NA	NA	NA	0.355967	0.807445	1.30273	0.742995	2.28413	0.542362	0.915519	1.29111	0.567535	2.93719	0.00715424	0.028106	1.47118	1.11041	1.94915	0.000647695	0.0198006	3.32597	1.66727	6.63482	0.913702	0.994397	0.979464	0.672984	1.42552	0.149437	0.822037	1.25529	0.921482	1.71002	NA	NA	NA	NA	NA	0.99688	0.99688	0.998999
ORC2	204853_at	0.0199401	0.0870831	1.26286	1.03754	1.53711	0.643934	0.965585	1.22091	0.523727	2.84618	0.84147	0.9487	1.05888	0.604478	1.85486	0.00305255	0.335781	3.33944	1.50385	7.41555	0.0318267	0.0761074	1.42557	1.03131	1.97056	0.836903	0.902543	0.892358	0.301731	2.63912	0.724983	0.975557	0.95478	0.737804	1.23556	0.045655	0.822037	1.34762	1.00578	1.80565	0.983381	0.992514	0.996659	0.727442	1.36551	0.934186	0.995283	1.02003
POP4	202868_s_at	0.0199895	0.0870831	1.18858	1.02759	1.37478	0.549456	0.965585	1.14202	0.739315	1.76408	0.587678	0.864892	1.16946	0.664102	2.05936	0.815285	0.939084	1.15077	0.354251	3.73822	0.0134142	0.0427699	1.36771	1.06707	1.75305	0.00282064	0.0354594	2.32554	1.33658	4.04624	0.966482	0.996236	1.01375	0.536128	1.91688	0.217767	0.822037	1.22615	0.886618	1.69571	0.908787	0.992514	0.95752	0.455656	2.01214	0.354515	0.97276	0.78358
G2E3	223257_at	0.0199747	0.0870831	1.17088	1.02518	1.33727	NA	NA	NA	NA	NA	0.618525	0.875084	0.909879	0.62739	1.31956	0.305222	0.819169	1.35522	0.757982	2.42305	0.00126182	0.00925333	1.47033	1.1632	1.85856	0.994192	0.994192	0.996363	0.373546	2.65761	0.763003	0.975934	1.0752	0.671132	1.72255	0.465425	0.863947	1.07878	0.880049	1.32238	NA	NA	NA	NA	NA	0.446463	0.97276	1.15368
C2orf69	238974_at	0.0202182	0.0872156	1.42748	1.0571	1.92763	NA	NA	NA	NA	NA	0.0231215	0.680101	2.00511	1.10009	3.65466	0.0225603	0.467335	2.31349	1.12523	4.75657	0.0285331	0.0705495	1.45221	1.03995	2.02791	0.00147162	0.0285432	5.50329	1.92388	15.7422	0.415665	0.896309	0.83523	0.541403	1.28852	0.279758	0.822037	1.18927	0.868502	1.62852	NA	NA	NA	NA	NA	0.736251	0.97276	1.05814
ETNK1	224454_at	0.020656	0.0873909	1.34228	1.04609	1.72233	NA	NA	NA	NA	NA	0.869668	0.9487	1.05809	0.539014	2.07704	0.0367804	0.522044	1.91395	1.04067	3.52006	3.90126e-07	8.58276e-05	2.14245	1.59617	2.87567	0.638899	0.772295	1.27174	0.465949	3.47102	0.0567744	0.620476	1.22238	0.994228	1.50289	0.223343	0.822037	1.17768	0.905115	1.53232	NA	NA	NA	NA	NA	0.576854	0.97276	0.864507
KAT6A	226547_at	0.020559	0.0873909	0.822502	0.697139	0.970408	NA	NA	NA	NA	NA	0.120056	0.680101	0.634648	0.357739	1.1259	0.153565	0.800939	0.647106	0.355929	1.17649	0.115464	0.214364	0.784102	0.579232	1.06143	0.454326	0.616986	0.682519	0.250945	1.85631	0.188838	0.748546	0.648385	0.339756	1.23737	0.782036	0.936839	0.956313	0.696892	1.3123	NA	NA	NA	NA	NA	0.983327	0.99688	0.995809
UTP11L	218235_s_at	0.0210789	0.0874975	1.23687	1.03246	1.48175	0.363199	0.965585	1.49254	0.629548	3.53854	0.384039	0.807445	1.33147	0.698859	2.53671	0.0147204	0.445593	4.39355	1.3375	14.4324	0.000797337	0.0063787	1.59392	1.21379	2.09311	0.29521	0.468925	1.70829	0.626773	4.65603	0.723081	0.975557	1.11228	0.617441	2.00369	0.497214	0.863947	1.13626	0.785794	1.64304	0.758254	0.992514	1.08828	0.634998	1.86513	0.870078	0.977689	0.965431
AK3	224655_at	0.0210721	0.0874975	0.817624	0.689051	0.970187	NA	NA	NA	NA	NA	0.411557	0.807445	0.784658	0.439845	1.39978	0.840423	0.939084	0.940471	0.517477	1.70923	0.00508669	0.0230736	0.605627	0.426415	0.860157	0.987574	0.992083	0.991508	0.339005	2.89992	0.60193	0.95187	0.88152	0.548843	1.41585	0.639474	0.899163	1.08068	0.781093	1.49518	NA	NA	NA	NA	NA	0.0626609	0.97276	0.735651
FXR1	201637_s_at	0.0223432	0.0910279	1.17212	1.02282	1.34322	0.938212	0.984542	0.984532	0.663821	1.46019	0.0374623	0.680101	1.57356	1.02665	2.41182	0.357004	0.840009	1.2899	0.750424	2.2172	0.000196252	0.00239863	1.48893	1.20749	1.83597	0.0244438	0.108639	3.66398	1.18226	11.3551	0.545903	0.949397	0.912037	0.676447	1.22968	0.109571	0.822037	1.19396	0.960917	1.48353	0.944492	0.992514	0.987955	0.702393	1.38961	0.970387	0.99688	0.994782
MEAF6	230293_at	0.0223052	0.0910279	0.668335	0.473032	0.944272	NA	NA	NA	NA	NA	0.366232	0.807445	0.656837	0.263932	1.63464	0.217121	0.819169	0.476895	0.147147	1.54559	0.0103213	0.0369217	0.66342	0.48485	0.907758	0.000855025	0.0198006	0.21576	0.0875936	0.531461	0.513294	0.94674	1.09408	0.835545	1.43262	0.387385	0.854224	0.785814	0.454942	1.35732	NA	NA	NA	NA	NA	0.196229	0.97276	0.627916
DYRK2	202970_at	0.0229801	0.0927637	1.20144	1.02565	1.40736	0.821465	0.965585	1.26197	0.167264	9.52122	0.0684642	0.680101	2.15846	0.943379	4.93859	0.89367	0.947505	1.08902	0.311874	3.80267	0.134973	0.241415	1.2799	0.926074	1.76891	0.558403	0.708636	0.778761	0.337055	1.79931	0.200869	0.755406	1.32198	0.861924	2.0276	0.289091	0.822037	1.21937	0.84506	1.75947	0.923228	0.992514	0.982677	0.688744	1.40205	0.663886	0.97276	1.14495
CDC37L1	235787_at	0.0233057	0.0932226	0.667704	0.470998	0.946563	NA	NA	NA	NA	NA	0.237949	0.732151	0.700881	0.38841	1.26473	0.733206	0.933132	1.387	0.211416	9.09949	4.08627e-05	0.00085617	0.490781	0.34931	0.689547	0.000824862	0.0198006	0.288004	0.138859	0.597341	0.529858	0.949397	0.944817	0.791473	1.12787	0.729522	0.917571	1.06819	0.734939	1.55255	NA	NA	NA	NA	NA	0.0529693	0.97276	0.49278
GRHPR	214864_s_at	0.0238739	0.0946354	1.27371	1.03256	1.57118	0.815645	0.965585	1.10872	0.465611	2.64011	0.0222735	0.680101	2.37304	1.13105	4.97886	0.662049	0.930527	0.735766	0.185857	2.91273	0.489866	0.617596	1.1473	0.776766	1.69459	0.0128739	0.0789059	3.99159	1.34103	11.881	0.73859	0.975557	1.10245	0.621692	1.955	0.148296	0.822037	1.32255	0.90531	1.93209	0.0549615	0.992514	1.61843	0.989821	2.64625	0.291892	0.97276	0.753045
SIGMAR1	201692_at	0.0245014	0.0956739	1.15658	1.01888	1.3129	0.807425	0.965585	0.920467	0.472718	1.79231	0.579782	0.864892	1.14765	0.704856	1.86861	0.510206	0.915519	1.49549	0.451411	4.95442	0.0187911	0.0523297	1.45788	1.06452	1.9966	0.105555	0.23811	2.29096	0.839547	6.25157	0.295366	0.84942	1.24813	0.824067	1.89042	0.412625	0.863947	1.11589	0.858413	1.4506	0.232716	0.992514	1.28977	0.849206	1.95889	0.403354	0.97276	0.808366
ZC3H15	201595_s_at	0.0245708	0.0956739	1.24712	1.02871	1.51189	0.603486	0.965585	0.889268	0.571091	1.38471	0.292665	0.776834	1.4988	0.705359	3.18476	0.0887618	0.640002	1.85958	0.910248	3.79901	8.50006e-05	0.00120646	2.07374	1.44137	2.98354	0.0808147	0.22086	2.859	0.879198	9.297	0.799735	0.992895	0.939354	0.579315	1.52316	0.770002	0.933336	1.06245	0.707874	1.59462	0.613682	0.992514	1.16954	0.636716	2.14826	0.927835	0.995283	0.984642
MTFR1	203208_s_at	0.0251995	0.0964156	1.17123	1.01985	1.34508	0.394855	0.965585	0.696263	0.302408	1.60307	0.828143	0.9487	0.959261	0.658947	1.39644	0.307252	0.819169	1.33482	0.766756	2.32373	1.70681e-05	0.000469373	1.61198	1.29672	2.00388	0.317511	0.490192	1.37684	0.735467	2.57754	0.612578	0.95187	1.10312	0.754491	1.61284	0.183304	0.822037	1.1808	0.92441	1.50831	0.268182	0.992514	1.2908	0.821539	2.02809	0.694918	0.97276	0.93744
CAND1	235224_s_at	0.0251153	0.0964156	0.854746	0.745051	0.980592	NA	NA	NA	NA	NA	0.491569	0.848198	0.82057	0.467072	1.44161	0.407511	0.858978	1.87676	0.423097	8.32487	0.0639112	0.133909	0.794643	0.623117	1.01338	0.115985	0.25645	0.588119	0.303395	1.14005	0.102045	0.645029	0.804726	0.620219	1.04412	0.514381	0.863947	1.09776	0.829363	1.45302	NA	NA	NA	NA	NA	0.297959	0.97276	0.772976
UBAP2	219192_at	0.025496	0.096709	1.13781	1.01595	1.27428	0.32461	0.965585	0.794457	0.502614	1.25576	0.270876	0.749595	1.28519	0.822233	2.00882	0.986632	0.991137	0.995186	0.565948	1.74998	0.231479	0.351209	1.19203	0.893983	1.58944	0.632474	0.770882	1.24428	0.508064	3.04734	0.824143	0.994397	0.95852	0.659669	1.39276	0.0865443	0.822037	1.24402	0.96914	1.59686	0.277005	0.992514	1.24825	0.836899	1.86178	0.590091	0.97276	1.12725
FXR1	201636_at	0.0257744	0.0969292	1.10278	1.0119	1.20183	0.735231	0.965585	0.936269	0.639214	1.37137	0.406615	0.807445	1.16431	0.812885	1.66766	0.475389	0.895619	1.27365	0.655507	2.47469	0.010806	0.0376552	1.2718	1.05713	1.53006	0.0959748	0.230759	0.348061	0.100464	1.20587	0.68234	0.9592	0.94447	0.718399	1.24168	0.299962	0.822037	1.09596	0.921606	1.30331	0.808555	0.992514	1.04394	0.737235	1.47824	0.775815	0.97276	0.959498
G2E3	223258_s_at	0.0266588	0.0994055	1.21768	1.02305	1.44933	NA	NA	NA	NA	NA	0.908631	0.972744	0.981233	0.710002	1.35608	0.0815482	0.640002	1.67286	0.937578	2.98478	2.17651e-05	0.000532036	1.56878	1.27435	1.93124	0.0878966	0.228078	1.74369	0.92077	3.30207	0.842007	0.994397	0.97314	0.744565	1.27188	0.488296	0.863947	1.06934	0.884657	1.29257	NA	NA	NA	NA	NA	0.130965	0.97276	1.23237
TXLNA	212300_at	0.0279456	0.102467	0.829437	0.702044	0.979948	0.617723	0.965585	0.808983	0.351887	1.85984	0.351979	0.807445	0.716423	0.354968	1.44594	0.325974	0.829068	1.82334	0.549972	6.04495	0.746472	0.827058	1.06628	0.722592	1.57345	0.464845	0.629329	0.631193	0.18377	2.16795	0.579678	0.95187	1.15505	0.693541	1.92366	0.135801	0.822037	0.723947	0.473546	1.10675	0.150438	0.992514	0.705995	0.439258	1.13471	0.494254	0.97276	0.790651
USB1	1554016_a_at	0.0277294	0.102467	1.23301	1.02321	1.48582	NA	NA	NA	NA	NA	0.918751	0.975926	1.03711	0.514919	2.08888	0.388758	0.85423	1.50091	0.596087	3.77921	0.0713061	0.146168	1.44795	0.968402	2.16497	0.0401429	0.148428	2.62986	1.04445	6.62181	0.404429	0.896309	1.15689	0.821301	1.62961	0.946545	0.982143	0.986721	0.667547	1.4585	NA	NA	NA	NA	NA	0.320086	0.97276	1.33306
RAB3IP	228432_at	0.0311871	0.108404	1.18834	1.01572	1.39031	NA	NA	NA	NA	NA	0.759071	0.924046	0.875108	0.373086	2.05265	0.186175	0.810933	2.74276	0.614513	12.2418	0.234161	0.354058	1.20555	0.886011	1.64032	0.483772	0.645116	2.15994	0.250238	18.6437	0.400659	0.896309	1.09826	0.882632	1.36656	0.0207547	0.822037	1.60528	1.0748	2.39757	NA	NA	NA	NA	NA	0.52129	0.97276	0.702567
SIAH1	202980_s_at	0.0302612	0.108404	1.20852	1.01823	1.43438	0.379449	0.965585	0.478575	0.0925213	2.47547	0.544662	0.864892	0.816439	0.423602	1.57358	0.294222	0.819169	0.532987	0.164461	1.72731	0.00211049	0.012302	1.68676	1.20864	2.35403	0.382877	0.552915	1.5356	0.585975	4.02418	0.624327	0.95187	1.1172	0.716966	1.74087	0.275001	0.822037	1.18027	0.876478	1.58936	0.972817	0.992514	1.00925	0.594249	1.71408	0.98905	0.99688	0.996615
ANKRD27	221522_at	0.0306458	0.108404	1.13505	1.01189	1.2732	0.384273	0.965585	0.763994	0.416607	1.40105	0.555001	0.864892	1.16342	0.703821	1.92315	0.635564	0.930527	0.882063	0.524928	1.48217	0.00535461	0.0235603	1.55234	1.13913	2.11544	0.738035	0.841284	1.19341	0.423441	3.36345	0.544594	0.949397	0.865926	0.543547	1.37951	0.309227	0.822037	1.14971	0.878627	1.50443	0.170429	0.992514	1.42021	0.860051	2.3452	0.845708	0.977689	1.05098
TYW5	235686_at	0.0300978	0.108404	1.17434	1.0156	1.35791	NA	NA	NA	NA	NA	0.815022	0.9487	1.10279	0.485857	2.50309	0.476623	0.895619	0.553789	0.108787	2.8191	0.0772705	0.153842	1.45461	0.959846	2.20441	0.0607241	0.185546	2.5031	0.95952	6.52985	0.255217	0.810522	1.10997	0.927376	1.32852	0.485281	0.863947	1.14903	0.777825	1.69739	NA	NA	NA	NA	NA	0.477078	0.97276	1.40392
FAM177A1	227029_at	0.0304169	0.108404	0.860523	0.751092	0.985898	NA	NA	NA	NA	NA	0.377756	0.807445	0.847095	0.585856	1.22482	0.0684428	0.635117	0.658801	0.420526	1.03209	0.017432	0.0494843	0.783374	0.640558	0.958032	0.0344999	0.134336	0.427798	0.194704	0.939942	0.615157	0.95187	1.09307	0.772624	1.54643	0.659203	0.901132	0.955812	0.781888	1.16842	NA	NA	NA	NA	NA	0.53545	0.97276	0.91782
TWF1	201745_at	0.0312892	0.108404	1.15508	1.01303	1.31705	0.980386	0.992867	1.00481	0.685361	1.47316	0.452573	0.824575	0.784226	0.415913	1.4787	0.204355	0.810933	1.24983	0.885715	1.76363	0.0101095	0.036605	1.53508	1.10738	2.12798	0.00955172	0.0775228	3.38003	1.34561	8.49028	0.741054	0.975557	1.06548	0.731414	1.55214	0.44825	0.863947	1.13508	0.818103	1.57487	0.419526	0.992514	1.24872	0.728203	2.14129	0.677618	0.97276	0.944178
STK3	204068_at	0.0312869	0.108404	1.12478	1.01062	1.25184	0.617926	0.965585	1.19259	0.596939	2.38259	0.754845	0.924046	0.934012	0.608502	1.43365	0.733613	0.933132	0.822445	0.266807	2.53522	0.00605864	0.0255911	1.5473	1.13291	2.11326	0.131801	0.281517	1.92375	0.821489	4.50499	0.693996	0.962206	0.893379	0.509464	1.5666	0.525803	0.868009	1.10383	0.813516	1.49774	0.44635	0.992514	1.15014	0.8024	1.64859	0.663889	0.97276	0.936781
CAND1	208839_s_at	0.032877	0.112139	1.12397	1.00956	1.25136	0.137738	0.965585	1.35057	0.908176	2.00848	0.171307	0.713155	0.656421	0.359136	1.19979	0.5603	0.91767	1.31538	0.522883	3.30899	0.0122732	0.0413877	1.30958	1.06037	1.61737	0.903643	0.938326	1.03879	0.561004	1.92348	0.22792	0.788687	1.21809	0.883901	1.67864	0.107618	0.822037	1.21395	0.958591	1.53733	0.255837	0.992514	0.778685	0.505793	1.19881	0.748893	0.97276	0.961587
MBIP	218411_s_at	0.03269	0.112139	0.893804	0.806307	0.990796	0.0316612	0.965585	5.03598	1.15254	22.0044	0.169585	0.713155	0.845047	0.664575	1.07453	0.185618	0.810933	0.363251	0.0810953	1.62711	0.0169753	0.0494005	0.824566	0.703794	0.966064	0.00555963	0.0568893	0.569623	0.382663	0.847927	0.40576	0.896309	1.12013	0.857272	1.46359	0.234213	0.822037	0.922022	0.806581	1.05398	0.698363	0.992514	0.936005	0.669911	1.3078	0.426619	0.97276	0.928879
RAB3IP	231399_at	0.033687	0.114018	0.886717	0.793593	0.990768	NA	NA	NA	NA	NA	0.762338	0.924046	0.944848	0.654154	1.36472	0.458657	0.893404	1.49385	0.516772	4.3183	0.183966	0.299797	0.88486	0.738764	1.05985	0.00440691	0.049719	0.62601	0.453486	0.864168	0.4484	0.911975	0.918515	0.737307	1.14426	0.999506	0.999506	1.00006	0.823416	1.2146	NA	NA	NA	NA	NA	0.192204	0.97276	0.82432
CSNK2A2	224922_at	0.0345959	0.1162	1.22724	1.01495	1.48393	NA	NA	NA	NA	NA	0.59529	0.864892	0.832998	0.424461	1.63475	0.15584	0.800939	2.51265	0.703941	8.96867	0.0410224	0.0912759	1.46473	1.01569	2.1123	0.589197	0.732336	1.38299	0.426292	4.48674	0.827818	0.994397	1.0552	0.650201	1.71247	0.168664	0.822037	1.26557	0.90499	1.76983	NA	NA	NA	NA	NA	0.913908	0.988008	1.02965
PPP4R2	225519_at	0.0364503	0.121501	1.3259	1.01795	1.72701	NA	NA	NA	NA	NA	0.77383	0.932836	0.895196	0.42071	1.90482	0.165761	0.801482	1.45626	0.855839	2.47792	0.116619	0.21539	1.30604	0.935659	1.82304	0.00152918	0.0285432	4.52175	1.77838	11.4971	0.274411	0.826993	1.3288	0.798114	2.21234	0.0182772	0.822037	1.49858	1.07097	2.09692	NA	NA	NA	NA	NA	0.521716	0.97276	0.898624
TFDP2	203588_s_at	0.0373989	0.122802	1.14407	1.00788	1.29866	0.958446	0.989363	1.01508	0.577991	1.78272	0.0627015	0.680101	1.39604	0.98247	1.98369	0.315335	0.820991	1.71399	0.598728	4.90665	0.00151046	0.0103844	1.30243	1.10628	1.53337	0.0018884	0.0299747	2.50755	1.40415	4.47801	0.304604	0.864682	1.08703	0.926942	1.27475	0.680925	0.910659	0.956114	0.771987	1.18416	0.765322	0.992514	1.04974	0.763226	1.44382	0.545503	0.97276	1.10026
NGDN	213794_s_at	0.0372041	0.122802	1.18282	1.01001	1.3852	0.873137	0.984542	1.07411	0.44661	2.58327	0.877249	0.9487	0.947646	0.478962	1.87496	0.479884	0.895619	0.726863	0.299979	1.76122	0.0561426	0.119337	1.37273	0.991735	1.9001	0.209453	0.388858	1.79626	0.719676	4.48333	0.622877	0.95187	1.16787	0.629206	2.16769	0.792505	0.936839	1.05615	0.703009	1.58668	0.159159	0.992514	1.6658	0.818652	3.38956	0.977276	0.99688	1.01026
RALGAPA1	213049_at	0.0380854	0.12413	0.841582	0.715005	0.990567	0.140274	0.965585	1.48574	0.877874	2.5145	0.428807	0.807934	0.843679	0.553746	1.28541	0.251537	0.819169	0.694816	0.372883	1.29469	0.00238451	0.0134511	0.725396	0.589677	0.892352	0.000256103	0.0160979	0.177406	0.0702026	0.448316	0.351809	0.890288	0.825202	0.550702	1.23653	0.0922833	0.822037	0.799332	0.615855	1.03747	0.969863	0.992514	1.00791	0.669726	1.51686	0.25883	0.97276	0.868197
UQCRFS1	208909_at	0.0384823	0.124502	1.22673	1.01089	1.48865	0.975027	0.992867	0.99149	0.580645	1.69304	0.579565	0.864892	1.1841	0.651269	2.15287	0.934531	0.962982	1.04004	0.407578	2.65394	2.00741e-05	0.000519564	2.20858	1.53442	3.17896	0.0323117	0.126939	2.01723	1.06098	3.83534	0.82094	0.994397	1.03711	0.756465	1.42187	0.313146	0.822037	1.17779	0.856982	1.61868	0.550335	0.992514	1.18895	0.673762	2.09807	0.332668	0.97276	0.784549
KIAA0391	202713_s_at	0.0398567	0.128007	1.13757	1.00599	1.28637	0.113959	0.965585	1.56428	0.898192	2.72433	0.686106	0.908018	1.11242	0.66355	1.86495	0.676195	0.930527	0.843542	0.379617	1.87442	0.465657	0.595607	1.11499	0.832296	1.49371	0.0793118	0.219479	1.97113	0.923683	4.20639	0.0620476	0.620476	1.84289	0.96967	3.50246	0.908949	0.964572	0.985468	0.766816	1.26647	0.134805	0.992514	1.77258	0.837088	3.75355	0.7636	0.97276	1.08212
PNO1	242905_at	0.0406349	0.129561	1.15794	1.00627	1.33246	NA	NA	NA	NA	NA	0.412211	0.807445	1.13701	0.836518	1.54546	0.341944	0.838115	1.1899	0.83134	1.7031	6.59528e-05	0.00108329	1.45125	1.20865	1.74254	0.364602	0.536537	1.35755	0.70107	2.62877	0.430147	0.897802	1.11223	0.853954	1.44862	0.375127	0.837847	1.09408	0.896921	1.33458	NA	NA	NA	NA	NA	0.263894	0.97276	0.823858
GMFB	202544_at	0.0419459	0.13183	1.16248	1.0055	1.34398	0.909131	0.984542	0.96548	0.528138	1.76498	0.537437	0.864892	1.24188	0.623845	2.47219	0.764826	0.933132	1.17902	0.400803	3.46825	0.623125	0.735054	0.906534	0.61294	1.34076	0.0951222	0.230759	2.83906	0.833659	9.6685	0.0878286	0.629658	1.78924	0.917383	3.48967	0.349507	0.837847	1.21558	0.807537	1.82981	0.982431	0.992514	0.992161	0.49249	1.99879	0.5471	0.97276	1.09537
CMAS	218111_s_at	0.0417364	0.13183	1.17963	1.0062	1.38296	0.436996	0.965585	1.24027	0.72062	2.13466	0.178596	0.713155	0.760784	0.510793	1.13313	0.496553	0.915519	1.78141	0.337214	9.41067	2.70578e-05	0.000601248	1.60684	1.2876	2.00521	0.00612768	0.0590902	2.62009	1.31578	5.21733	0.334111	0.880293	1.15053	0.865611	1.52923	0.072684	0.822037	1.20373	0.983082	1.47391	0.471561	0.992514	0.879662	0.620471	1.24713	0.777901	0.97276	0.958982
NAPB	225111_s_at	0.042599	0.132933	0.879447	0.776749	0.995723	NA	NA	NA	NA	NA	0.710309	0.908958	0.916083	0.576869	1.45476	0.131463	0.753675	0.433614	0.146405	1.28426	0.0231714	0.0610503	0.806884	0.670458	0.971071	0.337448	0.508484	0.585451	0.196068	1.74813	0.882565	0.994397	0.978769	0.736243	1.30118	0.730586	0.917571	1.05029	0.794358	1.38869	NA	NA	NA	NA	NA	0.402213	0.97276	0.811562
DDX27	221780_s_at	0.0445613	0.138077	1.2829	1.00607	1.63591	0.692993	0.965585	1.22877	0.441866	3.41706	0.138317	0.70542	1.6113	0.857431	3.02798	0.0273631	0.467335	4.89856	1.19412	20.0951	0.00653281	0.026371	1.70395	1.16054	2.50179	0.359447	0.532514	1.64502	0.567336	4.76984	0.414147	0.896309	1.22054	0.756514	1.9692	0.451943	0.863947	0.850134	0.556867	1.29785	0.630298	0.992514	1.13194	0.683356	1.87499	0.036337	0.97276	1.8267
MRPS22	228059_x_at	0.0474321	0.145945	1.29388	1.00292	1.66924	NA	NA	NA	NA	NA	0.224378	0.714898	1.375	0.822613	2.29832	0.0109643	0.445593	2.63302	1.24883	5.55141	0.0389378	0.0880259	1.30251	1.01351	1.67392	0.0148072	0.0824471	3.11207	1.24889	7.7549	0.175851	0.74588	0.668563	0.373218	1.19763	0.284743	0.822037	1.16837	0.878532	1.55384	NA	NA	NA	NA	NA	0.694523	0.97276	1.0989
C12orf66	1554067_at	0.0479702	0.146576	0.828925	0.688269	0.998325	NA	NA	NA	NA	NA	0.166535	0.713155	1.31265	0.892815	1.92991	0.0580534	0.626102	0.652099	0.419074	1.0147	0.159141	0.26726	0.851259	0.680305	1.06517	0.0453024	0.155727	0.533201	0.288067	0.986932	0.00133696	0.403576	0.623077	0.466672	0.831901	0.580366	0.868009	0.931208	0.723289	1.1989	NA	NA	NA	NA	NA	0.623928	0.97276	0.930139
SF3A3	203818_s_at	0.0502799	0.152573	0.844319	0.712728	1.00021	0.571712	0.965585	0.82716	0.428529	1.59661	0.977096	0.986163	0.991335	0.547262	1.79575	0.397135	0.85423	1.40867	0.637327	3.11355	0.399629	0.523324	1.14327	0.837217	1.56121	0.083612	0.225701	0.346966	0.104592	1.15101	0.268846	0.824881	0.708009	0.383905	1.30573	0.335334	0.837847	0.829691	0.567495	1.21303	0.368323	0.992514	0.721714	0.354642	1.46872	0.315791	0.97276	0.725698
C2CD5	212943_at	0.051993	0.156691	0.840788	0.705867	1.0015	0.981232	0.992867	0.992405	0.525789	1.87312	0.00928792	0.680101	0.409576	0.209046	0.802466	0.339566	0.838115	0.758851	0.43073	1.33693	0.297427	0.421283	0.860238	0.64809	1.14183	0.0146245	0.0824471	0.234534	0.0732212	0.751236	0.0316604	0.620476	0.698507	0.503532	0.968979	0.666794	0.901132	0.932261	0.677432	1.28295	0.580523	0.992514	0.90879	0.647362	1.27579	0.386419	0.97276	0.875525
BAG4	219624_at	0.0552327	0.165322	1.12418	0.997383	1.2671	0.997139	0.999563	1.00158	0.421415	2.38049	0.750303	0.924046	0.941919	0.651581	1.36163	0.712733	0.931761	1.48593	0.180471	12.2345	0.00176215	0.0116711	1.2818	1.09712	1.49756	0.00935273	0.0775228	2.26231	1.22226	4.18735	0.563902	0.95187	0.92877	0.722619	1.19373	0.641059	0.899163	1.03967	0.882816	1.22439	0.219682	0.992514	1.27627	0.864502	1.88416	0.548997	0.97276	1.0927
PACS2	1555824_a_at	0.0557381	0.165708	0.833132	0.69101	1.00448	NA	NA	NA	NA	NA	0.600542	0.864892	1.19654	0.611279	2.34214	0.775546	0.933132	0.806419	0.183764	3.53883	0.0265503	0.0671387	0.583163	0.362104	0.939175	0.440031	0.601284	0.589045	0.153711	2.25731	0.0973406	0.645029	0.784954	0.58956	1.04511	0.887695	0.952648	1.02966	0.686271	1.54488	NA	NA	NA	NA	NA	0.930751	0.995283	0.97325
USB1	218060_s_at	0.0575457	0.16658	1.2621	0.992573	1.60481	0.474289	0.965585	0.570781	0.122853	2.65188	0.931566	0.975926	1.04073	0.418462	2.58832	0.417912	0.863293	0.47332	0.0774764	2.89161	0.0163593	0.0483095	1.91691	1.12692	3.2607	0.0019756	0.0299747	6.46724	1.98212	21.1013	0.53847	0.949397	1.11292	0.791439	1.56499	0.626625	0.895179	1.12428	0.701302	1.80238	0.881716	0.992514	1.03561	0.653171	1.64197	0.233858	0.97276	1.48028
ATP11B	1554557_at	0.0574588	0.16658	1.10463	0.996854	1.22405	NA	NA	NA	NA	NA	0.0944488	0.680101	1.19222	0.970219	1.46502	0.53392	0.915519	0.764294	0.327662	1.78277	0.000574296	0.00549327	1.18354	1.0753	1.30268	0.00706626	0.0661522	2.00597	1.20879	3.32888	0.925986	0.994397	0.991647	0.830802	1.18363	0.277089	0.822037	1.06726	0.949052	1.20019	NA	NA	NA	NA	NA	0.70929	0.97276	0.960405
TRAPPC8	207305_s_at	0.0569668	0.16658	0.878197	0.768268	1.00386	0.439245	0.965585	0.843726	0.548525	1.2978	0.448951	0.824575	0.730621	0.324229	1.64639	0.0805512	0.640002	0.531005	0.261081	1.08	0.0902959	0.17482	0.72202	0.495306	1.0525	0.483837	0.645116	0.637837	0.181142	2.24595	0.521278	0.947778	0.819959	0.447046	1.50395	0.513961	0.863947	0.877499	0.592679	1.29919	0.387545	0.992514	1.36598	0.673314	2.77124	0.538854	0.97276	0.910337
CFL2	224352_s_at	0.0568198	0.16658	0.884427	0.779428	1.00357	NA	NA	NA	NA	NA	0.427448	0.807934	0.857793	0.587285	1.2529	0.505434	0.915519	0.721755	0.276454	1.88432	0.758183	0.832625	0.96239	0.75398	1.22841	0.0193912	0.0948015	0.415319	0.198819	0.867573	0.383642	0.896309	0.849736	0.589105	1.22567	0.228584	0.822037	0.857523	0.667698	1.10132	NA	NA	NA	NA	NA	0.852533	0.977689	0.973532
DCTN2	200932_s_at	0.0582666	0.167564	1.27688	0.991482	1.64444	0.0208336	0.965585	2.73623	1.1652	6.42546	0.564997	0.864892	1.31155	0.520723	3.30339	0.0759131	0.640002	0.243829	0.0513177	1.15852	0.840321	0.893095	1.03717	0.727204	1.47927	0.0108096	0.0788745	2.93235	1.28215	6.70648	0.331632	0.880293	1.28924	0.771944	2.1532	0.348112	0.837847	1.22576	0.80118	1.87535	0.376523	0.992514	1.30722	0.721901	2.36713	0.0822326	0.97276	1.73338
SIGMAR1	214484_s_at	0.0589514	0.167916	1.16072	0.99438	1.35489	0.649566	0.965585	0.805521	0.316903	2.04752	0.295367	0.776834	0.795274	0.517825	1.22138	0.442777	0.883111	1.46487	0.552592	3.88323	0.021403	0.0581316	1.37216	1.04798	1.79662	0.0465972	0.158936	2.386	1.01319	5.6189	0.0901024	0.629658	1.37201	0.951732	1.97789	0.289462	0.822037	1.13237	0.899699	1.42521	0.730383	0.992514	1.0523	0.787453	1.40622	0.335623	0.97276	0.823802
SS18	209954_x_at	0.0591522	0.167916	1.21841	0.992397	1.49589	0.400796	0.965585	1.55148	0.556913	4.32218	0.178792	0.713155	0.693565	0.406843	1.18235	0.151562	0.800939	2.54848	0.709575	9.15302	0.0172902	0.0494005	1.36027	1.05586	1.75244	0.00168664	0.0285432	3.91812	1.67086	9.18785	0.499474	0.94674	1.18888	0.719563	1.96428	0.336561	0.837847	1.15682	0.859477	1.55702	0.635241	0.992514	0.875182	0.504501	1.51822	0.359029	0.97276	1.26806
GEMIN2	205063_at	0.0606871	0.171169	1.12979	0.994538	1.28343	0.00706946	0.965585	6.55028	1.66843	25.7164	0.653195	0.900805	0.938586	0.711879	1.23749	0.0454488	0.586972	2.25887	1.01664	5.01897	0.014673	0.0445251	1.23091	1.04174	1.45442	0.250514	0.422892	0.614911	0.268287	1.40937	0.190579	0.748702	1.25812	0.89206	1.77439	0.303295	0.822037	1.10069	0.916926	1.32129	0.726817	0.992514	1.06632	0.743767	1.52875	0.595883	0.97276	1.0761
RNF7	218286_s_at	0.0621861	0.173177	1.21755	0.990024	1.49736	0.203337	0.965585	0.70564	0.412374	1.20747	0.122109	0.680101	1.48355	0.899764	2.44611	0.449303	0.889756	1.261	0.691522	2.29945	0.0330581	0.0777838	1.29071	1.02074	1.63209	0.000410689	0.0187696	5.05229	2.057	12.4091	0.956591	0.994397	1.00831	0.748564	1.35818	0.993167	0.997716	0.998744	0.749124	1.33154	0.946564	0.992514	0.987282	0.679021	1.43549	0.893093	0.982402	1.02887
TIMM50	217612_at	0.0619304	0.173177	1.11705	0.994491	1.25472	0.750622	0.965585	0.819608	0.240339	2.79504	0.718512	0.911082	1.13479	0.570558	2.25702	0.84828	0.939084	0.906652	0.33222	2.47431	0.0314127	0.0755277	1.39006	1.0298	1.87635	0.344495	0.51557	0.538984	0.149639	1.94137	0.229436	0.788687	1.1471	0.917066	1.43484	0.222754	0.822037	1.20715	0.891924	1.63378	0.779869	0.992514	1.03214	0.82678	1.28851	0.678023	0.97276	0.90908
SIAH1	202981_x_at	0.0644077	0.178235	1.1499	0.99168	1.33337	0.581056	0.965585	0.832597	0.434355	1.59597	0.493725	0.848591	0.773652	0.370992	1.61335	0.687949	0.930527	1.13911	0.603303	2.15077	0.00796546	0.0302138	1.71402	1.15124	2.5519	0.891693	0.934154	1.07447	0.382113	3.0213	0.636799	0.956286	0.870895	0.490649	1.54583	0.371659	0.837847	1.15779	0.839522	1.59672	0.389905	0.992514	1.29287	0.719876	2.32193	0.636715	0.97276	0.881647
PCMT1	208857_s_at	0.0648204	0.178256	1.15036	0.991429	1.33477	0.086107	0.965585	1.63277	0.932762	2.85811	0.639701	0.896396	0.870834	0.488033	1.55389	0.23789	0.819169	1.37681	0.80958	2.34147	0.527071	0.649611	1.08841	0.837103	1.41516	0.0292289	0.119081	3.78567	1.14405	12.5268	0.353723	0.890288	1.24526	0.783313	1.97964	0.751166	0.920649	1.05974	0.740366	1.51688	0.658614	0.992514	1.1271	0.662913	1.91632	0.152645	0.97276	0.676167
MED21	209363_s_at	0.06877	0.186783	1.13303	0.990436	1.29617	0.456157	0.965585	1.28956	0.66064	2.51719	0.1588	0.713155	0.779105	0.550573	1.1025	0.0684919	0.635117	2.61723	0.929609	7.36856	0.154506	0.263088	1.1783	0.940083	1.47689	0.0631201	0.190423	1.5781	0.975361	2.55331	0.421435	0.896309	1.15983	0.807986	1.66488	0.0775709	0.822037	1.21446	0.978761	1.50692	0.303962	0.992514	0.792045	0.507812	1.23537	0.940809	0.995283	0.989684
DNALI1	205186_at	0.068494	0.186783	0.901196	0.805769	1.00792	0.0798396	0.965585	1.81709	0.931426	3.5449	0.253243	0.749595	0.837421	0.617667	1.13536	0.697716	0.930527	0.781941	0.226001	2.70543	0.00377215	0.0195264	0.811861	0.705072	0.934824	0.308028	0.478195	0.739134	0.413346	1.3217	0.457648	0.916477	1.05893	0.910428	1.23166	0.457754	0.863947	0.942822	0.807118	1.10134	0.55272	0.992514	1.06283	0.869163	1.29964	0.0257416	0.97276	0.765155
PNN	212036_s_at	0.0694412	0.187449	1.09281	0.992965	1.20269	0.7087	0.965585	1.08265	0.71377	1.64217	0.0796462	0.680101	0.554848	0.287146	1.07213	0.770854	0.933132	1.08022	0.642672	1.81567	0.157988	0.266465	1.25071	0.916818	1.70621	0.0947067	0.230759	0.483306	0.205994	1.13394	0.938353	0.994397	1.01594	0.680451	1.51684	0.204963	0.822037	1.2	0.905202	1.5908	0.51373	0.992514	1.14496	0.762682	1.71885	0.49141	0.97276	1.10763
PNN	1567213_at	0.0702471	0.188032	1.15206	0.988367	1.34287	NA	NA	NA	NA	NA	0.429216	0.807934	0.869036	0.613614	1.23078	0.765162	0.933132	1.21281	0.341975	4.3012	0.0326004	0.0774816	1.36058	1.02583	1.80457	0.40087	0.570818	0.621865	0.205291	1.88375	0.292725	0.847362	1.31603	0.789036	2.19501	0.445162	0.863947	1.0891	0.874805	1.35589	NA	NA	NA	NA	NA	0.0856329	0.97276	1.45288
SUMO1	211069_s_at	0.070512	0.188032	1.15171	0.988249	1.34221	0.945519	0.984542	1.01651	0.635446	1.62611	0.609543	0.865158	1.25102	0.529661	2.95484	0.085489	0.640002	2.57062	0.876415	7.53988	0.107425	0.201996	1.40054	0.929364	2.11061	0.67649	0.795871	1.39158	0.29472	6.57067	0.7564	0.975557	0.913473	0.515661	1.61818	0.482699	0.863947	1.17915	0.744287	1.86809	0.55631	0.992514	0.835211	0.458425	1.52168	0.976285	0.99688	1.0067
MFN1	207098_s_at	0.0714629	0.18942	1.12763	0.989564	1.28495	0.181115	0.965585	1.36224	0.865953	2.14295	0.108351	0.680101	1.38863	0.930113	2.07319	0.701509	0.930527	0.914183	0.577792	1.44642	0.000248144	0.00287325	1.41815	1.17643	1.70954	0.22902	0.406112	1.86433	0.675675	5.14406	0.196703	0.755406	0.817965	0.602907	1.10973	0.137092	0.822037	1.16595	0.952302	1.42752	0.526201	0.992514	0.896597	0.639754	1.25656	0.651213	0.97276	0.945031
HINT2	224415_s_at	0.0719193	0.189488	0.866649	0.741564	1.01283	NA	NA	NA	NA	NA	0.397335	0.807445	1.21283	0.775797	1.89605	0.153983	0.800939	0.273784	0.0461253	1.62509	0.0905888	0.17482	0.810232	0.634986	1.03384	0.417755	0.58176	1.49167	0.567027	3.9241	0.23895	0.791981	0.755847	0.474358	1.20438	0.546183	0.868009	0.906834	0.660071	1.24585	NA	NA	NA	NA	NA	0.250352	0.97276	0.745637
NA	214855_s_at	0.0733595	0.192132	0.857486	0.724666	1.01465	0.309841	0.965585	1.37173	0.745332	2.52456	0.229092	0.714898	0.77137	0.505291	1.17756	0.0721724	0.635117	0.623716	0.372828	1.04343	0.00331883	0.0175938	0.732811	0.595502	0.901782	0.000701073	0.0198006	0.198296	0.0777944	0.505452	0.933992	0.994397	1.01408	0.728369	1.41187	0.11734	0.822037	0.836838	0.669612	1.04583	0.181055	0.992514	1.50538	0.826661	2.74136	0.307728	0.97276	0.863712
AP3M2	203410_at	0.0749967	0.192609	1.11316	0.989251	1.2526	0.841115	0.965585	1.09607	0.44704	2.68738	0.522303	0.864892	0.879832	0.594392	1.30235	0.534733	0.915519	1.39045	0.491122	3.9366	0.0771339	0.153842	1.23155	0.977584	1.55149	0.992176	0.994192	1.00399	0.453146	2.22443	0.238097	0.791981	0.771246	0.500937	1.18742	0.042081	0.822037	1.30342	1.00953	1.68286	0.466199	0.992514	1.14059	0.800687	1.6248	0.864934	0.977689	0.963073
CLTA	200960_x_at	0.0750946	0.192609	1.1727	0.984012	1.39756	0.39153	0.965585	0.72644	0.349709	1.50901	0.34307	0.807445	1.41467	0.690586	2.89796	0.867916	0.939084	0.936343	0.431311	2.03273	0.00329657	0.0175938	1.68887	1.19069	2.39548	0.103316	0.23741	2.24769	0.848269	5.9558	0.482663	0.937399	1.12727	0.806815	1.575	0.221105	0.822037	1.26959	0.866193	1.86085	0.908534	0.992514	1.0296	0.625937	1.69359	0.605375	0.97276	1.19691
KIAA0391	202714_s_at	0.0740154	0.192609	0.864276	0.736469	1.01426	0.15211	0.965585	5.43761	0.535728	55.1915	0.38966	0.807445	1.48972	0.60076	3.6941	0.58969	0.930527	1.52774	0.327451	7.12772	0.761944	0.832625	1.0817	0.650768	1.798	0.765478	0.852684	1.35796	0.181863	10.1399	0.0866703	0.629658	0.805142	0.628331	1.03171	0.437522	0.863947	0.846469	0.555734	1.2893	0.166287	0.992514	0.789333	0.564663	1.1034	0.979405	0.99688	0.988421
SUMO1	208761_s_at	0.0752924	0.192609	1.14645	0.986167	1.33278	0.680842	0.965585	1.09295	0.715601	1.66927	0.432415	0.809628	0.73968	0.348421	1.5703	0.298931	0.819169	1.45524	0.71696	2.95376	0.0144464	0.0443428	1.6476	1.1043	2.4582	0.227789	0.405779	2.18576	0.613368	7.78907	0.534585	0.949397	1.129	0.769817	1.65578	0.671353	0.903349	1.09692	0.715465	1.68176	0.277815	0.992514	0.740852	0.430987	1.2735	0.60655	0.97276	0.89659
LPAR2	206723_s_at	0.0763939	0.194297	1.23841	0.977574	1.56885	0.623993	0.965585	1.34315	0.412904	4.36915	0.581421	0.864892	1.17544	0.661656	2.08818	0.598271	0.930527	1.59019	0.283194	8.92919	8.17974e-07	8.99772e-05	2.05265	1.54233	2.73182	0.170369	0.332555	1.91963	0.755683	4.87634	0.953325	0.994397	1.00919	0.742919	1.37089	0.461198	0.863947	0.864128	0.585985	1.27429	0.822057	0.992514	0.940092	0.548723	1.6106	0.309685	0.97276	1.31367
CPSF6	226934_at	0.0770038	0.194722	0.870566	0.746586	1.01513	NA	NA	NA	NA	NA	0.0775294	0.680101	0.698479	0.468934	1.04039	0.205306	0.810933	0.683571	0.379419	1.23154	0.953097	0.977536	0.993724	0.805658	1.22569	0.00879245	0.0758565	0.42177	0.221108	0.804537	0.507174	0.94674	1.13664	0.778491	1.65955	0.146843	0.822037	0.868078	0.717057	1.05091	NA	NA	NA	NA	NA	0.534754	0.97276	0.930174
PYROXD1	213878_at	0.0775623	0.195014	0.841145	0.694134	1.01929	0.800918	0.965585	1.08431	0.577992	2.03415	0.0113736	0.680101	0.542952	0.338349	0.871279	0.766404	0.933132	0.916541	0.515766	1.62874	0.00132049	0.00952482	0.616897	0.459389	0.82841	0.155116	0.315976	0.534875	0.225744	1.26732	0.133818	0.700954	0.690361	0.425301	1.12062	0.733247	0.917571	0.955223	0.73399	1.24314	0.488683	0.992514	0.800964	0.427341	1.50125	0.715875	0.97276	0.95825
ARMC1	218185_s_at	0.0781143	0.195286	1.19232	0.980402	1.45006	0.77393	0.965585	1.07442	0.658341	1.75348	0.105911	0.680101	0.603017	0.32662	1.11331	0.137032	0.753675	1.63097	0.855887	3.10795	0.000666018	0.00585605	1.82086	1.28937	2.57142	0.0082983	0.074429	3.14155	1.34281	7.34974	0.997296	0.999127	0.999064	0.581382	1.71682	0.209801	0.822037	1.24794	0.882794	1.76412	0.717921	0.992514	1.09505	0.669068	1.79226	0.986184	0.99688	1.00309
UBE2R2	223014_at	0.0791772	0.196379	1.19434	0.979526	1.45626	NA	NA	NA	NA	NA	0.760357	0.924046	1.08721	0.635294	1.86058	0.831988	0.939084	1.08636	0.505411	2.33507	0.0430539	0.0951946	1.5014	1.01278	2.22577	0.0868734	0.228078	2.48809	0.876388	7.06378	0.835687	0.994397	1.03493	0.748203	1.43153	0.730601	0.917571	0.930224	0.616284	1.40409	NA	NA	NA	NA	NA	0.0927652	0.97276	1.71503
ORC2	235423_at	0.079444	0.196379	0.779625	0.590297	1.02968	NA	NA	NA	NA	NA	0.955334	0.980577	1.01716	0.560874	1.84464	0.353868	0.840009	0.710584	0.345082	1.46322	0.0964172	0.183652	0.762414	0.553733	1.04974	0.00244081	0.0326668	0.166182	0.0520614	0.530462	0.0736616	0.629658	0.668529	0.430028	1.03931	0.346869	0.837847	1.18516	0.831878	1.68846	NA	NA	NA	NA	NA	0.267443	0.97276	0.771885
CYCS	244546_at	0.0807119	0.198398	0.869894	0.743938	1.01718	NA	NA	NA	NA	NA	0.839346	0.9487	0.963116	0.66971	1.38507	0.109684	0.70972	4.10394	0.72755	23.1494	0.00644209	0.0262456	0.72952	0.581438	0.915314	0.0976729	0.231054	0.595745	0.322754	1.09964	0.168549	0.74588	0.873119	0.719769	1.05914	0.70988	0.917571	1.03824	0.851982	1.26522	NA	NA	NA	NA	NA	0.24946	0.97276	0.802526
STAU1	207320_x_at	0.0828866	0.202611	1.22817	0.973596	1.54931	0.593371	0.965585	1.20976	0.601367	2.43366	0.873635	0.9487	1.07261	0.452137	2.54459	0.386358	0.85423	1.46754	0.616116	3.49557	0.290966	0.41432	1.27496	0.812256	2.00125	0.0446263	0.155152	4.03274	1.03403	15.7278	0.00734141	0.620476	2.65946	1.30089	5.43684	0.313553	0.822037	0.77436	0.470933	1.27329	0.736798	0.992514	1.13262	0.547896	2.34135	0.740534	0.97276	1.14646
RP9P	227035_x_at	0.083347	0.202611	1.37132	0.959208	1.9605	NA	NA	NA	NA	NA	0.470051	0.838133	1.25162	0.680795	2.30106	0.310836	0.819169	2.64399	0.403317	17.333	0.0107966	0.0376552	1.80367	1.14607	2.83858	0.235169	0.410613	2.45611	0.557128	10.8278	0.0303495	0.620476	2.26435	1.08066	4.7446	0.981315	0.992594	0.994679	0.636446	1.55455	NA	NA	NA	NA	NA	0.194455	0.97276	0.52151
UBE2M	203109_at	0.0841421	0.20342	1.10858	0.986201	1.24614	0.946083	0.984542	0.983361	0.604663	1.59923	0.357592	0.807445	0.862727	0.629874	1.18166	0.433192	0.879195	1.61808	0.485664	5.39096	0.00251739	0.0140209	1.49209	1.15093	1.93437	0.379695	0.551373	1.40144	0.660002	2.97581	0.147499	0.730451	1.22393	0.931123	1.60881	0.873282	0.948049	1.0189	0.809518	1.28243	0.683536	0.992514	0.923736	0.630813	1.35268	0.263761	0.97276	1.22336
DCUN1D1	222679_s_at	0.0846744	0.203589	1.07861	0.989706	1.17549	NA	NA	NA	NA	NA	0.452502	0.824575	1.11855	0.835056	1.49829	0.994061	0.994061	0.997631	0.534175	1.86318	0.0737704	0.149581	1.15913	0.985901	1.36279	0.251413	0.422892	1.91653	0.630562	5.82512	0.214003	0.771813	0.837927	0.63399	1.10747	0.226944	0.822037	1.08871	0.948499	1.24964	NA	NA	NA	NA	NA	0.786258	0.97276	1.03471
MCCC1	218440_at	0.0856762	0.204878	0.917493	0.831677	1.01216	0.920452	0.984542	0.979235	0.648681	1.47823	0.189535	0.713155	1.27239	0.88782	1.82355	0.136228	0.753675	0.645287	0.362659	1.14818	0.343891	0.467013	1.08921	0.912568	1.30003	0.203223	0.378891	0.704679	0.411004	1.20819	0.19943	0.755406	0.794631	0.559338	1.1289	0.28688	0.822037	0.902522	0.747281	1.09001	0.588662	0.992514	0.926952	0.704143	1.22026	0.121466	0.97276	0.801559
CHD7	218829_s_at	0.086406	0.205506	1.12031	0.98388	1.27565	0.58729	0.965585	0.827972	0.418759	1.63707	0.142464	0.70542	0.754521	0.517846	1.09937	0.0611873	0.626102	2.153	0.964665	4.8052	0.184949	0.300286	1.12892	0.943631	1.35059	0.0734847	0.209956	2.08489	0.932535	4.66122	0.849225	0.994397	1.03756	0.709471	1.51736	0.53042	0.868009	1.06942	0.867136	1.31889	0.0115997	0.822226	1.88477	1.15218	3.08317	0.575128	0.97276	1.08718
TRIT1	218617_at	0.087863	0.207848	1.09094	0.987171	1.20562	0.999563	0.999563	1.00012	0.649074	1.54103	0.531004	0.864892	1.15536	0.735361	1.81525	0.350153	0.838115	1.60169	0.596229	4.30271	0.0258434	0.0664977	1.20346	1.02257	1.41634	0.562607	0.709305	0.69545	0.203375	2.37812	0.340264	0.885546	1.20822	0.81906	1.78229	0.306185	0.822037	0.876977	0.682004	1.12769	0.656905	0.992514	1.1086	0.703413	1.74718	0.98503	0.99688	1.00361
SIAH2	209339_at	0.0886263	0.208532	1.10767	0.984667	1.24604	0.219958	0.965585	0.741326	0.459521	1.19595	0.645541	0.899276	1.09399	0.746055	1.6042	0.60665	0.930527	1.4314	0.365438	5.60671	0.000742941	0.0060536	1.33908	1.13013	1.58666	0.174471	0.335228	1.96363	0.74146	5.20032	0.950639	0.994397	1.00455	0.870123	1.15974	0.374565	0.837847	1.08839	0.902794	1.31215	0.371012	0.992514	0.859113	0.615969	1.19823	0.400165	0.97276	1.13011
ATP11B	1564064_a_at	0.0891534	0.208657	1.12681	0.981899	1.2931	NA	NA	NA	NA	NA	0.156739	0.713155	1.221	0.926187	1.60965	0.310912	0.819169	0.564749	0.187021	1.70538	0.00582528	0.0251286	1.19454	1.05275	1.35541	0.00245001	0.0326668	2.41866	1.36588	4.28288	0.873518	0.994397	0.979658	0.760649	1.26173	0.301524	0.822037	1.08379	0.930364	1.26252	NA	NA	NA	NA	NA	0.766533	0.97276	0.959139
NSMCE2	226536_at	0.0899591	0.209429	1.23905	0.967135	1.58742	NA	NA	NA	NA	NA	0.809908	0.9487	0.931808	0.524083	1.65674	0.979784	0.988832	0.98437	0.291044	3.32934	0.00458868	0.0221859	1.58994	1.15382	2.19092	0.0103859	0.0787899	2.57649	1.24932	5.31353	0.677443	0.957413	0.851469	0.399141	1.8164	0.407454	0.863947	1.15172	0.824521	1.60875	NA	NA	NA	NA	NA	0.953706	0.996748	0.984919
AGPS	225114_at	0.0921039	0.213143	1.18739	0.972293	1.45007	NA	NA	NA	NA	NA	0.687204	0.908018	1.10256	0.685497	1.77336	0.0806629	0.640002	1.99308	0.919303	4.32108	0.0021249	0.012302	1.46855	1.14926	1.87655	0.0290928	0.119081	2.33797	1.09035	5.01317	0.765314	0.976052	0.950667	0.681973	1.32522	0.8791	0.948049	0.980263	0.758214	1.26734	NA	NA	NA	NA	NA	0.797367	0.97276	1.03624
ATP1B3	208836_at	0.0925236	0.213143	1.10331	0.9839	1.23721	0.0550246	0.965585	0.706353	0.495217	1.00751	0.181223	0.713155	1.25701	0.898904	1.75779	0.403814	0.858978	1.26739	0.726616	2.21062	6.73799e-05	0.00108329	1.29351	1.13973	1.46804	0.256154	0.423713	1.47924	0.752567	2.90759	0.781628	0.991113	0.968423	0.771858	1.21505	0.459527	0.863947	1.06563	0.900428	1.26115	0.812772	0.992514	0.968213	0.741106	1.26492	0.661433	0.97276	1.06116
DHX36	223140_s_at	0.0932988	0.21381	1.22035	0.967125	1.53987	NA	NA	NA	NA	NA	0.388304	0.807445	1.36357	0.674069	2.75835	0.614478	0.930527	0.689658	0.162452	2.9278	0.00325881	0.0175938	1.47379	1.13823	1.90827	0.0111818	0.0788745	3.99954	1.37063	11.6708	0.532211	0.949397	0.880794	0.591429	1.31174	0.336562	0.837847	1.15201	0.863201	1.53746	NA	NA	NA	NA	NA	0.735389	0.97276	1.07452
KAT6A	202423_at	0.0977869	0.222934	0.880315	0.75701	1.0237	0.271447	0.965585	0.552749	0.192158	1.59	0.209168	0.714898	0.68228	0.375694	1.23906	0.116215	0.741081	0.443902	0.161141	1.22283	0.677245	0.780622	0.934783	0.680442	1.28419	0.27319	0.443556	0.5869	0.226253	1.52242	0.224837	0.788687	0.672544	0.354427	1.27619	0.787805	0.936839	1.0426	0.769463	1.41269	0.988637	0.992514	1.00365	0.608075	1.65655	0.700293	0.97276	1.09713
ATP11B	1554556_a_at	0.0988312	0.224153	1.12319	0.978457	1.28934	NA	NA	NA	NA	NA	0.0785263	0.680101	1.28205	0.972059	1.6909	0.917346	0.956474	0.96885	0.532958	1.76124	0.00212238	0.012302	1.21834	1.07413	1.38191	0.00845784	0.074429	2.96514	1.32036	6.65883	0.473005	0.924987	0.939059	0.790877	1.115	0.175613	0.822037	1.11789	0.951393	1.31352	NA	NA	NA	NA	NA	0.784966	0.97276	0.956824
LINC00667	215283_at	0.101594	0.229238	0.891311	0.776615	1.02295	0.264816	0.965585	0.520187	0.164913	1.64083	0.746845	0.924046	1.08373	0.665118	1.76579	0.633569	0.930527	0.746778	0.224815	2.4806	0.865032	0.914938	1.02173	0.797441	1.30909	0.763415	0.852544	1.17749	0.406358	3.412	0.839201	0.994397	1.03902	0.717856	1.50388	0.111791	0.822037	0.779965	0.574188	1.05949	0.753792	0.992514	0.9245	0.566057	1.50992	0.0170084	0.97276	0.518954
C18orf8	221190_s_at	0.103501	0.231169	0.875942	0.746836	1.02737	0.539884	0.965585	0.788636	0.369106	1.68501	0.718004	0.911082	0.88156	0.44475	1.74738	0.670062	0.930527	1.20362	0.513124	2.8233	0.98194	0.990423	1.00408	0.705762	1.42849	0.748402	0.844794	1.18435	0.421183	3.33035	0.344882	0.885546	0.749189	0.411499	1.364	0.249886	0.822037	0.793131	0.534429	1.17706	0.968468	0.992514	0.983868	0.43927	2.20365	0.812939	0.97276	0.929825
KRAS	1559203_s_at	0.103405	0.231169	1.09403	0.98188	1.21898	NA	NA	NA	NA	NA	0.654943	0.900805	1.21529	0.516774	2.858	0.734819	0.933132	0.768358	0.167261	3.52965	0.0745307	0.150429	1.21458	0.980931	1.50389	0.304164	0.474582	0.744108	0.423439	1.30762	0.604004	0.95187	1.0453	0.884154	1.23582	0.490128	0.863947	1.07892	0.869557	1.33869	NA	NA	NA	NA	NA	0.112009	0.97276	1.94504
RP9P	223945_x_at	0.105324	0.234054	1.27739	0.949846	1.71789	NA	NA	NA	NA	NA	0.38097	0.807445	1.27806	0.738217	2.21268	0.865401	0.939084	1.16634	0.196845	6.91076	0.0124665	0.0413877	1.76466	1.13026	2.75514	0.212781	0.393376	2.6093	0.577173	11.7962	0.172681	0.74588	1.62264	0.809225	3.25367	0.874162	0.948049	0.965818	0.62801	1.48533	NA	NA	NA	NA	NA	0.210738	0.97276	0.51613
TBK1	218520_at	0.107627	0.235914	1.17408	0.965594	1.42758	0.765796	0.965585	0.894578	0.42981	1.86191	0.24624	0.749595	0.565377	0.215632	1.48239	0.101454	0.686763	1.80558	0.890289	3.66189	0.0172772	0.0494005	1.64214	1.09162	2.47028	0.974512	0.981202	0.984901	0.387301	2.50459	0.084327	0.629658	0.514234	0.241651	1.09429	0.205017	0.822037	1.33639	0.853458	2.0926	0.871991	0.992514	0.945931	0.48108	1.85995	0.157614	0.97276	1.29888
USP14	226567_at	0.10777	0.235914	0.86875	0.73186	1.03124	NA	NA	NA	NA	NA	0.304169	0.776834	0.680115	0.326019	1.4188	0.635315	0.930527	0.867235	0.481366	1.56242	0.619605	0.732866	0.916741	0.650407	1.29213	0.747385	0.844794	0.834658	0.277893	2.50692	0.0613916	0.620476	0.556254	0.300875	1.02839	0.963985	0.988703	0.992399	0.712601	1.38206	NA	NA	NA	NA	NA	0.430528	0.97276	0.868954
ZNF24	212534_at	0.107257	0.235914	0.884554	0.761893	1.02696	0.688713	0.965585	0.836177	0.348448	2.00659	0.297253	0.776834	0.713347	0.377968	1.34631	0.198135	0.810933	0.510852	0.183662	1.42092	0.162337	0.27159	0.817968	0.617063	1.08428	0.729898	0.835152	0.828603	0.284982	2.40921	0.578044	0.95187	0.795999	0.356264	1.7785	0.443177	0.863947	0.865692	0.598784	1.25157	0.722679	0.992514	1.14548	0.541008	2.42534	0.96137	0.99688	0.990539
DCUN1D1	218583_s_at	0.109092	0.237626	1.07904	0.983162	1.18426	0.737958	0.965585	1.0682	0.725773	1.57218	0.579635	0.864892	1.10455	0.776917	1.57036	0.657417	0.930527	1.14556	0.628331	2.08856	0.0210467	0.0576873	1.23294	1.03201	1.47298	0.162855	0.328698	2.74238	0.664962	11.3099	0.130594	0.69369	0.738515	0.498529	1.09403	0.657431	0.901132	1.04464	0.861281	1.26703	0.923571	0.992514	0.979545	0.642176	1.49415	0.940196	0.995283	0.990481
HECTD1	224481_s_at	0.109961	0.23834	0.834968	0.669297	1.04165	NA	NA	NA	NA	NA	0.313991	0.780544	0.713433	0.369739	1.37661	0.910905	0.954282	1.05976	0.383418	2.92916	0.141988	0.248904	0.754421	0.517917	1.09892	0.0127825	0.0789059	0.278735	0.101963	0.761974	0.34199	0.885546	1.39598	0.701537	2.77786	0.70677	0.917571	0.93351	0.652291	1.33597	NA	NA	NA	NA	NA	0.332642	0.97276	0.849031
PROSC	209385_s_at	0.112916	0.24118	0.883444	0.757941	1.02973	0.643404	0.965585	0.878404	0.507358	1.52081	0.163645	0.713155	0.709793	0.438187	1.14975	0.299594	0.819169	1.75717	0.605681	5.0978	0.965019	0.98062	1.00563	0.782392	1.29257	0.179635	0.342162	1.68604	0.786143	3.61606	0.0182848	0.620476	0.616298	0.412286	0.921261	0.486177	0.863947	0.907029	0.689207	1.19369	0.894997	0.992514	1.02765	0.685411	1.54077	0.905284	0.98771	1.03178
CNOT2	222182_s_at	0.112378	0.24118	1.12291	0.973176	1.29568	0.935319	0.984542	1.01819	0.658766	1.57372	0.174856	0.713155	1.51809	0.830611	2.77458	0.19897	0.810933	0.661585	0.352228	1.24265	0.00480636	0.022261	1.44601	1.11902	1.86856	0.222019	0.400363	0.539187	0.200072	1.45309	0.0757308	0.629658	1.38657	0.966715	1.98878	0.547878	0.868009	1.11527	0.781362	1.59187	0.975311	0.992514	1.00729	0.63592	1.59553	0.699368	0.97276	1.07907
EAPP	202623_at	0.112457	0.24118	0.91155	0.813049	1.02198	0.392517	0.965585	1.25059	0.749044	2.08798	0.694697	0.908475	0.895824	0.517175	1.5517	0.878331	0.939084	0.92204	0.326165	2.60653	0.16733	0.278884	0.809942	0.6005	1.09243	0.0882243	0.228078	0.434809	0.166905	1.13273	0.658471	0.957413	1.12429	0.668767	1.8901	0.24633	0.822037	0.842802	0.631183	1.12537	0.518117	0.992514	1.18682	0.70597	1.9952	0.20288	0.97276	0.757112
PPIE	202494_at	0.117821	0.250441	1.11744	0.972278	1.28427	0.520784	0.965585	1.16162	0.735311	1.83509	0.192425	0.713155	1.4535	0.82831	2.55058	0.233898	0.819169	0.227491	0.0198702	2.60451	0.194866	0.307772	1.19117	0.914335	1.55183	0.536677	0.693472	1.38086	0.496088	3.84363	0.0947057	0.645029	1.3583	0.948438	1.94528	0.778744	0.936839	0.951911	0.674971	1.34248	0.342515	0.992514	1.35978	0.720903	2.56485	0.21764	0.97276	0.708116
SNX6	217789_at	0.118603	0.250891	1.13485	0.968152	1.33026	0.514831	0.965585	1.31049	0.580838	2.95676	0.223485	0.714898	1.42348	0.806203	2.51338	0.39396	0.85423	0.620736	0.207377	1.85803	0.0145122	0.0443428	1.4809	1.08091	2.02889	0.0174199	0.0891251	2.8183	1.19967	6.62083	0.875604	0.994397	1.02324	0.767455	1.36428	0.916704	0.965602	0.981957	0.698073	1.38129	0.427895	0.992514	0.878256	0.637148	1.2106	0.468866	0.97276	1.20894
RBFA	219419_at	0.12237	0.257621	1.12318	0.969273	1.30153	0.580802	0.965585	1.32807	0.485149	3.63551	0.0583464	0.680101	1.80921	0.979273	3.34253	0.452966	0.889756	0.62315	0.181195	2.14308	0.252343	0.371341	1.24237	0.856782	1.80149	0.114026	0.253391	2.57295	0.796915	8.30711	0.645659	0.957413	1.06908	0.804184	1.42122	0.595388	0.868009	0.889646	0.577815	1.36976	0.51748	0.992514	1.14818	0.755585	1.74478	0.170643	0.97276	1.57883
RNF7	224395_s_at	0.127192	0.262799	1.25614	0.937075	1.68385	NA	NA	NA	NA	NA	0.975182	0.986163	0.990818	0.554105	1.77172	0.00789515	0.445593	19.3539	2.1747	172.241	0.0194112	0.0537164	1.31878	1.04571	1.66317	0.000768629	0.0198006	4.65656	1.90026	11.4108	0.912037	0.994397	0.984021	0.73941	1.30955	0.587375	0.868009	1.0854	0.807309	1.45929	NA	NA	NA	NA	NA	0.800173	0.97276	0.945276
ZNF639	222623_s_at	0.125683	0.262799	1.1281	0.966826	1.31628	NA	NA	NA	NA	NA	0.192156	0.713155	1.30335	0.875285	1.94077	0.126177	0.753675	1.38016	0.913274	2.08572	0.00468763	0.0221859	1.30666	1.08554	1.5728	0.181818	0.344827	2.2553	0.683473	7.44194	0.279537	0.831055	0.871616	0.679461	1.11811	0.194528	0.822037	1.1369	0.936563	1.38009	NA	NA	NA	NA	NA	0.517972	0.97276	0.915008
GNL2	201948_at	0.127219	0.262799	1.17198	0.955766	1.43711	0.669161	0.965585	1.1856	0.542986	2.58876	0.0447552	0.680101	1.85272	1.01454	3.38336	0.00105061	0.154089	3.36244	1.6279	6.94517	0.00196587	0.0121248	1.49247	1.15821	1.92319	0.707281	0.825474	0.81733	0.285206	2.34227	0.855779	0.994397	0.957335	0.598218	1.53203	0.819186	0.938213	0.962679	0.694782	1.33387	0.942913	0.992514	0.977965	0.531458	1.79961	0.606761	0.97276	0.929992
DCUN1D1	238879_at	0.1263	0.262799	1.08979	0.976046	1.21678	NA	NA	NA	NA	NA	0.873416	0.9487	1.02608	0.747508	1.40848	0.714862	0.931761	1.1258	0.596192	2.12585	0.00610698	0.0255911	1.24287	1.06397	1.45185	0.104824	0.23811	2.22438	0.846505	5.84507	0.508397	0.94674	0.90698	0.679098	1.21133	0.563099	0.868009	1.05088	0.888185	1.24337	NA	NA	NA	NA	NA	0.900358	0.985467	0.981107
PROSC	214545_s_at	0.128994	0.265221	0.927932	0.842514	1.02201	0.834665	0.965585	0.9479	0.573527	1.56665	0.0208936	0.680101	0.656554	0.459434	0.938248	0.820578	0.939084	1.24124	0.191765	8.03425	0.998014	0.998014	0.999708	0.794093	1.25856	0.224861	0.40219	1.4735	0.787931	2.75557	0.60611	0.95187	0.947754	0.772884	1.16219	0.541064	0.868009	0.927273	0.727865	1.18131	0.760912	0.992514	1.04757	0.776553	1.41318	0.742201	0.97276	0.943493
COPB2	201098_at	0.13003	0.266107	1.14165	0.961727	1.35525	0.904592	0.984542	0.962458	0.51481	1.79935	0.35656	0.807445	0.724902	0.365801	1.43653	0.259424	0.819169	1.44092	0.763718	2.71862	0.133421	0.239613	1.30655	0.921439	1.85261	0.00191516	0.0299747	3.60353	1.60357	8.09782	0.872363	0.994397	0.96171	0.597296	1.54846	0.877567	0.948049	1.03037	0.704217	1.50757	0.674291	0.992514	1.1062	0.690892	1.77116	0.788932	0.97276	0.936421
RGP1	203169_at	0.13364	0.272229	0.896096	0.776418	1.03422	0.518895	0.965585	0.652329	0.178127	2.38893	0.395337	0.807445	1.2875	0.718921	2.30576	0.582481	0.928592	0.813142	0.388958	1.69993	0.0294367	0.0719564	0.718872	0.534108	0.967551	0.0947614	0.230759	0.449164	0.175651	1.14857	0.582386	0.95187	0.868391	0.525152	1.43597	0.584457	0.868009	1.10353	0.775263	1.5708	0.751938	0.992514	1.04197	0.807495	1.34453	0.528126	0.97276	0.831377
SS18	216684_s_at	0.134495	0.272709	1.12982	0.962914	1.32567	0.392089	0.965585	1.63454	0.53051	5.03616	0.0740507	0.680101	0.68063	0.446249	1.03811	0.225574	0.819169	2.03814	0.644311	6.4472	0.02602	0.0665628	1.2726	1.02922	1.57354	0.0987911	0.231213	2.14597	0.866721	5.31336	0.514252	0.94674	1.14962	0.756116	1.74791	0.216378	0.822037	1.16078	0.916415	1.4703	0.259641	0.992514	0.894513	0.736901	1.08584	0.406976	0.97276	1.2013
ARMC1	222550_at	0.137338	0.277196	1.15601	0.954785	1.39964	NA	NA	NA	NA	NA	0.548383	0.864892	0.825085	0.44037	1.5459	0.946325	0.972858	1.02546	0.493207	2.13211	0.192744	0.306164	1.28811	0.880035	1.88541	0.0135682	0.0795999	3.64324	1.30518	10.1696	0.832121	0.994397	1.06019	0.617556	1.82009	0.388284	0.854224	1.1709	0.818193	1.67565	NA	NA	NA	NA	NA	0.702604	0.97276	1.07224
GRHPR	201347_x_at	0.138639	0.278543	1.21127	0.939876	1.56103	0.791866	0.965585	1.14694	0.414304	3.17513	0.0306999	0.680101	2.19841	1.07601	4.4916	0.121083	0.750374	0.259169	0.0470087	1.42885	0.73602	0.827058	1.06986	0.722498	1.58421	0.00163412	0.0285432	5.3088	1.87871	15.0014	0.935604	0.994397	0.979963	0.599752	1.60121	0.210967	0.822037	1.27582	0.871033	1.86873	0.122104	0.992514	1.42157	0.91011	2.22047	0.315074	0.97276	0.765564
PSMB1	214288_s_at	0.140276	0.280552	1.19699	0.942559	1.52009	0.725642	0.965585	0.875113	0.415421	1.84349	0.0605774	0.680101	2.61945	0.958108	7.16153	0.176465	0.808799	1.70747	0.786043	3.70902	0.0540215	0.117091	1.58262	0.992097	2.52463	0.0354917	0.135912	4.87758	1.11357	21.3644	0.415547	0.896309	1.27719	0.708703	2.30169	0.395592	0.861686	0.795251	0.468762	1.34914	0.82688	0.992514	0.937125	0.523666	1.67703	0.76215	0.97276	0.8828
ATR	209902_at	0.14134	0.2814	1.10312	0.967889	1.25724	0.90877	0.984542	0.934725	0.294619	2.96557	0.590792	0.864892	0.877797	0.545827	1.41167	0.260787	0.819169	2.54106	0.500161	12.9098	0.0157072	0.0470146	1.37334	1.06167	1.77649	0.147691	0.309448	2.22783	0.753207	6.58944	0.48915	0.943974	0.91387	0.708016	1.17958	0.839996	0.945265	0.967676	0.703395	1.33125	0.917891	0.992514	0.983492	0.716692	1.34961	0.543177	0.97276	1.10925
G2E3	223256_at	0.146066	0.288201	1.19438	0.939993	1.51762	NA	NA	NA	NA	NA	0.215809	0.714898	0.77508	0.517759	1.16029	0.00849538	0.445593	2.67848	1.28594	5.57901	0.00376563	0.0195264	1.47281	1.13343	1.91381	0.294856	0.468925	1.65488	0.64483	4.24708	0.375332	0.896309	0.793151	0.47517	1.32392	0.431688	0.863947	1.1094	0.856447	1.43706	NA	NA	NA	NA	NA	0.14575	0.97276	1.25487
KBTBD2	212447_at	0.145664	0.288201	1.17896	0.944467	1.47168	0.922702	0.984542	1.05056	0.387884	2.84539	0.994236	0.994236	1.0024	0.523585	1.91907	0.618743	0.930527	1.22312	0.553302	2.70382	0.000162614	0.00204429	1.96897	1.38455	2.80008	0.518823	0.673399	0.662327	0.189452	2.3155	0.356166	0.890416	1.39585	0.687345	2.83468	0.547838	0.868009	1.12105	0.772313	1.62725	0.279245	0.992514	1.50166	0.719	3.13629	0.283267	0.97276	0.750798
TMEM126B	221622_s_at	0.150102	0.294843	1.15904	0.947992	1.41707	0.452203	0.965585	1.20991	0.736208	1.9884	0.597531	0.864892	1.17984	0.638548	2.17997	0.341362	0.838115	1.91118	0.503321	7.25699	0.762609	0.832625	0.951246	0.687765	1.31566	0.00969035	0.0775228	4.28735	1.42289	12.9183	0.700409	0.962206	0.901096	0.530126	1.53166	0.719137	0.917571	1.07364	0.728898	1.58144	0.00200803	0.514057	2.72364	1.44229	5.14336	0.538606	0.97276	0.915249
CLTA	216295_s_at	0.151991	0.297228	1.11586	0.960441	1.29643	0.216895	0.965585	0.717571	0.423729	1.21518	0.247842	0.749595	1.51989	0.747221	3.09156	0.907754	0.954282	0.972042	0.6017	1.57033	0.0101496	0.036605	1.64208	1.12505	2.39672	0.25911	0.426998	1.87091	0.63031	5.5533	0.622389	0.95187	1.0803	0.794399	1.4691	0.34857	0.837847	1.206	0.815188	1.78416	0.680233	0.992514	1.09675	0.706936	1.7015	0.675988	0.97276	1.17495
IFT74	219174_at	0.156993	0.30565	0.942687	0.868699	1.02298	0.791533	0.965585	0.769834	0.110667	5.35519	0.26983	0.749595	1.25702	0.837315	1.88711	0.606843	0.930527	0.684559	0.16163	2.89935	0.265108	0.383709	0.902086	0.752557	1.08133	0.191843	0.360731	0.684534	0.387439	1.20944	0.206527	0.763629	0.86961	0.700131	1.08011	0.403903	0.863947	0.90819	0.724382	1.13864	0.673854	0.992514	0.972018	0.851676	1.10937	0.338279	0.97276	1.2014
BTBD6	225389_at	0.159876	0.309892	0.803588	0.592383	1.0901	NA	NA	NA	NA	NA	0.925072	0.975926	1.03401	0.515005	2.07606	0.0706354	0.635117	0.298036	0.0802215	1.10725	7.17926e-06	0.000287171	0.506322	0.376145	0.681551	0.555945	0.708636	1.33929	0.506514	3.54128	0.907247	0.994397	0.972634	0.609861	1.5512	0.790015	0.936839	0.961533	0.720407	1.28337	NA	NA	NA	NA	NA	0.519678	0.97276	0.848487
VPS72	202261_at	0.162765	0.314108	1.14014	0.948376	1.37067	0.474296	0.965585	1.36249	0.583924	3.17916	0.194497	0.713155	0.676333	0.374615	1.22106	0.563219	0.91767	0.788661	0.352608	1.76396	0.321706	0.445127	1.19013	0.843493	1.67921	0.00308406	0.0376941	3.30846	1.49784	7.30778	0.69645	0.962206	0.890692	0.497916	1.59331	0.250659	0.822037	1.20212	0.8781	1.64569	0.745008	0.992514	1.14509	0.506109	2.59082	0.480392	0.97276	1.20519
DCAF13	231784_s_at	0.16504	0.317108	1.13283	0.949943	1.35093	NA	NA	NA	NA	NA	0.345711	0.807445	0.822135	0.547201	1.23521	0.07203	0.635117	1.72136	0.952545	3.11071	0.00479028	0.022261	1.39883	1.10786	1.76623	0.265157	0.433715	1.45554	0.752098	2.8169	0.841648	0.994397	1.05208	0.639375	1.73117	0.435857	0.863947	1.0975	0.868512	1.38685	NA	NA	NA	NA	NA	0.592709	0.97276	0.925886
PPAPDC2	227385_at	0.16652	0.31856	0.85535	0.685508	1.06727	NA	NA	NA	NA	NA	0.528309	0.864892	0.872465	0.570931	1.33325	0.443242	0.883111	0.755732	0.369355	1.54629	0.0164987	0.0483961	0.701408	0.524882	0.937303	0.0951451	0.230759	1.83783	0.899283	3.75589	0.00669683	0.620476	0.560972	0.369378	0.851944	0.97152	0.991716	0.994762	0.745591	1.3272	NA	NA	NA	NA	NA	0.950683	0.996748	0.987316
MIPOL1	244246_at	0.17	0.322122	1.05478	0.977417	1.13826	NA	NA	NA	NA	NA	0.683577	0.908018	1.04696	0.839637	1.30548	0.186978	0.810933	3.80106	0.523082	27.621	0.522025	0.645199	1.04772	0.908374	1.20845	0.894851	0.935236	0.969792	0.615362	1.52836	0.933319	0.994397	1.00606	0.873263	1.15906	0.20222	0.822037	1.10456	0.948004	1.28697	NA	NA	NA	NA	NA	0.2855	0.97276	1.27798
TRAPPC6B	225537_at	0.16989	0.322122	0.885253	0.743844	1.05355	NA	NA	NA	NA	NA	0.622372	0.877705	0.862053	0.477505	1.55629	0.627774	0.930527	0.757984	0.247291	2.32334	0.0044891	0.0219467	0.60348	0.425967	0.854967	0.943843	0.961322	0.951253	0.23681	3.82114	0.799136	0.992895	0.936504	0.565026	1.55221	0.614274	0.886166	1.08618	0.787562	1.49802	NA	NA	NA	NA	NA	0.801611	0.97276	0.967713
BAZ1A	217986_s_at	0.17131	0.322122	1.08876	0.963873	1.22982	0.0466827	0.965585	1.58662	1.0068	2.50036	0.929588	0.975926	0.983786	0.684587	1.41375	0.247782	0.819169	0.71525	0.405175	1.26262	0.000416627	0.00426316	1.36652	1.14896	1.62529	0.862384	0.918762	0.934156	0.432464	2.01785	0.897289	0.994397	1.02599	0.694976	1.51466	0.897187	0.958161	0.982969	0.757504	1.27554	0.371527	0.992514	1.25024	0.766051	2.04047	0.751063	0.97276	0.956861
CCDC91	218545_at	0.171199	0.322122	1.07368	0.96973	1.18878	0.615398	0.965585	0.88079	0.536786	1.44525	0.686395	0.908018	1.09553	0.703513	1.70599	0.533125	0.915519	1.34064	0.533265	3.3704	0.605916	0.72572	1.07996	0.806284	1.44654	0.169255	0.332555	0.522954	0.20751	1.31792	0.42371	0.896309	1.18667	0.780236	1.80481	0.437965	0.863947	1.10796	0.855098	1.43559	0.493818	0.992514	0.875833	0.59909	1.28041	0.744596	0.97276	0.955703
RAB30-AS1	228612_at	0.176369	0.330223	1.12999	0.94653	1.34901	NA	NA	NA	NA	NA	0.202423	0.714898	1.32294	0.860316	2.03434	0.0338408	0.513446	3.24615	1.09406	9.63159	0.4276	0.553364	1.10201	0.866879	1.40093	0.670008	0.792585	1.1652	0.576774	2.35392	0.496146	0.94674	1.14838	0.770979	1.71053	0.300997	0.822037	0.853039	0.631184	1.15287	NA	NA	NA	NA	NA	0.249074	0.97276	1.30824
TMEM126A	223334_at	0.177806	0.330578	1.14231	0.941323	1.38621	NA	NA	NA	NA	NA	0.665472	0.907275	1.14871	0.612743	2.15347	0.54433	0.915519	1.313	0.544427	3.16659	0.602905	0.72572	1.08663	0.794589	1.48601	0.0274809	0.115959	3.04906	1.1317	8.21488	0.366477	0.895833	1.27016	0.755886	2.13433	0.234631	0.822037	1.26521	0.858398	1.8648	NA	NA	NA	NA	NA	0.380671	0.97276	0.840002
UBAP2	221839_s_at	0.178599	0.330578	1.09752	0.958355	1.25689	0.488611	0.965585	0.779452	0.385064	1.57778	0.253895	0.749595	1.29181	0.832101	2.00549	0.663392	0.930527	0.852263	0.414886	1.75072	0.318088	0.443098	1.17801	0.854037	1.62487	0.897071	0.935334	0.94363	0.391762	2.2729	0.673407	0.957413	1.12255	0.655754	1.92162	0.477832	0.863947	1.09526	0.851917	1.40811	0.781521	0.992514	1.10017	0.56036	2.15998	0.594875	0.97276	1.13579
MRPL18	217907_at	0.178813	0.330578	1.12062	0.949194	1.32301	0.777875	0.965585	1.13812	0.463226	2.7963	0.530148	0.864892	1.25002	0.622787	2.50895	0.255915	0.819169	2.47786	0.517878	11.8557	0.0822129	0.16149	1.39336	0.958518	2.02546	0.0355224	0.135912	2.69305	1.0694	6.78187	0.911816	0.994397	1.02687	0.642244	1.64185	0.818028	0.938213	0.955949	0.651282	1.40314	0.428393	0.992514	1.26621	0.706021	2.27087	0.247163	0.97276	0.736427
MTA1	211783_s_at	0.17978	0.330976	1.07676	0.966475	1.19962	0.65384	0.965585	1.09578	0.734699	1.63431	0.496936	0.850786	1.1433	0.776885	1.68253	0.432474	0.879195	0.841926	0.547888	1.29377	0.0096465	0.0356677	1.41498	1.08791	1.84039	0.164385	0.330271	0.578742	0.267727	1.25106	0.799277	0.992895	0.948847	0.633037	1.42221	0.718784	0.917571	1.04569	0.819961	1.33356	0.598258	0.992514	1.14354	0.694341	1.88334	0.437837	0.97276	0.847777
MAU2	212505_s_at	0.182719	0.333595	0.84117	0.652214	1.08487	0.251058	0.965585	0.502793	0.15541	1.62667	0.879703	0.9487	0.944734	0.45244	1.97269	0.0134166	0.445593	3.20939	1.27345	8.08843	0.805409	0.866188	0.945145	0.603346	1.48058	0.105177	0.23811	0.34157	0.0931428	1.2526	0.0425115	0.620476	0.572405	0.33388	0.981332	0.144825	0.822037	0.736389	0.488055	1.11108	0.985907	0.992514	0.993212	0.466452	2.11483	0.827103	0.977689	0.921376
CWC15	223067_at	0.182294	0.333595	1.42598	0.846519	2.40211	NA	NA	NA	NA	NA	0.580313	0.864892	1.24355	0.574262	2.69288	0.0006532	0.143704	8.78304	2.51784	30.638	0.602406	0.72572	0.883464	0.554285	1.40814	0.000758365	0.0198006	6.90895	2.24318	21.2795	0.860429	0.994397	0.940358	0.473795	1.86636	0.496377	0.863947	0.827472	0.479474	1.42805	NA	NA	NA	NA	NA	0.668674	0.97276	0.885041
CNOT2	217798_at	0.191717	0.348576	1.09654	0.954851	1.25926	0.746109	0.965585	1.09535	0.631135	1.901	0.488223	0.84574	1.30481	0.614915	2.76874	0.237424	0.819169	0.478148	0.140596	1.62611	0.137268	0.243541	1.25205	0.930822	1.68414	0.173489	0.334804	0.485691	0.171678	1.37406	0.0482585	0.620476	1.56957	1.00346	2.45507	0.930252	0.972235	1.01797	0.683172	1.51684	0.700094	0.992514	0.881529	0.464073	1.67451	0.766289	0.97276	0.93403
STAU1	213037_x_at	0.192595	0.348732	1.13557	0.937901	1.37491	0.587182	0.965585	1.20815	0.610469	2.39099	0.811596	0.9487	1.11217	0.464027	2.6656	0.433603	0.879195	1.38757	0.611211	3.15004	0.37383	0.496934	1.22267	0.785037	1.90427	0.092807	0.230759	2.98689	0.8338	10.6998	0.0395794	0.620476	2.08096	1.03557	4.18168	0.373861	0.837847	0.801356	0.491874	1.30556	0.825955	0.992514	0.92589	0.466115	1.83919	0.670592	0.97276	1.18087
RAB3IP	1565800_x_at	0.193795	0.349187	1.38689	0.846832	2.27136	NA	NA	NA	NA	NA	0.707743	0.908958	1.7002	0.106028	27.2634	0.843941	0.939084	0.755406	0.0462702	12.3328	0.625717	0.736138	1.51678	0.2844	8.08935	0.777754	0.857674	0.541588	0.00765996	38.2923	0.861783	0.994397	0.989602	0.879749	1.11317	0.0494494	0.822037	1.97101	1.00164	3.87852	NA	NA	NA	NA	NA	0.0355391	0.97276	8.12342
ERLIN2	221543_s_at	0.197991	0.349187	0.941691	0.859375	1.03189	0.659315	0.965585	0.921829	0.641939	1.32375	0.0926695	0.680101	0.72293	0.495286	1.0552	0.590139	0.930527	0.870386	0.525216	1.4424	0.379694	0.501697	1.09581	0.893473	1.34396	0.922268	0.947412	1.03728	0.497272	2.16371	0.328168	0.880293	0.853184	0.620615	1.17291	0.161372	0.822037	0.854969	0.686616	1.0646	0.907425	0.992514	1.02085	0.720976	1.44545	0.40331	0.97276	0.853171
DCUN1D1	222678_s_at	0.194599	0.349187	1.10799	0.948944	1.29369	NA	NA	NA	NA	NA	0.840277	0.9487	0.971403	0.732584	1.28808	0.617404	0.930527	1.30401	0.460223	3.69481	0.00228307	0.0130461	1.21893	1.07335	1.38425	0.000423465	0.0187696	4.06375	1.8636	8.86136	0.314324	0.872695	0.930216	0.807958	1.07098	0.189204	0.822037	1.09239	0.957387	1.24642	NA	NA	NA	NA	NA	0.794793	0.97276	1.03572
PRPF4B	202126_at	0.195985	0.349187	1.09563	0.953989	1.2583	0.723925	0.965585	1.11518	0.609021	2.04201	0.601493	0.864892	0.783133	0.312905	1.96001	0.816105	0.939084	1.04673	0.712334	1.53809	0.25416	0.371529	1.30032	0.827981	2.0421	0.08895	0.228078	0.277306	0.0632555	1.21568	0.239394	0.791981	1.34237	0.821954	2.19227	0.661982	0.901132	1.09161	0.73689	1.61708	0.451249	0.992514	1.23337	0.714653	2.12858	0.565774	0.97276	0.896968
CLDND1	1554149_at	0.196632	0.349187	1.14519	0.932191	1.40686	NA	NA	NA	NA	NA	0.879477	0.9487	0.963333	0.594391	1.56128	0.293439	0.819169	0.556898	0.186856	1.65976	0.116996	0.21539	1.23345	0.948825	1.60346	0.00457042	0.0502747	3.68384	1.49592	9.07181	0.926233	0.994397	0.983994	0.699266	1.38466	0.130667	0.822037	1.24575	0.936878	1.65646	NA	NA	NA	NA	NA	0.866594	0.977689	1.03358
AK3	224151_s_at	0.197264	0.349187	0.911206	0.791098	1.04955	NA	NA	NA	NA	NA	0.71064	0.908958	0.928684	0.628224	1.37284	0.5298	0.915519	1.27572	0.596847	2.72675	0.0158582	0.047146	0.678979	0.495717	0.929991	0.439593	0.601284	0.696256	0.277999	1.74379	0.98834	0.999127	0.997052	0.67103	1.48147	0.688455	0.915167	1.04647	0.838097	1.30665	NA	NA	NA	NA	NA	0.338407	0.97276	0.845195
NXT1	218708_at	0.199196	0.349187	1.15739	0.925911	1.44674	0.351457	0.965585	0.717771	0.357317	1.44184	0.487295	0.84574	1.22824	0.687633	2.19387	0.263865	0.819169	2.18022	0.555528	8.55645	8.97393e-06	0.000303733	1.76258	1.37247	2.26358	0.0289854	0.119081	2.74461	1.10898	6.79264	0.950813	0.994397	1.01095	0.715306	1.42878	0.80526	0.938213	1.03453	0.789824	1.35506	0.318225	0.992514	0.734765	0.401151	1.34583	0.637865	0.97276	0.895109
C12orf66	1554068_s_at	0.198589	0.349187	0.879821	0.723802	1.06947	NA	NA	NA	NA	NA	0.583914	0.864892	1.30056	0.507796	3.331	0.807983	0.939084	1.27308	0.181647	8.92238	0.849369	0.900536	1.03645	0.716288	1.49972	0.0203674	0.0963619	0.294688	0.104949	0.827458	0.0561315	0.620476	0.816837	0.663702	1.00531	0.855241	0.948049	1.03518	0.714023	1.50078	NA	NA	NA	NA	NA	0.288777	0.97276	0.742211
WHSC1L1	224076_s_at	0.200459	0.350008	0.871872	0.706789	1.07551	NA	NA	NA	NA	NA	0.105494	0.680101	0.673647	0.417546	1.08683	0.306891	0.819169	0.676223	0.319276	1.43223	0.372523	0.496698	0.90499	0.726696	1.12703	0.025591	0.111485	2.84792	1.13622	7.13827	0.0196486	0.620476	0.629724	0.426987	0.928722	0.476897	0.863947	0.917137	0.722643	1.16398	NA	NA	NA	NA	NA	0.833359	0.977689	1.05041
SRP54	203605_at	0.201351	0.350176	1.06955	0.964733	1.18576	0.461028	0.965585	1.18001	0.759897	1.83238	0.259776	0.749595	0.730323	0.422802	1.26152	0.296038	0.819169	0.58488	0.213881	1.59942	0.284912	0.408343	1.16288	0.881898	1.53339	0.750715	0.844794	1.13917	0.509891	2.54507	0.416888	0.896309	1.22715	0.748648	2.01148	0.863912	0.948049	0.977833	0.756728	1.26354	0.0649693	0.992514	1.63044	0.970126	2.74021	0.586646	0.97276	0.897647
RNF7	224439_x_at	0.203462	0.352453	1.17739	0.915422	1.51433	NA	NA	NA	NA	NA	0.429674	0.807934	1.25433	0.714792	2.20111	0.933149	0.962982	0.95153	0.298023	3.03805	0.0334067	0.078186	1.29758	1.02069	1.64958	0.000511897	0.0187696	5.34612	2.07657	13.7636	0.662232	0.957413	0.933394	0.685101	1.27167	0.990251	0.997716	1.00185	0.744537	1.3481	NA	NA	NA	NA	NA	0.945519	0.995283	0.984847
KRAS	204009_s_at	0.209322	0.361183	1.06778	0.963865	1.1829	0.521889	0.965585	1.14231	0.760231	1.71641	0.216792	0.714898	0.683263	0.373335	1.25048	0.414371	0.860015	0.807074	0.48238	1.35032	0.158062	0.266465	1.22988	0.922767	1.63921	0.887575	0.934154	1.06081	0.467954	2.40476	0.592607	0.95187	0.868105	0.517082	1.45742	0.639131	0.899163	1.06836	0.810373	1.40848	0.273088	0.992514	0.746126	0.441936	1.25969	0.69021	0.97276	0.942467
TMEM68	227936_at	0.22148	0.380668	1.1614	0.913709	1.47625	NA	NA	NA	NA	NA	0.0942039	0.680101	0.719169	0.488842	1.05802	0.0095573	0.445593	2.6149	1.26394	5.40983	0.000125524	0.00162442	1.59216	1.25533	2.01936	0.354671	0.527213	1.36493	0.706322	2.63766	0.532625	0.949397	0.90463	0.660311	1.23935	0.302258	0.822037	1.11614	0.905854	1.37523	NA	NA	NA	NA	NA	0.706644	0.97276	1.06071
PARK7	200006_at	0.230982	0.395455	0.881103	0.716269	1.08387	0.805824	0.965585	0.909622	0.427412	1.93587	0.84361	0.9487	0.910172	0.357282	2.31865	0.682353	0.930527	1.18465	0.526208	2.667	0.348415	0.471588	0.804369	0.510308	1.26788	0.221721	0.400363	0.337627	0.0591668	1.92662	0.469752	0.922727	1.23935	0.692651	2.21756	0.85316	0.948049	0.947727	0.536751	1.67338	0.605142	0.992514	1.21058	0.586649	2.49808	0.018225	0.97276	0.266798
BAG4	222909_s_at	0.234018	0.3991	1.15275	0.912139	1.45684	NA	NA	NA	NA	NA	0.510089	0.863227	0.872482	0.581403	1.30929	0.364859	0.849407	1.87455	0.481537	7.29733	0.248672	0.367167	1.14766	0.908215	1.45024	0.00157556	0.0285432	3.80618	1.66146	8.71944	0.115685	0.645029	0.876115	0.743017	1.03306	0.78058	0.936839	0.970015	0.78298	1.20173	NA	NA	NA	NA	NA	0.00936105	0.97276	1.57037
FGFR1OP2	243619_at	0.238748	0.404036	1.1044	0.936224	1.30279	NA	NA	NA	NA	NA	0.464032	0.836778	0.69267	0.259215	1.85094	0.880908	0.939084	1.16898	0.151606	9.01365	0.151613	0.260585	1.24148	0.923702	1.66858	0.188743	0.356424	0.431093	0.12292	1.51188	0.402614	0.896309	1.10984	0.869506	1.4166	0.717889	0.917571	0.919904	0.584851	1.4469	NA	NA	NA	NA	NA	0.283041	0.97276	1.53649
COMMD1	226024_at	0.238093	0.404036	1.24417	0.865477	1.78855	NA	NA	NA	NA	NA	0.27668	0.756144	1.40864	0.759797	2.61159	0.705852	0.930527	0.882778	0.462025	1.6867	0.568285	0.690733	0.891822	0.601842	1.32152	0.000190619	0.0139787	6.61521	2.45195	17.8474	0.31536	0.872695	1.37498	0.738468	2.56012	0.996931	0.999202	0.99906	0.61875	1.61313	NA	NA	NA	NA	NA	0.990975	0.99688	0.99593
TM2D2	224413_s_at	0.244293	0.411836	1.18971	0.888069	1.59381	NA	NA	NA	NA	NA	0.372972	0.807445	0.798648	0.487017	1.30968	0.664269	0.930527	1.15771	0.597584	2.24285	0.356688	0.479947	0.885461	0.683638	1.14687	2.27396e-05	0.0050027	4.78284	2.31852	9.86643	0.558245	0.95187	1.10584	0.789628	1.54867	0.813537	0.938213	1.03715	0.765965	1.40434	NA	NA	NA	NA	NA	0.201083	0.97276	1.34953
NDUFS5	201757_at	0.246628	0.414184	1.10204	0.934999	1.29893	0.663667	0.965585	0.876219	0.483013	1.58952	0.482985	0.84574	1.34981	0.583853	3.1206	0.0750665	0.640002	1.5067	0.959417	2.36618	0.937476	0.966018	0.986362	0.699895	1.39008	0.0177101	0.0895681	2.91311	1.20393	7.04874	0.118537	0.645029	1.3327	0.929211	1.91141	0.621522	0.893692	0.902518	0.600642	1.35611	0.869141	0.992514	0.952845	0.536359	1.69273	0.730218	0.97276	0.901129
CNOT1	200860_s_at	0.249618	0.417612	1.135	0.91489	1.40807	0.518523	0.965585	0.750106	0.313346	1.79565	0.166812	0.713155	0.537796	0.223214	1.29573	0.460915	0.893404	0.678386	0.241833	1.90299	0.119201	0.217628	1.43985	0.910273	2.27753	0.0420484	0.152903	3.24729	1.04325	10.1078	0.999032	0.999127	0.999614	0.535789	1.86497	0.636599	0.899163	1.10215	0.736222	1.64996	0.238649	0.992514	1.58132	0.737894	3.38879	0.696695	0.97276	0.885692
EXOC1	222127_s_at	0.25139	0.418983	1.079	0.947533	1.22871	0.802487	0.965585	0.939874	0.57816	1.52789	0.573592	0.864892	1.24233	0.583498	2.64504	0.580102	0.928163	1.21834	0.605217	2.45261	0.221226	0.341543	1.22414	0.885331	1.69261	0.932396	0.951866	0.938445	0.216234	4.07281	0.538275	0.949397	1.18833	0.685933	2.0587	0.107988	0.822037	0.722706	0.486382	1.07385	0.796271	0.992514	0.921246	0.494233	1.7172	0.670009	0.97276	0.927503
WDR20	227693_at	0.253582	0.421042	0.908923	0.771488	1.07084	NA	NA	NA	NA	NA	0.842836	0.9487	1.08	0.504675	2.31119	0.88213	0.939084	0.944876	0.446537	1.99937	0.3765	0.498975	0.846656	0.585447	1.22441	0.142034	0.30182	0.431703	0.140669	1.32487	0.999127	0.999127	0.99983	0.737773	1.35497	0.905617	0.964572	0.981133	0.716122	1.34421	NA	NA	NA	NA	NA	0.172553	0.97276	0.724062
AASDHPPT	202169_s_at	0.254831	0.421524	1.07207	0.951049	1.20848	0.623265	0.965585	1.11647	0.719345	1.73284	0.453516	0.824575	1.23989	0.706649	2.17553	0.198725	0.810933	1.72052	0.752091	3.93594	0.792618	0.856884	1.04783	0.739657	1.4844	0.889987	0.934154	0.915001	0.25988	3.22159	0.752207	0.975557	0.904111	0.483571	1.69038	0.993181	0.997716	1.00178	0.66595	1.50697	0.109584	0.992514	1.67295	0.890703	3.1422	0.592394	0.97276	0.915636
BRMS1L	226580_at	0.258206	0.425508	0.913645	0.781242	1.06849	NA	NA	NA	NA	NA	0.0558821	0.680101	0.596097	0.350745	1.01308	0.786886	0.936117	0.877704	0.340916	2.25969	0.370257	0.495176	1.11577	0.87802	1.41791	0.169167	0.332555	0.558547	0.24349	1.28126	0.88345	0.994397	0.967274	0.61994	1.50921	0.45398	0.863947	0.909381	0.709192	1.16608	NA	NA	NA	NA	NA	0.330249	0.97276	0.822272
COPS5	201652_at	0.265387	0.432483	1.09804	0.931403	1.2945	0.586786	0.965585	1.116	0.75124	1.65786	0.506267	0.860068	0.791321	0.396838	1.57795	0.130982	0.753675	1.7815	0.842016	3.76921	0.00777729	0.0300176	1.54346	1.12122	2.12472	0.0573422	0.181515	2.73352	0.969128	7.71018	0.405515	0.896309	0.845244	0.568765	1.25612	0.237079	0.822037	1.22685	0.874178	1.72179	0.910153	0.992514	0.971526	0.588248	1.60453	0.239976	0.97276	0.823786
DNAJC19	225359_at	0.264872	0.432483	1.06531	0.953182	1.19063	NA	NA	NA	NA	NA	0.58968	0.864892	1.11186	0.756296	1.63459	0.388302	0.85423	1.57894	0.559373	4.45684	0.420873	0.546265	1.08133	0.893861	1.30811	0.169447	0.332555	2.4329	0.684422	8.64817	0.563254	0.95187	0.895937	0.617245	1.30046	0.257352	0.822037	1.11944	0.920898	1.36078	NA	NA	NA	NA	NA	0.602922	0.97276	0.924839
NUDT14	231914_at	0.263967	0.432483	1.07662	0.945817	1.22551	NA	NA	NA	NA	NA	0.685159	0.908018	1.10719	0.676781	1.81131	0.793255	0.936117	0.841343	0.231151	3.06231	0.364356	0.48877	1.11916	0.877505	1.42737	0.11852	0.258163	1.8271	0.857238	3.89424	0.690581	0.962206	1.05271	0.817475	1.35562	0.814706	0.938213	0.966898	0.729655	1.28128	NA	NA	NA	NA	NA	0.602747	0.97276	1.09859
VDAC3	208846_s_at	0.274335	0.445415	1.08644	0.936372	1.26056	0.501451	0.965585	1.17594	0.733104	1.88626	0.0428682	0.680101	0.606264	0.373511	0.984058	0.993077	0.994061	0.994893	0.31293	3.16304	0.036913	0.084154	1.3561	1.01868	1.8053	0.14857	0.309814	1.47835	0.869826	2.51258	0.459295	0.916477	0.912118	0.714898	1.16375	0.0167832	0.822037	1.33483	1.05349	1.69131	0.52793	0.992514	1.10767	0.806317	1.52164	0.306895	0.97276	0.834204
TPCN2	242554_at	0.281256	0.454973	1.15842	0.886535	1.51368	NA	NA	NA	NA	NA	0.00731347	0.680101	2.41454	1.26791	4.59813	0.730778	0.933132	0.783885	0.195844	3.13759	0.530763	0.650518	1.1387	0.75864	1.70915	0.229823	0.406112	0.286543	0.037258	2.20374	0.670623	0.957413	0.930141	0.666202	1.29865	0.729085	0.917571	1.09493	0.655376	1.8293	NA	NA	NA	NA	NA	0.368076	0.97276	1.29975
BAZ1A	217985_s_at	0.283466	0.456868	1.06697	0.94778	1.20115	0.391855	0.965585	1.24711	0.752281	2.06742	0.418076	0.807934	1.17313	0.797077	1.7266	0.910711	0.954282	0.963453	0.502604	1.84686	0.00431473	0.0215737	1.27362	1.07872	1.50374	0.0918416	0.230759	0.485803	0.209856	1.1246	0.613248	0.95187	0.903694	0.610216	1.33832	0.78595	0.936839	1.03255	0.819421	1.30112	0.200502	0.992514	1.31383	0.86506	1.99541	0.694415	0.97276	1.06423
CLTA	204050_s_at	0.286368	0.459157	1.10314	0.921001	1.32129	0.156066	0.965585	0.638698	0.34376	1.18669	0.674957	0.908018	1.16109	0.577688	2.33368	0.830922	0.939084	0.876833	0.26238	2.93023	0.00519719	0.0233343	1.60867	1.15255	2.24529	0.106067	0.23811	2.24969	0.841558	6.01399	0.890441	0.994397	1.02656	0.706942	1.49069	0.279092	0.822037	1.21641	0.85313	1.73438	0.939058	0.992514	1.01631	0.671264	1.53872	0.695998	0.97276	1.13204
YEATS4	218911_at	0.28906	0.459157	1.0952	0.925726	1.2957	0.440557	0.965585	2.36439	0.265459	21.0592	0.525766	0.864892	1.1464	0.751691	1.74838	0.0172161	0.445593	21.8984	1.7279	277.527	0.00196612	0.0121248	1.34464	1.11474	1.62196	0.254429	0.423713	0.719793	0.408918	1.26701	0.163408	0.74588	1.27265	0.906684	1.78634	0.24175	0.822037	1.12505	0.923626	1.37039	0.192747	0.992514	0.764911	0.51106	1.14485	0.484893	0.97276	0.90155
ZNF639	222624_s_at	0.28738	0.459157	1.08758	0.931728	1.26951	NA	NA	NA	NA	NA	0.0840172	0.680101	1.32482	0.962917	1.82274	0.369731	0.85322	1.21721	0.792204	1.87021	0.00177719	0.0116711	1.30395	1.10401	1.5401	0.170812	0.332555	0.414464	0.117515	1.46178	0.161141	0.74588	0.900036	0.776751	1.04289	0.165479	0.822037	1.13188	0.950098	1.34845	NA	NA	NA	NA	NA	0.580085	0.97276	0.937235
PAF1	202093_s_at	0.288526	0.459157	1.10054	0.922096	1.31351	0.0973649	0.965585	0.442982	0.169165	1.16001	0.224326	0.714898	1.35461	0.830228	2.2102	0.0901821	0.640002	3.92548	0.807113	19.092	0.749738	0.827058	0.950145	0.693939	1.30094	0.299177	0.470328	1.72659	0.615762	4.84133	0.0723812	0.629658	1.73595	0.95112	3.1684	0.864442	0.948049	1.03512	0.696453	1.53847	0.87793	0.992514	1.03724	0.650477	1.65398	0.565767	0.97276	1.18064
R3HDM2	203831_at	0.292834	0.461859	0.885587	0.706174	1.11058	0.185752	0.965585	1.70125	0.774391	3.73746	0.631513	0.88775	0.822835	0.370872	1.82558	0.0156535	0.445593	0.181711	0.0455808	0.724403	0.0313112	0.0755277	0.694126	0.497851	0.967781	0.431532	0.597088	0.642745	0.213655	1.93359	0.229401	0.788687	0.677274	0.358748	1.27861	0.738372	0.917571	1.08189	0.681703	1.71701	0.428875	0.992514	1.28036	0.694099	2.36179	0.712639	0.97276	1.1268
FBXO33	226970_at	0.292861	0.461859	0.870278	0.671772	1.12744	NA	NA	NA	NA	NA	0.10531	0.680101	0.585967	0.306882	1.11886	0.695793	0.930527	0.912931	0.578268	1.44127	0.0263808	0.0670957	0.722178	0.541848	0.962523	0.0138936	0.0804364	0.243763	0.0791674	0.750569	0.371536	0.896309	1.25466	0.762823	2.06363	0.436993	0.863947	0.907871	0.711506	1.15843	NA	NA	NA	NA	NA	0.149705	0.97276	1.45702
FBXO33	227521_at	0.295014	0.463593	0.862164	0.653187	1.138	NA	NA	NA	NA	NA	0.048074	0.680101	0.572747	0.329592	0.995289	0.746439	0.933132	0.810722	0.22724	2.8924	0.00201958	0.0121728	0.616427	0.453409	0.838056	0.718375	0.833998	0.807113	0.251849	2.5866	0.164456	0.74588	1.3509	0.884038	2.0643	0.596028	0.868009	1.08467	0.803149	1.46487	NA	NA	NA	NA	NA	0.631461	0.97276	0.890549
C8orf33	218187_s_at	0.299633	0.46586	1.07895	0.934632	1.24556	0.775658	0.965585	1.07612	0.64973	1.78234	0.0646095	0.680101	0.638657	0.396946	1.02755	0.715762	0.931761	0.875599	0.428308	1.79	0.00192138	0.0121248	1.5043	1.16223	1.94705	0.802196	0.873679	1.09164	0.549738	2.1677	0.745545	0.975557	1.0628	0.735683	1.53537	0.293271	0.822037	1.14671	0.88834	1.48022	0.421948	0.992514	1.21634	0.75416	1.96177	0.46738	0.97276	0.851573
C8orf76	225702_at	0.298934	0.46586	1.1123	0.909923	1.35969	NA	NA	NA	NA	NA	0.728751	0.914142	1.07229	0.722763	1.59085	0.696513	0.930527	1.31042	0.336831	5.09807	0.0140055	0.0440172	1.39745	1.07006	1.825	0.0529194	0.175072	2.02961	0.991122	4.1562	0.28737	0.842952	0.831978	0.592843	1.16757	0.16548	0.822037	1.1843	0.93249	1.50411	NA	NA	NA	NA	NA	0.284347	0.97276	0.820168
TBL1XR1	223013_at	0.298147	0.46586	1.09153	0.925517	1.28731	NA	NA	NA	NA	NA	0.13093	0.70542	1.48527	0.888933	2.48167	0.742206	0.933132	0.879942	0.410659	1.8855	0.0554642	0.118467	1.28817	0.994102	1.66923	0.232518	0.408416	2.67762	0.531539	13.4884	0.396236	0.896309	0.857543	0.601253	1.22308	0.363112	0.837847	1.14584	0.854488	1.53653	NA	NA	NA	NA	NA	0.559874	0.97276	0.922878
MDM2	225160_x_at	0.302953	0.469363	1.0993	0.918093	1.31627	NA	NA	NA	NA	NA	0.389884	0.807445	1.20879	0.78457	1.8624	0.0557456	0.626102	2.71524	0.975786	7.5555	0.224629	0.344379	1.1499	0.917808	1.44068	0.0907819	0.229563	0.626185	0.364007	1.0772	0.808471	0.994397	1.06382	0.645076	1.7544	0.060389	0.822037	1.2791	0.989306	1.65379	NA	NA	NA	NA	NA	0.7052	0.97276	0.946968
PIGO	214991_s_at	0.306135	0.472629	1.06523	0.943805	1.20228	0.581633	0.965585	1.3375	0.475397	3.76296	0.558654	0.864892	0.83547	0.457404	1.52603	0.681072	0.930527	1.51654	0.208167	11.0482	0.98367	0.990423	1.00364	0.708882	1.42095	0.154727	0.315976	2.16188	0.747589	6.25175	0.278564	0.831055	1.12761	0.907431	1.4012	0.23825	0.822037	1.23194	0.871047	1.74235	0.893701	0.992514	0.983756	0.773673	1.25088	0.420082	0.97276	0.804376
ARHGAP5	233849_s_at	0.312711	0.479673	0.923551	0.791419	1.07774	NA	NA	NA	NA	NA	0.120545	0.680101	0.734403	0.497372	1.08439	0.538563	0.915519	1.16497	0.7161	1.89519	0.0280929	0.0702323	0.748816	0.578432	0.969389	0.878558	0.929244	0.927299	0.35216	2.44174	0.130855	0.69369	1.38188	0.908303	2.10236	0.742399	0.917571	0.954607	0.723627	1.25931	NA	NA	NA	NA	NA	0.554025	0.97276	0.934462
C1orf109	218712_at	0.312877	0.479673	1.0726	0.936109	1.22898	0.883815	0.984542	0.860178	0.114101	6.48468	0.439051	0.815116	1.15565	0.801109	1.6671	0.1277	0.753675	1.49313	0.891424	2.50099	0.0143814	0.0443428	1.30692	1.05478	1.61934	0.249674	0.422892	0.65484	0.31848	1.34644	0.988053	0.999127	1.00269	0.705489	1.42509	0.974693	0.991716	0.996162	0.785512	1.2633	0.214242	0.992514	1.18808	0.905175	1.5594	0.042162	0.97276	0.703032
LEMD3	218604_at	0.315748	0.482393	1.07517	0.933214	1.23872	0.350376	0.965585	1.49555	0.642587	3.48073	0.470498	0.838133	0.776067	0.389834	1.54497	0.460767	0.893404	0.62191	0.176037	2.1971	0.150514	0.25971	1.26203	0.918939	1.73323	0.66952	0.792585	0.829887	0.352486	1.95387	0.619085	0.95187	1.09423	0.767235	1.56059	0.300306	0.822037	1.20897	0.844234	1.73129	0.67021	0.992514	0.901914	0.560815	1.45048	0.871032	0.977689	1.03714
ASH2L	209517_s_at	0.318822	0.485403	1.06736	0.938967	1.2133	0.942161	0.984542	0.972893	0.463084	2.04395	0.0444561	0.680101	0.553262	0.310621	0.985439	0.681173	0.930527	0.716818	0.146439	3.50883	0.299422	0.422262	1.13492	0.893604	1.44141	0.763108	0.852544	1.17392	0.413799	3.33033	0.907641	0.994397	1.02289	0.697853	1.49933	0.917322	0.965602	0.985703	0.751049	1.29367	0.720732	0.992514	1.07889	0.711488	1.63602	0.190765	0.97276	1.35895
AP3M2	1569053_at	0.321057	0.48712	1.14019	0.879908	1.47746	NA	NA	NA	NA	NA	0.269745	0.749595	0.659643	0.31508	1.38101	0.348123	0.838115	1.99477	0.471433	8.44047	0.0477787	0.10459	1.62218	1.00474	2.61904	0.11714	0.257708	0.450827	0.166428	1.22122	0.259736	0.810522	1.28056	0.83296	1.96867	0.324139	0.829192	1.20545	0.831455	1.74768	NA	NA	NA	NA	NA	0.828794	0.977689	1.06083
VOPP1	208091_s_at	0.322965	0.488331	1.10002	0.910549	1.32892	0.196612	0.965585	0.631772	0.314658	1.26848	0.111092	0.680101	1.51427	0.908929	2.52277	0.303048	0.819169	0.797388	0.518257	1.22686	0.613517	0.729347	1.07827	0.804859	1.44457	0.00363544	0.0432322	2.04926	1.26356	3.32351	0.40077	0.896309	1.21739	0.769407	1.92621	0.809766	0.938213	1.03878	0.762039	1.41604	0.110427	0.992514	0.683912	0.428952	1.09042	0.935142	0.995283	1.02051
ATP11B	212536_at	0.328122	0.494431	1.06683	0.937096	1.21453	0.770038	0.965585	0.925127	0.549024	1.55888	0.110101	0.680101	1.35425	0.93356	1.96452	0.769588	0.933132	1.07108	0.676509	1.69579	0.0224308	0.0598154	1.21841	1.02835	1.44361	0.663077	0.790661	0.762579	0.225276	2.58139	0.108071	0.645029	0.767652	0.556032	1.05981	0.351902	0.837847	1.09227	0.907046	1.31531	0.637797	0.992514	0.919159	0.647109	1.30558	0.281343	0.97276	0.865408
STAU1	208948_s_at	0.334482	0.500585	1.08515	0.919217	1.28103	0.78347	0.965585	1.07892	0.627606	1.85479	0.668085	0.907275	1.19177	0.534464	2.65744	0.340072	0.838115	0.799389	0.504641	1.26629	0.190984	0.304468	1.32412	0.869322	2.01684	0.224065	0.40219	2.06001	0.642516	6.60472	0.053763	0.620476	1.91929	0.989502	3.72277	0.364765	0.837847	0.804275	0.502155	1.28816	0.933584	0.992514	0.968333	0.454305	2.06396	0.811117	0.97276	1.09435
PPFIBP1	1569464_at	0.333498	0.500585	1.13813	0.875609	1.47936	NA	NA	NA	NA	NA	0.516921	0.864892	0.764549	0.339472	1.7219	0.106836	0.701612	3.8235	0.749073	19.5163	0.00438419	0.0216746	1.51202	1.13772	2.00946	0.634559	0.771287	1.1456	0.654052	2.00657	0.139605	0.72266	0.756346	0.522171	1.09554	0.527711	0.868009	1.10457	0.811213	1.50402	NA	NA	NA	NA	NA	0.319416	0.97276	1.41159
VDAC3	208845_at	0.341825	0.50984	1.09709	0.90629	1.32806	0.724012	0.965585	1.09262	0.66826	1.78645	0.309508	0.778605	0.714014	0.372875	1.36726	0.0594824	0.626102	2.59781	0.962548	7.0112	0.349404	0.471588	1.18477	0.83062	1.68993	0.560675	0.7089	1.33311	0.506115	3.51141	0.0229142	0.620476	0.570107	0.351314	0.925163	0.0312474	0.822037	1.43948	1.03335	2.00525	0.400239	0.992514	1.19607	0.788107	1.81522	0.710704	0.97276	0.919177
CAND1	243910_x_at	0.346075	0.514436	0.865635	0.641185	1.16866	NA	NA	NA	NA	NA	0.787379	0.936343	1.09397	0.569591	2.1011	0.856076	0.939084	1.09702	0.403301	2.98402	0.554009	0.675247	0.907504	0.658022	1.25158	0.00013713	0.0128578	0.189219	0.0804148	0.445238	0.893306	0.994397	0.969044	0.612041	1.53429	0.675484	0.906138	1.07928	0.755095	1.54265	NA	NA	NA	NA	NA	0.792938	0.97276	0.939273
WRNIP1	222489_s_at	0.347712	0.515128	1.13571	0.870788	1.48123	NA	NA	NA	NA	NA	0.111384	0.680101	0.556857	0.270845	1.1449	0.0988889	0.679861	3.58672	0.786868	16.349	0.749799	0.827058	1.05709	0.751476	1.487	0.0215151	0.0995155	4.2332	1.23701	14.4865	0.560608	0.95187	1.11259	0.776752	1.59362	0.280298	0.822037	1.23621	0.841219	1.81668	NA	NA	NA	NA	NA	0.806432	0.97276	1.05644
KIAA1432	226221_at	0.350307	0.517233	1.10484	0.896267	1.36194	NA	NA	NA	NA	NA	0.898931	0.964706	1.03923	0.573872	1.88196	0.517504	0.915519	0.652816	0.179435	2.37506	0.203429	0.318283	1.29475	0.869567	1.92783	0.0503884	0.167961	2.97794	0.998154	8.88451	0.466781	0.921003	0.801013	0.440671	1.45601	0.695003	0.917571	1.08837	0.712736	1.66198	NA	NA	NA	NA	NA	0.976465	0.99688	1.00767
KRAS	214352_s_at	0.351528	0.517299	1.04979	0.947784	1.16276	0.72354	0.965585	0.916123	0.563829	1.48854	0.563095	0.864892	0.845373	0.478387	1.49388	0.47939	0.895619	0.768697	0.370825	1.59346	0.933632	0.964314	0.988871	0.759889	1.28685	0.335199	0.508484	1.36905	0.722717	2.59342	0.658132	0.957413	0.9208	0.638911	1.32706	0.0481948	0.822037	1.23538	1.00168	1.52361	0.370845	0.992514	0.791929	0.475108	1.32002	0.379475	0.97276	1.17247
RRS1	209567_at	0.358648	0.520976	1.09627	0.900919	1.33399	0.875226	0.984542	1.06783	0.470676	2.42262	0.535436	0.864892	0.838203	0.479659	1.46476	0.0162394	0.445593	15.0395	1.64907	137.159	0.000336582	0.0035261	1.60405	1.2389	2.07684	0.238063	0.412392	1.89661	0.654937	5.49231	0.483612	0.937399	0.893729	0.652654	1.22385	0.647806	0.899163	1.07041	0.799411	1.43326	0.956505	0.992514	1.00788	0.760219	1.33622	0.66261	0.97276	1.10993
GOLGA7	217819_at	0.357635	0.520976	0.938447	0.81964	1.07447	0.274259	0.965585	0.741376	0.433569	1.26771	0.406999	0.807445	0.765134	0.406373	1.44062	0.731694	0.933132	0.914562	0.548902	1.52381	0.397197	0.521692	1.17274	0.810964	1.6959	0.478546	0.643915	1.49976	0.488856	4.60111	0.536236	0.949397	0.871399	0.563345	1.3479	0.413181	0.863947	0.852048	0.580652	1.2503	0.536766	0.992514	0.878617	0.582745	1.32471	0.271657	0.97276	0.77703
FRS2	226045_at	0.358763	0.520976	0.918888	0.767014	1.10083	NA	NA	NA	NA	NA	0.812872	0.9487	1.06002	0.654226	1.71751	0.0610862	0.626102	0.438489	0.185041	1.03908	0.927897	0.960646	1.01066	0.803262	1.27161	0.0390632	0.145659	0.510141	0.269184	0.966786	0.941847	0.994397	0.984674	0.650243	1.49111	0.339168	0.837847	1.12609	0.88271	1.43657	NA	NA	NA	NA	NA	0.14762	0.97276	0.819702
RNMT	202683_s_at	0.357188	0.520976	1.07807	0.918656	1.26514	0.774828	0.965585	1.12705	0.496649	2.55764	0.412898	0.807445	1.34842	0.659268	2.75798	0.23811	0.819169	0.45097	0.120104	1.69332	0.386724	0.509456	1.15771	0.830977	1.6129	0.913832	0.941654	0.928158	0.24052	3.58173	0.867916	0.994397	0.948774	0.510525	1.76323	0.978843	0.992375	0.995254	0.70025	1.41454	0.297634	0.992514	1.40502	0.740918	2.66435	0.532856	0.97276	1.18113
HECTD1	1557100_s_at	0.360842	0.522271	0.919193	0.767214	1.10128	NA	NA	NA	NA	NA	0.283326	0.764807	0.820613	0.571853	1.17759	0.320096	0.828485	3.40131	0.304525	37.9902	0.301763	0.424204	0.886175	0.704553	1.11462	0.00230299	0.0326668	0.291542	0.131977	0.644029	0.390171	0.896309	1.08474	0.901058	1.30587	0.561872	0.868009	1.05993	0.870702	1.29028	NA	NA	NA	NA	NA	0.522999	0.97276	0.901078
GALT	203179_at	0.373739	0.532185	0.915089	0.752574	1.1127	0.407282	0.965585	1.4272	0.615329	3.31024	0.873906	0.9487	1.05789	0.52798	2.11963	0.29685	0.819169	0.485309	0.124772	1.88765	0.0177999	0.0502049	0.701016	0.522557	0.940421	0.142679	0.30182	0.359296	0.0914265	1.412	0.364362	0.895833	1.30851	0.731901	2.33939	0.567333	0.868009	1.1215	0.757112	1.66125	0.470095	0.992514	1.27148	0.662636	2.43974	0.857504	0.977689	0.949039
ZNF691	232780_s_at	0.373209	0.532185	0.91396	0.749769	1.11411	NA	NA	NA	NA	NA	0.259309	0.749595	1.53132	0.730315	3.21087	0.443562	0.883111	0.679413	0.252767	1.82619	0.508232	0.63584	0.875544	0.590578	1.29801	0.808123	0.876579	0.874351	0.295833	2.5842	0.99883	0.999127	1.00029	0.682389	1.46628	0.219966	0.822037	0.774859	0.515485	1.16474	NA	NA	NA	NA	NA	0.831889	0.977689	0.933747
PLD1	205203_at	0.370852	0.532185	1.06349	0.929353	1.21699	0.765269	0.965585	1.1545	0.449589	2.96462	0.226104	0.714898	1.26064	0.866391	1.8343	0.286533	0.819169	0.527738	0.162905	1.70962	0.335692	0.45871	1.0854	0.91861	1.28249	0.0789299	0.219479	2.22775	0.911591	5.44417	0.0500169	0.620476	0.775088	0.60075	1.00002	0.633429	0.899163	1.05052	0.857908	1.28637	0.815108	0.992514	1.06283	0.637746	1.77126	0.613187	0.97276	1.09851
DCUN1D1	240781_x_at	0.37359	0.532185	1.08178	0.909783	1.2863	NA	NA	NA	NA	NA	0.952935	0.980577	0.982098	0.539063	1.78925	0.702958	0.930527	0.740193	0.15769	3.47445	0.0565828	0.119694	1.33671	0.991898	1.80139	0.151558	0.314554	0.141404	0.00975825	2.04905	0.876394	0.994397	0.98432	0.806585	1.20122	0.75655	0.924672	1.0411	0.80707	1.34298	NA	NA	NA	NA	NA	0.11311	0.97276	2.71051
GZF1	234055_s_at	0.369258	0.532185	0.93321	0.802503	1.08521	NA	NA	NA	NA	NA	0.707504	0.908958	1.19143	0.477209	2.97462	0.0575142	0.626102	0.226962	0.049132	1.04844	0.608615	0.72572	0.883611	0.550258	1.41891	0.79268	0.869773	0.871276	0.311811	2.43456	0.771489	0.981084	0.972239	0.804008	1.17567	0.746597	0.920176	0.940472	0.648146	1.36464	NA	NA	NA	NA	NA	0.324012	0.97276	0.698962
FBXO25	225591_at	0.37637	0.534202	0.896901	0.704764	1.14142	NA	NA	NA	NA	NA	0.269371	0.749595	0.741452	0.436058	1.26073	0.286961	0.819169	1.90957	0.580533	6.28123	0.0067758	0.026859	0.667282	0.497891	0.894302	0.125232	0.268791	1.99601	0.824981	4.82929	0.396515	0.896309	0.776053	0.431875	1.39452	0.877759	0.948049	1.02278	0.76761	1.36277	NA	NA	NA	NA	NA	0.782449	0.97276	0.930833
ZNF713	1560201_at	0.378234	0.535122	1.10349	0.886418	1.37372	NA	NA	NA	NA	NA	0.855269	0.9487	1.04551	0.648089	1.68664	0.739472	0.933132	1.2174	0.38187	3.88107	0.0222513	0.0598154	1.38877	1.04796	1.84043	0.409177	0.577045	1.25815	0.72928	2.17056	0.0901555	0.629658	0.869945	0.74047	1.02206	0.150067	0.822037	1.43629	0.877236	2.35164	NA	NA	NA	NA	NA	0.52032	0.97276	0.789903
RPP25L	225403_at	0.381237	0.537643	1.09434	0.894365	1.33903	NA	NA	NA	NA	NA	0.341751	0.807445	1.53598	0.634068	3.7208	0.521036	0.915519	0.663841	0.189946	2.32005	0.741585	0.827058	1.06641	0.727707	1.56275	0.0590286	0.184203	2.86046	0.960721	8.51678	0.574368	0.95187	1.15236	0.702515	1.89027	0.61254	0.886166	1.10156	0.757599	1.60168	NA	NA	NA	NA	NA	0.499955	0.97276	0.836861
DDHD2	212690_at	0.384123	0.539981	0.960234	0.876374	1.05212	0.500206	0.965585	1.14416	0.773489	1.69245	0.13582	0.70542	0.739029	0.496679	1.09963	0.551392	0.915519	0.860268	0.524274	1.41159	0.904865	0.944318	1.0126	0.82464	1.2434	0.843103	0.907006	0.916386	0.385978	2.17568	0.0327304	0.620476	0.732983	0.55115	0.974806	0.328758	0.836148	0.893465	0.712683	1.12011	0.802661	0.992514	0.956319	0.673709	1.35748	0.65098	0.97276	1.08278
ABCC5	1558460_at	0.38608	0.541004	1.06447	0.924226	1.22599	NA	NA	NA	NA	NA	0.142489	0.70542	1.33754	0.906793	1.97291	0.697163	0.930527	0.878296	0.456866	1.68847	0.0549069	0.117849	1.24221	0.995451	1.55013	0.330219	0.502833	1.74059	0.570406	5.31142	0.499305	0.94674	0.923578	0.733343	1.16316	0.576634	0.868009	1.0857	0.813483	1.44901	NA	NA	NA	NA	NA	0.329167	0.97276	0.850037
MDM2	229711_s_at	0.390319	0.544797	1.08843	0.897087	1.3206	NA	NA	NA	NA	NA	0.0716174	0.680101	1.60571	0.959212	2.68792	0.202139	0.810933	1.38995	0.83803	2.30537	0.138014	0.243881	1.19597	0.944102	1.51504	0.0198316	0.094847	0.505166	0.284391	0.897331	0.667114	0.957413	1.09633	0.721005	1.66702	0.227396	0.822037	1.17015	0.906647	1.51022	NA	NA	NA	NA	NA	0.530643	0.97276	0.922141
EIF3K	212716_s_at	0.391263	0.544797	1.06533	0.921832	1.23117	0.260818	0.965585	0.710275	0.391254	1.28942	0.118763	0.680101	1.57939	0.889422	2.80461	0.306141	0.819169	1.31253	0.779656	2.2096	0.901986	0.944318	1.02239	0.718743	1.45432	0.801092	0.873679	0.868197	0.289127	2.60704	0.760491	0.975557	1.06468	0.711565	1.59302	0.858516	0.948049	1.03605	0.701906	1.52926	0.519692	0.992514	0.850375	0.519189	1.39282	0.330985	0.97276	1.37888
PLGRKT	218992_at	0.393954	0.54555	1.10514	0.878204	1.39071	0.336511	0.965585	0.722745	0.372743	1.4014	0.162109	0.713155	0.723983	0.460334	1.13863	0.729617	0.933132	1.24513	0.359166	4.3165	0.0643022	0.13409	1.30403	0.984357	1.72751	2.04625e-05	0.0050027	2.79134	1.74056	4.47646	0.909114	0.994397	0.984602	0.754315	1.28519	0.89238	0.955346	1.01633	0.803788	1.28506	0.0202331	0.992514	0.66119	0.466301	0.937532	0.506867	0.97276	1.12232
SLC25A21-AS1	230307_at	0.394284	0.54555	0.930487	0.788353	1.09825	NA	NA	NA	NA	NA	0.758167	0.924046	1.14703	0.478995	2.74674	0.839312	0.939084	0.810277	0.106049	6.19099	0.199029	0.312759	0.790444	0.552098	1.13169	0.018434	0.0911345	0.220641	0.0627883	0.775344	0.832653	0.994397	0.979716	0.81012	1.18482	0.877981	0.948049	0.98022	0.759554	1.26499	NA	NA	NA	NA	NA	0.608599	0.97276	1.2994
ECH1	200789_at	0.39581	0.545944	0.946046	0.832362	1.07526	0.396479	0.965585	0.692301	0.295897	1.61976	0.356551	0.807445	0.762501	0.428449	1.35701	0.954705	0.976908	0.965165	0.283959	3.28056	0.333834	0.457591	0.880518	0.680243	1.13976	0.728926	0.835152	1.13495	0.554704	2.32214	0.814088	0.994397	0.959256	0.678205	1.35677	0.646677	0.899163	1.06893	0.803843	1.42143	0.851852	0.992514	1.05029	0.627611	1.75762	0.640774	0.97276	0.894199
VCP	208648_at	0.400023	0.550032	0.919299	0.755703	1.11831	0.461085	0.965585	0.76296	0.371582	1.56657	0.485678	0.84574	0.789858	0.406949	1.53306	0.69633	0.930527	0.880658	0.465193	1.66718	0.119009	0.217628	1.38098	0.92032	2.07223	0.969821	0.978718	1.02446	0.292887	3.58338	0.0214473	0.620476	0.510405	0.287749	0.905349	0.455997	0.863947	1.13265	0.816332	1.57154	0.175506	0.992514	0.635313	0.329577	1.22467	0.944004	0.995283	0.978978
FAM98C	227951_s_at	0.404835	0.553603	0.913447	0.738205	1.13029	NA	NA	NA	NA	NA	0.225301	0.714898	1.32028	0.8426	2.06877	0.506087	0.915519	0.75845	0.33574	1.71337	0.239126	0.35883	0.853058	0.654725	1.11147	0.264029	0.433481	1.87458	0.622319	5.6467	0.0381556	0.620476	0.48103	0.240824	0.960823	0.813556	0.938213	0.959158	0.678245	1.35642	NA	NA	NA	NA	NA	0.497511	0.97276	0.838307
NAPB	1570441_at	0.407653	0.553603	1.04495	0.94166	1.15958	NA	NA	NA	NA	NA	0.729078	0.914142	1.0897	0.670192	1.77179	0.93214	0.962982	0.893017	0.066039	12.0759	0.243223	0.360331	1.23159	0.868012	1.74745	0.159943	0.324307	0.511785	0.201068	1.30266	0.923288	0.994397	1.00733	0.868261	1.16866	0.530224	0.868009	1.06456	0.875641	1.29424	NA	NA	NA	NA	NA	0.552493	0.97276	1.12043
TM7SF3	222477_s_at	0.406534	0.553603	0.932805	0.79151	1.09932	NA	NA	NA	NA	NA	0.319541	0.788393	0.775959	0.470901	1.27864	0.292282	0.819169	0.627554	0.263671	1.49362	0.243063	0.360331	1.16089	0.903667	1.49134	0.3984	0.569142	0.755322	0.393812	1.44869	0.586136	0.95187	1.10373	0.773678	1.57458	0.716507	0.917571	0.950929	0.724776	1.24765	NA	NA	NA	NA	NA	0.0546569	0.97276	0.712102
FOXJ3	206015_s_at	0.407007	0.553603	0.920425	0.756598	1.11973	0.548612	0.965585	1.26508	0.586741	2.72767	0.0873243	0.680101	0.471125	0.198803	1.11648	0.527108	0.915519	0.772921	0.347899	1.71719	0.961306	0.979108	0.992384	0.728689	1.3515	0.0219386	0.0995155	0.241082	0.0714006	0.814006	0.103119	0.645029	1.53983	0.916301	2.58766	0.240447	0.822037	0.781543	0.517869	1.17947	0.728013	0.992514	1.10023	0.642218	1.8849	0.807358	0.97276	0.931223
HEATR5A	226510_at	0.410464	0.55513	0.948349	0.835841	1.076	NA	NA	NA	NA	NA	0.555955	0.864892	0.88253	0.58223	1.33772	0.703015	0.930527	1.13715	0.587308	2.20176	0.948297	0.974885	1.00756	0.802484	1.26504	0.517507	0.673399	0.700823	0.238808	2.05669	0.672618	0.957413	0.883035	0.495915	1.57235	0.42852	0.863947	0.911182	0.723778	1.14711	NA	NA	NA	NA	NA	0.737006	0.97276	0.95287
YTHDF3	221749_at	0.411301	0.55513	0.941828	0.816358	1.08658	0.819435	0.965585	0.940363	0.554638	1.59434	0.605652	0.865158	0.810084	0.364156	1.80207	0.674721	0.930527	1.21721	0.486061	3.0482	0.800204	0.862965	1.06385	0.658712	1.71818	0.0967443	0.231012	0.314029	0.0800469	1.23196	0.412082	0.896309	0.804111	0.477602	1.35383	0.85969	0.948049	1.03777	0.687958	1.56546	0.843941	0.992514	1.05533	0.617357	1.804	0.406218	0.97276	0.853079
GOLT1B	222552_at	0.417735	0.56209	1.16299	0.807185	1.67562	NA	NA	NA	NA	NA	0.0854911	0.680101	0.586131	0.318839	1.0775	0.289144	0.819169	0.648025	0.290551	1.44531	1.31871e-06	0.000110576	2.42252	1.69261	3.46717	0.0682081	0.198752	2.17604	0.943531	5.01855	0.614942	0.95187	1.11998	0.720231	1.7416	0.592814	0.868009	1.09395	0.787169	1.52029	NA	NA	NA	NA	NA	0.860033	0.977689	1.03128
NFYC	202216_x_at	0.425413	0.570677	0.910869	0.724033	1.14592	0.973986	0.992867	1.01224	0.487298	2.10266	0.120754	0.680101	0.613481	0.330945	1.13722	0.819498	0.939084	1.19168	0.26425	5.37408	0.0892164	0.173696	1.29844	0.960772	1.75478	0.354114	0.527213	1.81313	0.515011	6.38327	0.513918	0.94674	1.20691	0.686177	2.12282	0.0941225	0.822037	0.640714	0.380459	1.079	0.936297	0.992514	0.967636	0.431849	2.16816	0.697144	0.97276	0.892162
LSM1	203534_at	0.428924	0.573637	1.06851	0.906716	1.25918	0.518222	0.965585	0.872779	0.577608	1.31879	0.0982253	0.680101	0.637987	0.374499	1.08686	0.758751	0.933132	1.09433	0.615616	1.94531	0.0410742	0.0912759	1.27248	1.00982	1.60347	0.00127831	0.0267836	3.27839	1.59171	6.75237	0.427693	0.897802	0.871743	0.620986	1.22376	0.868874	0.948049	0.978945	0.760391	1.26032	0.884683	0.992514	0.972157	0.663761	1.42384	0.372458	0.97276	1.20289
PHF3	217952_x_at	0.430297	0.573729	1.05919	0.91814	1.22192	0.838093	0.965585	1.07054	0.556741	2.05851	0.274386	0.754561	0.68607	0.3491	1.3483	0.45283	0.889756	1.78915	0.39177	8.17074	0.136803	0.243541	0.726581	0.47703	1.10668	0.289769	0.463631	0.467978	0.11473	1.90887	0.966801	0.996236	1.01334	0.542971	1.89118	0.575812	0.868009	1.1584	0.692098	1.93886	0.171286	0.992514	1.38853	0.867613	2.2222	0.876359	0.980522	0.9685
ATP5L	210453_x_at	0.431805	0.574001	1.10528	0.861165	1.41859	0.227281	0.965585	0.557582	0.216019	1.43922	0.0784198	0.680101	2.63041	0.895901	7.72303	0.829476	0.939084	1.07728	0.547177	2.12095	0.81179	0.86696	0.952153	0.635978	1.42551	0.030839	0.122245	3.53053	1.12341	11.0954	0.811087	0.994397	1.0653	0.634164	1.78955	0.704988	0.917571	0.898597	0.516625	1.56298	0.17316	0.992514	1.47589	0.842949	2.58407	0.130496	0.97276	0.51447
ATP5L	208746_x_at	0.443896	0.588296	1.10612	0.854415	1.43199	0.196981	0.965585	0.546035	0.217785	1.36903	0.0573839	0.680101	2.7707	0.96855	7.92605	0.43328	0.879195	1.34512	0.64076	2.82377	0.677722	0.780622	0.918721	0.615951	1.37032	0.0487588	0.16377	3.0178	1.00603	9.05252	0.701973	0.962206	1.10495	0.662741	1.84222	0.597019	0.868009	0.858302	0.487115	1.51234	0.152334	0.992514	1.48461	0.864209	2.5504	0.0943609	0.97276	0.479794
SLC25A21	220474_at	0.448061	0.592032	1.0387	0.941649	1.14575	0.124314	0.965585	11.0392	0.516323	236.021	0.346656	0.807445	0.726064	0.372765	1.41421	0.979843	0.988832	1.02912	0.111061	9.53602	0.698681	0.796424	1.03874	0.856903	1.25916	0.727387	0.835152	1.28821	0.31018	5.35003	0.326182	0.880293	1.09821	0.910894	1.32405	0.490722	0.863947	1.07627	0.873247	1.3265	0.890608	0.992514	0.982436	0.763191	1.26466	0.796998	0.97276	1.07136
SRP72	208801_at	0.452695	0.596365	1.06398	0.904971	1.25093	0.828789	0.965585	0.953048	0.616352	1.47367	0.985252	0.987496	1.00693	0.484263	2.0937	0.575227	0.923722	1.24292	0.580918	2.65934	0.147108	0.254833	1.33097	0.904294	1.95896	0.408837	0.577045	0.570296	0.150426	2.1621	0.346168	0.885546	1.24543	0.788871	1.96621	0.304656	0.822037	0.809288	0.540304	1.21218	0.94054	0.992514	1.02672	0.513503	2.05287	0.161316	0.97276	0.764078
BMPR2	238516_at	0.456201	0.59919	0.947199	0.821242	1.09247	NA	NA	NA	NA	NA	0.117693	0.680101	0.603306	0.320337	1.13624	0.350485	0.838115	0.250552	0.0137099	4.5789	0.69247	0.795527	0.906678	0.557967	1.47332	0.923726	0.947412	1.06112	0.314993	3.57462	0.587103	0.95187	0.952612	0.799501	1.13505	0.313869	0.822037	1.22674	0.824203	1.82587	NA	NA	NA	NA	NA	0.491862	0.97276	0.807377
TESK1	204106_at	0.466299	0.61063	1.07086	0.890724	1.28742	0.540522	0.965585	0.76565	0.325571	1.80059	0.261248	0.749595	1.34777	0.800732	2.26854	0.878112	0.939084	1.14008	0.213465	6.08892	0.465613	0.595607	1.20163	0.73365	1.96813	0.0305172	0.122245	4.40612	1.14958	16.8878	0.629279	0.95187	1.11649	0.713776	1.74642	0.474673	0.863947	1.17553	0.75454	1.8314	0.902981	0.992514	0.973747	0.63485	1.49355	0.381909	0.97276	1.27958
MDM2	211832_s_at	0.475811	0.621236	1.07852	0.876177	1.3276	0.707772	0.965585	1.80435	0.0824344	39.4941	0.814298	0.9487	1.21224	0.243279	6.04045	0.476153	0.895619	2.14264	0.263373	17.4311	0.978695	0.990423	1.00589	0.653732	1.54775	0.958052	0.971297	1.02911	0.353232	2.99824	0.118744	0.645029	1.24047	0.946261	1.62615	0.145331	0.822037	1.47309	0.874592	2.48116	0.165414	0.992514	0.863836	0.70244	1.06232	0.114455	0.97276	2.05485
EGFR	201984_s_at	0.48884	0.636007	1.02521	0.955422	1.10009	0.782622	0.965585	1.06674	0.674124	1.68801	0.0206128	0.680101	1.31994	1.04349	1.66962	0.85457	0.939084	1.08374	0.458643	2.56079	0.489799	0.617596	1.03981	0.930761	1.16164	0.502585	0.662088	0.881133	0.608657	1.27559	0.886737	0.994397	0.981212	0.755815	1.27383	0.533951	0.868009	1.04979	0.900755	1.22348	0.975387	0.992514	0.995856	0.764934	1.29649	0.0575974	0.97276	0.818125
UTP23	227402_s_at	0.490014	0.636007	1.08048	0.867291	1.34608	NA	NA	NA	NA	NA	0.826509	0.9487	0.94151	0.549237	1.61395	0.203552	0.810933	1.87958	0.71057	4.97179	0.0223717	0.0598154	1.43496	1.05257	1.95627	0.660009	0.789142	1.20887	0.51921	2.81458	0.0611046	0.620476	0.686739	0.463427	1.01766	0.514566	0.863947	1.1125	0.807347	1.53301	NA	NA	NA	NA	NA	0.810242	0.97276	1.0483
RAB3IP	223471_at	0.491659	0.636264	1.04158	0.927404	1.16981	NA	NA	NA	NA	NA	0.561113	0.864892	1.10955	0.781446	1.57541	0.774698	0.933132	0.922073	0.529054	1.60706	0.465184	0.595607	1.0711	0.890792	1.28791	0.111488	0.249008	0.636742	0.365214	1.11015	0.114155	0.645029	1.24774	0.948129	1.64203	0.281837	0.822037	1.11629	0.913619	1.36393	NA	NA	NA	NA	NA	0.300389	0.97276	0.882406
FNTA	209471_s_at	0.49323	0.636426	1.04557	0.920436	1.18772	0.913076	0.984542	0.975778	0.628277	1.51548	0.0899257	0.680101	0.702336	0.466857	1.05659	0.915686	0.956474	1.10663	0.169575	7.22178	0.176104	0.289126	1.23483	0.909684	1.67618	0.417809	0.58176	1.40033	0.620148	3.16201	0.396774	0.896309	0.826877	0.532706	1.28349	0.0644201	0.822037	1.31124	0.983909	1.74748	0.670781	0.992514	1.08048	0.756159	1.54391	0.270314	0.97276	0.821923
PPP2R3C	218852_at	0.51158	0.639352	1.03522	0.933557	1.14796	0.956259	0.989363	0.98386	0.55006	1.75977	0.109062	0.680101	0.676785	0.419827	1.09101	0.645487	0.930527	1.27286	0.455377	3.55787	0.720018	0.816515	0.954378	0.739317	1.232	0.603301	0.745652	1.27466	0.510371	3.18348	0.0843412	0.629658	1.63321	0.935678	2.85073	0.497583	0.863947	1.10233	0.831858	1.46075	0.834487	0.992514	0.931008	0.476143	1.82041	0.658096	0.97276	1.07098
DYRK2	202971_s_at	0.497193	0.639352	1.04817	0.915054	1.20065	0.688577	0.965585	1.10795	0.671135	1.82906	0.191838	0.713155	1.32044	0.869831	2.00449	0.567287	0.91767	0.620024	0.120547	3.18903	0.0149152	0.04495	1.26765	1.04731	1.53435	0.7747	0.857674	0.906482	0.462784	1.77558	0.67634	0.957413	0.939242	0.699793	1.26062	0.147827	0.822037	1.189	0.940516	1.50312	0.0466331	0.992514	0.719424	0.520117	0.995104	0.290934	0.97276	1.18529
POLR2B	1555837_s_at	0.501728	0.639352	0.924438	0.735061	1.16261	NA	NA	NA	NA	NA	0.584095	0.864892	1.21553	0.604321	2.44492	0.277	0.819169	1.41693	0.755916	2.65597	0.512171	0.637162	1.13916	0.771581	1.68187	0.0589255	0.184203	0.162972	0.0248038	1.0708	0.565073	0.95187	0.880115	0.569641	1.35981	0.213319	0.822037	0.786961	0.53962	1.14767	NA	NA	NA	NA	NA	0.139436	0.97276	0.745533
SOX2-OT	231898_x_at	0.503098	0.639352	0.982835	0.934269	1.03393	NA	NA	NA	NA	NA	0.953805	0.980577	1.00445	0.864442	1.16713	0.948971	0.973303	0.983045	0.582286	1.65963	0.273849	0.395061	1.04488	0.96586	1.13037	0.323641	0.49791	0.516385	0.138996	1.91842	0.029391	0.620476	0.894597	0.809285	0.988902	0.740346	0.917571	0.98694	0.913116	1.06673	NA	NA	NA	NA	NA	0.661055	0.97276	0.954021
AP4S1	210277_at	0.512934	0.639352	1.05111	0.905318	1.22037	0.607704	0.965585	1.84895	0.176937	19.321	0.961969	0.982261	1.01776	0.493693	2.09812	0.786197	0.936117	1.2687	0.227263	7.08255	0.414513	0.539602	1.16727	0.805061	1.69243	0.629281	0.770745	0.771101	0.268393	2.21539	0.918112	0.994397	1.01803	0.72418	1.4311	0.831789	0.940841	0.968686	0.72225	1.29921	0.361013	0.992514	1.1607	0.843043	1.59805	0.756511	0.97276	1.09695
ERICH1	227017_at	0.501174	0.639352	0.91187	0.696924	1.19311	NA	NA	NA	NA	NA	0.01538	0.680101	0.467464	0.252721	0.864679	0.0660863	0.635117	2.20311	0.948866	5.11525	0.172763	0.286597	0.812003	0.601922	1.09541	0.383271	0.552915	0.677187	0.281935	1.62655	0.0864988	0.629658	0.761547	0.557736	1.03983	0.218156	0.822037	1.18472	0.904583	1.55162	NA	NA	NA	NA	NA	0.564551	0.97276	1.15127
WHSC1L1	218173_s_at	0.505301	0.639352	0.94897	0.813442	1.10708	0.601824	0.965585	1.19267	0.615294	2.31185	0.305381	0.776834	0.76328	0.455353	1.27944	0.0139962	0.445593	0.1655	0.0394203	0.694827	0.454239	0.586115	0.909831	0.710362	1.16531	0.558856	0.708636	1.26677	0.57326	2.79927	0.322778	0.880293	0.816849	0.546998	1.21983	0.726752	0.917571	0.956239	0.743991	1.22904	0.151479	0.992514	1.33512	0.8995	1.9817	0.878776	0.980522	1.04037
FAM117B	226431_at	0.510443	0.639352	0.938801	0.777852	1.13305	NA	NA	NA	NA	NA	0.332407	0.806026	1.16467	0.855722	1.58517	0.412792	0.860015	1.71863	0.47028	6.2807	0.190196	0.304314	1.13494	0.939127	1.37159	0.0159022	0.0824471	0.361082	0.157759	0.82645	0.102973	0.645029	0.741118	0.517005	1.06238	0.87063	0.948049	1.01449	0.853197	1.20628	NA	NA	NA	NA	NA	0.07939	0.97276	0.786714
IFT74	61732_r_at	0.502153	0.639352	1.07424	0.871511	1.32412	0.447119	0.965585	11.1858	0.0221346	5652.75	0.748213	0.924046	1.34024	0.224197	8.01184	0.626528	0.930527	0.288081	0.00191686	43.2951	0.290745	0.41432	1.6034	0.667813	3.84973	0.926511	0.948057	0.877347	0.054399	14.1498	0.0882873	0.629658	1.2542	0.966623	1.62735	0.480914	0.863947	0.708071	0.27113	1.84916	0.630527	0.992514	0.960909	0.816798	1.13045	0.362583	0.97276	1.66369
C1orf50	219406_at	0.509471	0.639352	0.933322	0.760309	1.1457	0.642753	0.965585	1.3809	0.353119	5.40012	0.320732	0.788393	1.4186	0.711392	2.82884	0.773742	0.933132	0.837657	0.250355	2.8027	0.741057	0.827058	0.948166	0.691487	1.30012	0.670914	0.792585	1.32057	0.366191	4.76229	0.331324	0.880293	1.15623	0.862675	1.54968	0.366822	0.837847	0.825784	0.544895	1.25147	0.898366	0.992514	0.981043	0.731376	1.31594	0.995371	0.99688	0.997767
VCPIP1	234988_at	0.511251	0.639352	0.951151	0.819129	1.10445	NA	NA	NA	NA	NA	0.685585	0.908018	1.20124	0.494461	2.91827	0.395424	0.85423	1.54164	0.568114	4.18339	0.819336	0.8729	0.951642	0.621943	1.45612	0.512856	0.669604	1.30587	0.587177	2.90425	0.117919	0.645029	0.846665	0.687222	1.0431	0.823069	0.938213	1.04001	0.737407	1.46678	NA	NA	NA	NA	NA	0.667332	0.97276	1.11605
LONP2	229663_at	0.507119	0.639352	0.926066	0.738038	1.162	NA	NA	NA	NA	NA	0.824095	0.9487	1.07681	0.560748	2.06779	0.82143	0.939084	0.917794	0.435746	1.93311	0.01259	0.0413877	0.605384	0.408145	0.897939	0.0640515	0.190423	2.08707	0.957943	4.54708	0.933797	0.994397	0.98573	0.702222	1.3837	0.4547	0.863947	0.883324	0.638064	1.22286	NA	NA	NA	NA	NA	0.952102	0.996748	0.981779
PNN	1567214_a_at	0.517121	0.642749	1.0558	0.895837	1.24434	NA	NA	NA	NA	NA	0.400873	0.807445	0.735426	0.359053	1.50633	0.864338	0.939084	0.971607	0.698219	1.35204	0.0919867	0.176743	1.31199	0.956658	1.79929	0.0556019	0.178575	0.44176	0.191372	1.01975	0.677296	0.957413	1.1376	0.619871	2.08773	0.276183	0.822037	1.16776	0.883331	1.54378	NA	NA	NA	NA	NA	0.791095	0.97276	1.0351
NDUFA13	220864_s_at	0.528319	0.654818	0.953171	0.821164	1.1064	0.755985	0.965585	0.886276	0.413891	1.89781	0.22849	0.714898	0.640789	0.310555	1.32218	0.684163	0.930527	1.20194	0.495453	2.91582	0.869758	0.915535	0.97512	0.721545	1.31781	0.341535	0.512886	1.48924	0.655454	3.38368	0.85947	0.994397	0.964017	0.642542	1.44633	0.787375	0.936839	0.942572	0.613292	1.44864	0.590058	0.992514	0.882381	0.5597	1.3911	0.962856	0.99688	1.01683
NUBPL	220176_at	0.537223	0.660275	1.06101	0.879068	1.2806	0.216774	0.965585	3.76589	0.459271	30.8791	0.983592	0.987496	1.00444	0.658815	1.53137	0.0874768	0.640002	4.87317	0.792376	29.9703	0.0988035	0.186582	0.780641	0.58177	1.04749	0.882691	0.931377	1.0687	0.44218	2.58291	0.235625	0.791981	1.27328	0.854136	1.89811	0.187812	0.822037	1.18727	0.919624	1.53282	0.0584085	0.992514	1.70113	0.981273	2.94907	0.381391	0.97276	0.803356
PLD1	226636_at	0.536117	0.660275	0.975869	0.903201	1.05438	NA	NA	NA	NA	NA	0.467094	0.838133	1.10934	0.838706	1.4673	0.756462	0.933132	0.86604	0.34897	2.14925	0.596181	0.722643	1.03928	0.90124	1.19847	0.2993	0.470328	1.49331	0.700323	3.18419	0.0577361	0.620476	0.874366	0.761155	1.00441	0.975939	0.991716	1.00251	0.851963	1.17965	NA	NA	NA	NA	NA	0.598372	0.97276	0.926063
FGFR1OP2	223263_s_at	0.536619	0.660275	0.958942	0.839539	1.09533	NA	NA	NA	NA	NA	0.0775047	0.680101	0.712389	0.488875	1.03809	0.661985	0.930527	1.30771	0.392787	4.35379	0.78937	0.855475	1.04426	0.760007	1.43482	0.253206	0.423614	0.622051	0.275526	1.40439	0.271836	0.824881	0.872289	0.683626	1.11302	0.749395	0.920649	1.04667	0.791171	1.38467	NA	NA	NA	NA	NA	0.369737	0.97276	1.13281
RAB21	203885_at	0.541511	0.660819	1.04589	0.905583	1.20794	0.603582	0.965585	0.899101	0.601806	1.34326	0.979439	0.986163	1.01021	0.466689	2.18672	0.570468	0.919435	1.17072	0.67917	2.01804	0.908434	0.944318	0.98013	0.696221	1.37981	0.963223	0.974294	0.977716	0.375133	2.54824	0.908724	0.994397	1.02584	0.663261	1.58662	0.00265785	0.822037	1.78129	1.22232	2.59589	0.412431	0.992514	0.758929	0.392398	1.46783	0.359465	0.97276	0.842294
LONP2	223098_s_at	0.543694	0.660819	1.04843	0.900008	1.22133	NA	NA	NA	NA	NA	0.115487	0.680101	0.62253	0.345022	1.12324	0.304487	0.819169	1.33278	0.77025	2.30614	0.695298	0.79599	1.07372	0.752162	1.53275	0.434918	0.599887	1.32378	0.654686	2.67671	0.735168	0.975557	0.930971	0.615099	1.40905	0.225735	0.822037	1.17249	0.906354	1.51676	NA	NA	NA	NA	NA	0.585081	0.97276	0.891658
PIK3R4	212740_at	0.545176	0.660819	1.05507	0.886874	1.25516	0.692759	0.965585	1.10226	0.680039	1.78663	0.386851	0.807445	0.767368	0.421252	1.39787	0.0153168	0.445593	2.86066	1.22322	6.69	0.228154	0.348569	1.19581	0.89404	1.59943	0.0553174	0.178575	4.06993	0.968578	17.1017	0.252214	0.810522	0.765175	0.483933	1.20986	0.863392	0.948049	0.968921	0.676229	1.3883	0.636206	0.992514	0.85383	0.443612	1.64339	0.862266	0.977689	0.957234
PACS2	212778_at	0.539313	0.660819	1.04796	0.90238	1.21702	0.264111	0.965585	1.40314	0.774328	2.54259	0.298375	0.776834	1.2979	0.793986	2.12164	0.313935	0.820991	1.65054	0.622375	4.37723	0.530049	0.650518	0.878145	0.585355	1.31739	0.912757	0.941654	1.06921	0.322956	3.53984	0.678893	0.957413	1.12216	0.650229	1.93662	0.513179	0.863947	0.901725	0.661324	1.22951	0.85143	0.992514	1.06584	0.546872	2.07731	0.650553	0.97276	1.12496
KLHL42	225732_at	0.544111	0.660819	0.950377	0.806265	1.12025	NA	NA	NA	NA	NA	0.443463	0.819847	0.818834	0.491127	1.3652	0.779202	0.934194	0.908553	0.464707	1.77632	0.29777	0.421283	1.13956	0.891122	1.45726	0.0844786	0.226098	0.480022	0.208528	1.10499	0.14775	0.730451	0.717747	0.458095	1.12457	0.514824	0.863947	1.0868	0.845997	1.39615	NA	NA	NA	NA	NA	0.487855	0.97276	0.884704
SLC25A36	201919_at	0.549541	0.662461	0.945408	0.786628	1.13624	0.686331	0.965585	0.890094	0.505862	1.56617	0.607396	0.865158	0.836582	0.423547	1.6524	0.17412	0.806452	1.8803	0.756411	4.67411	0.319844	0.443947	1.15086	0.872554	1.51794	0.0158785	0.0824471	0.348964	0.148321	0.821029	0.0602804	0.620476	0.555593	0.300939	1.02574	0.883535	0.950502	1.02431	0.742781	1.41255	0.223266	0.992514	1.44614	0.798697	2.61841	0.842929	0.977689	0.966644
ZBTB5	203026_at	0.549314	0.662461	0.931616	0.738826	1.17471	0.0778156	0.965585	0.544202	0.276747	1.07013	0.609262	0.865158	1.15187	0.669807	1.98086	0.223804	0.819169	0.493707	0.158341	1.53938	0.0138145	0.0437292	1.4719	1.08202	2.00226	0.865502	0.919857	0.902136	0.273963	2.97066	0.0266899	0.620476	0.515038	0.286402	0.926197	0.624148	0.894545	1.0907	0.770693	1.54358	0.9183	0.992514	1.03084	0.57697	1.84174	0.943997	0.995283	1.01718
LRRC58	225479_at	0.556173	0.668623	1.05833	0.876254	1.27823	NA	NA	NA	NA	NA	0.716168	0.911082	1.08811	0.690209	1.7154	0.473633	0.895619	0.884001	0.630945	1.23855	0.00125489	0.00925333	1.47652	1.16526	1.87094	0.858356	0.916691	1.11826	0.327677	3.81626	0.142801	0.730451	0.731321	0.481236	1.11137	0.469338	0.863947	1.10571	0.842215	1.45165	NA	NA	NA	NA	NA	0.978185	0.99688	1.00422
RAP1B	200833_s_at	0.567094	0.679895	1.0537	0.880887	1.26042	0.711532	0.965585	0.903901	0.529125	1.54413	0.371688	0.807445	1.49366	0.619351	3.60221	0.898014	0.949822	0.969329	0.601994	1.56081	0.00194843	0.0121248	1.63551	1.19807	2.23266	0.236911	0.41202	0.501451	0.159759	1.57395	0.661674	0.957413	1.09899	0.720085	1.67728	0.40923	0.863947	1.18938	0.787833	1.79559	0.136325	0.992514	0.671226	0.397257	1.13414	0.467326	0.97276	0.854341
ALS2	226291_at	0.570126	0.681673	0.921888	0.696251	1.22065	NA	NA	NA	NA	NA	0.939961	0.980577	1.02196	0.580729	1.79842	0.869789	0.939084	0.90399	0.27042	3.02196	0.0285405	0.0705495	1.42744	1.03806	1.96289	0.0720048	0.207072	0.332372	0.100109	1.10351	0.049114	0.620476	0.614808	0.378704	0.998114	0.94914	0.982143	1.01126	0.716904	1.42647	NA	NA	NA	NA	NA	0.425236	0.97276	0.841108
PIGO	209998_at	0.580536	0.692238	1.04133	0.902007	1.20216	0.739536	0.965585	1.15012	0.504248	2.62328	0.697874	0.908475	0.898034	0.521759	1.54567	0.973302	0.986757	1.0253	0.23737	4.42868	0.809619	0.866745	1.04262	0.742435	1.46418	0.445671	0.607106	1.40463	0.586596	3.36343	0.460321	0.916477	1.18148	0.758859	1.83946	0.597742	0.868009	1.0764	0.818864	1.41492	0.925719	0.992514	1.03022	0.550991	1.92625	0.177146	0.97276	0.737082
FNTA	200090_at	0.590455	0.70027	1.04961	0.879935	1.25199	0.670367	0.965585	0.910011	0.589481	1.40483	0.391186	0.807445	0.772714	0.428605	1.39309	0.275892	0.819169	1.5683	0.698057	3.52344	0.238614	0.35883	1.24452	0.864966	1.79062	0.0750358	0.210291	2.04969	0.930111	4.51691	0.0894191	0.629658	0.624433	0.362648	1.07519	0.0333433	0.822037	1.45783	1.0302	2.06297	0.851246	0.992514	1.04229	0.676069	1.60688	0.742099	0.97276	0.92576
C16orf80	217957_at	0.590443	0.70027	1.04537	0.889386	1.22872	0.81098	0.965585	1.07969	0.575992	2.02386	0.409997	0.807445	0.744443	0.36892	1.50221	0.303985	0.819169	1.40804	0.733243	2.70385	0.0300405	0.0730267	1.41755	1.03428	1.94285	0.247624	0.422892	0.551016	0.200618	1.51342	0.391205	0.896309	0.843316	0.571235	1.24499	0.370578	0.837847	1.15367	0.843696	1.57754	0.801648	0.992514	0.94153	0.588426	1.50653	0.126799	0.97276	0.692818
UBXN2B	212934_at	0.609128	0.720474	0.968216	0.855465	1.09583	0.492496	0.965585	1.38845	0.543895	3.54439	0.373426	0.807445	0.807428	0.504132	1.29319	0.671128	0.930527	0.811742	0.30995	2.12591	0.0867557	0.169656	1.25169	0.968119	1.61831	0.308653	0.478195	1.61135	0.643139	4.03718	0.60278	0.95187	0.867215	0.507107	1.48304	0.320595	0.827739	0.857347	0.632782	1.16161	0.741641	0.992514	0.928186	0.595969	1.44559	0.253416	0.97276	0.831256
UBE2V2	230411_at	0.613224	0.723374	0.958986	0.81525	1.12806	NA	NA	NA	NA	NA	0.073818	0.680101	0.624298	0.372454	1.04643	0.509161	0.915519	0.588458	0.121899	2.84072	0.736402	0.827058	1.05315	0.779017	1.42374	0.671896	0.792585	1.22064	0.485178	3.07097	0.958238	0.994397	1.01356	0.612208	1.67803	0.55799	0.868009	1.09466	0.80884	1.48149	NA	NA	NA	NA	NA	0.272761	0.97276	0.806141
ZMPSTE24	202939_at	0.619484	0.725691	0.961682	0.824248	1.12203	0.254041	0.965585	1.3754	0.795343	2.37851	0.583519	0.864892	0.803143	0.366803	1.75854	0.52665	0.915519	1.15388	0.740851	1.79718	0.3278	0.452138	1.16686	0.856614	1.58947	0.268102	0.436907	0.587734	0.229443	1.50552	0.185749	0.74588	1.32108	0.874608	1.99547	0.188339	0.822037	0.748408	0.485979	1.15255	0.785022	0.992514	0.927774	0.541391	1.58991	0.0734464	0.97276	0.727758
BAG4	228189_at	0.620709	0.725691	1.03681	0.898505	1.1964	NA	NA	NA	NA	NA	0.105175	0.680101	0.691199	0.442159	1.08051	0.372942	0.85423	1.28407	0.740826	2.22567	0.0410595	0.0912759	1.24857	1.00906	1.54494	0.422063	0.585828	1.50958	0.552357	4.12566	0.5076	0.94674	0.902506	0.666298	1.22245	0.956132	0.985242	1.00601	0.812476	1.24566	NA	NA	NA	NA	NA	0.884698	0.980522	1.02253
C1D	200056_s_at	0.621736	0.725691	0.958688	0.810757	1.13361	0.602763	0.965585	0.816729	0.381032	1.75063	0.536687	0.864892	0.745177	0.293105	1.8945	0.958899	0.978922	0.989801	0.670233	1.46174	0.0714231	0.146168	0.726875	0.513854	1.0282	0.482208	0.645116	0.643106	0.187754	2.20281	0.604809	0.95187	1.10837	0.750659	1.63655	0.794184	0.936839	1.05364	0.711536	1.56024	0.723269	0.992514	0.912792	0.550839	1.51258	0.0957049	0.97276	0.720913
PAPOLG	222839_s_at	0.621785	0.725691	1.06	0.840933	1.33614	NA	NA	NA	NA	NA	0.563582	0.864892	0.866374	0.53247	1.40966	0.207074	0.810933	0.393889	0.0926387	1.67477	0.00639674	0.0262456	1.59468	1.14023	2.23027	0.852056	0.912177	0.868346	0.196965	3.82822	0.906043	0.994397	0.965815	0.542065	1.72082	0.643511	0.899163	1.09153	0.753277	1.58167	NA	NA	NA	NA	NA	0.632726	0.97276	0.918039
PPP2R3C	1569894_at	0.642366	0.747728	0.965062	0.830558	1.12135	NA	NA	NA	NA	NA	0.404782	0.807445	1.62452	0.518772	5.08713	0.708469	0.930527	0.679159	0.0893728	5.16105	0.277604	0.399169	0.616295	0.257223	1.47662	0.0874504	0.228078	0.140387	0.0147722	1.33417	0.576616	0.95187	1.05875	0.866489	1.29366	0.58736	0.868009	0.901584	0.620155	1.31073	NA	NA	NA	NA	NA	0.392708	0.97276	0.880297
MDM2	205386_s_at	0.647973	0.752265	1.05805	0.830429	1.34807	0.660373	0.965585	2.31055	0.0551237	96.8485	0.871822	0.9487	1.17187	0.170669	8.04646	0.0324616	0.513446	14.8528	1.25291	176.075	0.343821	0.467013	1.17075	0.844722	1.62261	0.166159	0.330815	0.370418	0.0908196	1.51079	0.258483	0.810522	0.866821	0.676499	1.11069	0.0794566	0.822037	1.35751	0.964717	1.91023	0.603849	0.992514	1.1171	0.735244	1.69728	0.880489	0.980522	1.05409
VCP	208649_s_at	0.657294	0.761077	1.04145	0.870394	1.24612	0.353712	0.965585	0.739311	0.390491	1.39973	0.955543	0.980577	1.01898	0.526054	1.9738	0.706447	0.930527	0.819541	0.290937	2.30856	0.512626	0.637162	1.14561	0.762637	1.72089	0.0047012	0.050452	4.26934	1.56064	11.6793	0.964677	0.996236	1.00797	0.709468	1.43205	0.510549	0.863947	1.13967	0.772058	1.68231	0.19022	0.992514	0.751649	0.490348	1.1522	0.98596	0.99688	1.00534
SCFD1	215548_s_at	0.66392	0.766732	1.03345	0.890899	1.19882	0.531183	0.965585	1.17054	0.715061	1.91615	0.964402	0.982261	0.987185	0.560279	1.73937	0.409967	0.858978	1.4118	0.621589	3.20658	0.0121434	0.0413877	0.64915	0.463119	0.909908	0.0818588	0.222333	3.00738	0.870061	10.3951	0.969279	0.996455	0.989281	0.571649	1.71202	0.938259	0.978279	0.98756	0.719448	1.35559	0.30358	0.992514	1.35154	0.761348	2.39926	0.67251	0.97276	1.06236
CDC37L1	219343_at	0.669543	0.771201	0.959993	0.795855	1.15798	0.57437	0.965585	0.821744	0.414175	1.63038	0.217847	0.714898	0.778175	0.522195	1.15964	0.265178	0.819169	2.42487	0.51052	11.5177	0.0248217	0.0650092	0.690792	0.50008	0.954234	0.103597	0.23741	2.17566	0.853251	5.54762	0.198347	0.755406	0.750246	0.484222	1.16242	0.536295	0.868009	1.09641	0.819005	1.46778	0.716751	0.992514	1.12205	0.602328	2.09022	0.459632	0.97276	0.871087
RAB21	226268_at	0.675473	0.776	0.951442	0.75366	1.20113	NA	NA	NA	NA	NA	0.301192	0.776834	0.710511	0.371696	1.35817	0.760518	0.933132	1.14577	0.477613	2.74866	0.479042	0.609186	0.906372	0.690386	1.18993	0.0197722	0.094847	0.355015	0.148602	0.848142	0.611609	0.95187	0.913679	0.644855	1.29457	0.0291669	0.822037	1.37738	1.03301	1.83654	NA	NA	NA	NA	NA	0.897647	0.984949	1.0254
USP47	223117_s_at	0.678834	0.777831	0.962664	0.803991	1.15265	NA	NA	NA	NA	NA	0.874459	0.9487	1.05723	0.530083	2.10861	0.805338	0.939084	1.13137	0.423931	3.01934	0.677316	0.780622	1.088	0.731324	1.61862	0.509561	0.667282	0.587081	0.120591	2.85812	0.757002	0.975557	1.11045	0.571862	2.15629	0.506208	0.863947	0.871906	0.582036	1.30614	NA	NA	NA	NA	NA	0.528989	0.97276	0.913349
FAM96B	218074_at	0.684791	0.780701	1.03405	0.879701	1.21548	0.615038	0.965585	1.25589	0.516779	3.05208	0.337957	0.807445	0.658095	0.279645	1.54871	0.301676	0.819169	2.61616	0.421784	16.227	0.749991	0.827058	1.05972	0.741738	1.51401	0.0634427	0.190423	2.51728	0.94964	6.67274	0.697336	0.962206	1.09774	0.686111	1.75634	0.414295	0.863947	0.857055	0.591795	1.24121	0.161566	0.992514	1.59002	0.830633	3.04365	0.799104	0.97276	0.924765
LONP2	223099_s_at	0.684887	0.780701	0.957319	0.775469	1.18181	NA	NA	NA	NA	NA	0.172837	0.713155	0.64377	0.341758	1.21267	0.397993	0.85423	1.44825	0.613569	3.4184	0.114311	0.213122	0.757655	0.536875	1.06923	0.250869	0.422892	1.60779	0.714843	3.61618	0.545673	0.949397	1.14566	0.737063	1.78076	0.503705	0.863947	1.10878	0.819214	1.5007	NA	NA	NA	NA	NA	0.277458	0.97276	0.765846
DCTN3	204246_s_at	0.692954	0.787854	0.972788	0.848288	1.11556	0.837214	0.965585	0.91945	0.412671	2.04858	0.898349	0.964706	1.03687	0.594922	1.80713	0.518157	0.915519	1.60513	0.382097	6.7429	0.17557	0.289126	0.848057	0.668125	1.07645	0.154942	0.315976	2.53494	0.703536	9.13375	0.541851	0.949397	0.844378	0.490346	1.45402	0.434302	0.863947	1.1457	0.814689	1.61119	0.999433	0.999433	0.999838	0.64036	1.56112	0.822184	0.977689	0.93932
MIPOL1	1552572_a_at	0.699389	0.793122	1.02925	0.889149	1.19142	NA	NA	NA	NA	NA	0.601224	0.864892	1.46907	0.347228	6.21543	0.653627	0.930527	1.98721	0.0989857	39.8945	0.696491	0.79599	0.934153	0.663402	1.31541	0.0551612	0.178575	0.0306228	0.000868252	1.08005	0.790657	0.992895	1.02605	0.848616	1.24058	0.514818	0.863947	1.1136	0.805602	1.53934	NA	NA	NA	NA	NA	0.402078	0.97276	2.47639
FXR1	230201_at	0.704954	0.797377	0.971822	0.838171	1.12679	NA	NA	NA	NA	NA	0.681561	0.908018	1.07258	0.767518	1.49888	0.24968	0.819169	0.728319	0.424526	1.24951	0.0543693	0.117267	1.18206	0.996868	1.40166	0.202063	0.37833	0.626943	0.305979	1.28459	0.0470537	0.620476	0.811931	0.661023	0.997291	0.282422	0.822037	1.08727	0.933427	1.26647	NA	NA	NA	NA	NA	0.423538	0.97276	0.872383
MED21	209362_at	0.710017	0.800772	1.03125	0.876844	1.21284	0.391622	0.965585	1.21387	0.779106	1.89125	0.0405036	0.680101	0.647491	0.427201	0.981375	0.164173	0.801482	0.264524	0.0406256	1.72238	0.735239	0.827058	1.04512	0.809229	1.34979	0.539017	0.693472	1.21865	0.648447	2.29026	0.185155	0.74588	1.28857	0.885606	1.87488	0.0537452	0.822037	1.27644	0.996075	1.63573	0.119554	0.992514	0.678964	0.41699	1.10552	0.29329	0.97276	0.858901
CFL2	224663_s_at	0.712987	0.800772	0.975767	0.856209	1.11202	NA	NA	NA	NA	NA	0.847712	0.9487	0.963998	0.663063	1.40151	0.536607	0.915519	0.802839	0.400071	1.61109	0.876522	0.920453	0.982292	0.78409	1.2306	0.439837	0.601284	0.766192	0.389825	1.50593	0.844699	0.994397	1.04583	0.667924	1.63756	0.667657	0.901132	0.950266	0.752858	1.19944	NA	NA	NA	NA	NA	0.363426	0.97276	1.25966
MDM1	220397_at	0.713415	0.800772	1.01726	0.928461	1.11456	0.12511	0.965585	17.6886	0.449987	695.323	0.691834	0.908475	0.904489	0.550587	1.48587	0.541395	0.915519	1.52322	0.394652	5.87909	0.152647	0.261342	1.14298	0.951709	1.37269	0.337076	0.508484	0.79714	0.501759	1.26641	0.866018	0.994397	0.984588	0.822042	1.17927	0.516089	0.863947	1.0667	0.877823	1.29621	0.484562	0.992514	0.918073	0.722412	1.16673	0.730951	0.97276	0.928262
CREB3	209432_s_at	0.716741	0.802458	1.03158	0.872083	1.22025	0.800701	0.965585	0.878014	0.319774	2.41079	0.377121	0.807445	1.34578	0.696251	2.60123	0.173612	0.806452	3.4532	0.579371	20.5819	0.309782	0.434089	0.81619	0.551537	1.20784	0.0893493	0.228078	2.25829	0.882311	5.78016	0.93762	0.994397	0.982308	0.628206	1.53601	0.559629	0.868009	1.12887	0.751242	1.69633	0.955618	0.992514	1.0142	0.61723	1.66649	0.60115	0.97276	0.86585
UBXN2B	238903_at	0.727262	0.81217	0.969718	0.815828	1.15264	NA	NA	NA	NA	NA	0.176956	0.713155	0.728271	0.459615	1.15396	0.564304	0.91767	1.70686	0.277157	10.5116	0.629749	0.738905	1.0783	0.793647	1.46506	0.276329	0.445366	1.58235	0.692582	3.61519	0.116474	0.645029	0.686894	0.429767	1.09786	0.58975	0.868009	1.08846	0.799838	1.48123	NA	NA	NA	NA	NA	0.748115	0.97276	0.92333
NFYC	211797_s_at	0.730138	0.813318	0.967901	0.804121	1.16504	0.888233	0.984542	1.04413	0.571718	1.90691	0.112705	0.680101	0.705587	0.458573	1.08566	0.167699	0.802037	2.77572	0.650877	11.8373	0.0289511	0.0711646	1.31974	1.02889	1.69281	0.761246	0.852544	1.156	0.453773	2.94496	0.25823	0.810522	1.23759	0.855236	1.7909	0.27396	0.822037	0.808564	0.552559	1.18318	0.619238	0.992514	0.86618	0.491504	1.52648	0.601473	0.97276	0.896609
LANCL2	222561_at	0.743429	0.826032	0.973685	0.829984	1.14227	NA	NA	NA	NA	NA	0.949607	0.980577	1.01355	0.667648	1.53867	0.789649	0.936117	1.16668	0.375885	3.62115	0.769556	0.83813	0.96132	0.738326	1.25166	0.642294	0.774272	1.17538	0.594377	2.3243	0.692977	0.962206	1.11518	0.649102	1.91592	0.73882	0.917571	1.06174	0.746582	1.50993	NA	NA	NA	NA	NA	0.0897512	0.97276	0.671213
EGFR	224999_at	0.751108	0.832462	0.980826	0.870236	1.10547	NA	NA	NA	NA	NA	0.0118375	0.680101	1.38892	1.07541	1.79383	0.673006	0.930527	0.912804	0.597537	1.39441	0.605096	0.72572	1.02626	0.930214	1.13223	0.0881571	0.228078	0.704306	0.470737	1.05377	0.6125	0.95187	0.938741	0.735038	1.1989	0.76475	0.92953	1.02063	0.892879	1.16665	NA	NA	NA	NA	NA	0.0404485	0.97276	0.818621
GZF1	225884_s_at	0.756582	0.836422	0.970912	0.8056	1.17015	NA	NA	NA	NA	NA	0.962267	0.982261	1.01568	0.533144	1.93495	0.869955	0.939084	0.942025	0.460831	1.92567	0.909979	0.944318	0.977905	0.663886	1.44046	0.33027	0.502833	1.79565	0.552623	5.83467	0.858704	0.994397	0.939945	0.475308	1.85879	0.85145	0.948049	0.971191	0.715215	1.31878	NA	NA	NA	NA	NA	0.565592	0.97276	0.865516
GPATCH1	219818_s_at	0.771726	0.851026	1.02068	0.888858	1.17205	0.583783	0.965585	0.69063	0.18372	2.59618	0.927964	0.975926	1.02284	0.626933	1.66875	0.859452	0.939084	1.09319	0.407734	2.931	0.146621	0.254833	1.28346	0.916307	1.79772	0.327693	0.502386	1.72789	0.577958	5.16578	0.701754	0.962206	0.930926	0.645391	1.34279	0.950893	0.982143	1.01056	0.72331	1.4119	0.179057	0.992514	0.801523	0.580445	1.1068	0.752777	0.97276	1.08887
POLB	203616_at	0.778566	0.856422	0.98234	0.867608	1.11224	0.682972	0.965585	0.854279	0.401187	1.81908	0.504482	0.860068	0.845322	0.516089	1.38459	0.18086	0.810933	0.404277	0.107294	1.5233	0.980953	0.990423	0.996159	0.726317	1.36625	0.744829	0.844794	1.10527	0.604911	2.01952	0.868766	0.994397	1.03033	0.722839	1.46863	0.475355	0.863947	1.10857	0.83532	1.4712	0.908557	0.992514	1.02021	0.725159	1.4353	0.190264	0.97276	0.758522
BRF2	218954_s_at	0.784368	0.860653	1.02022	0.883926	1.17753	0.521234	0.965585	1.23666	0.646214	2.36659	0.0459516	0.680101	0.569539	0.327673	0.989933	0.0267286	0.467335	3.69877	1.16281	11.7653	0.514915	0.638205	1.08818	0.8438	1.40334	0.0712833	0.206346	2.07831	0.938575	4.60205	0.303473	0.864682	0.903886	0.74563	1.09573	0.318988	0.827739	0.874427	0.671594	1.13852	0.571942	0.992514	1.04488	0.897322	1.2167	0.529829	0.97276	1.12693
PPP2R3C	239188_at	0.787709	0.862169	0.958364	0.703237	1.30605	NA	NA	NA	NA	NA	0.667643	0.907275	1.18513	0.54583	2.5732	0.118275	0.743446	0.303808	0.0681396	1.35457	0.0984228	0.186582	1.58886	0.917473	2.75154	0.0114727	0.0788745	0.512479	0.305199	0.860534	0.708114	0.965035	0.957485	0.762703	1.20201	0.306726	0.822037	0.808872	0.53856	1.21486	NA	NA	NA	NA	NA	0.0912191	0.97276	1.56793
FOXA1	204667_at	0.803709	0.870161	0.990276	0.916835	1.0696	0.0846129	0.965585	2.18162	0.898978	5.29431	0.191879	0.713155	0.854377	0.674525	1.08218	0.643326	0.930527	0.77349	0.260806	2.29399	0.173261	0.286597	0.920197	0.816387	1.03721	0.0638672	0.190423	1.41176	0.980311	2.03311	0.95821	0.994397	1.00672	0.783702	1.2932	0.64644	0.899163	1.0304	0.906643	1.17105	0.819497	0.992514	1.03283	0.782568	1.36313	0.995167	0.99688	1.0006
POLR2B	201803_at	0.799624	0.870161	1.02326	0.856799	1.22206	0.854812	0.976928	1.06374	0.54878	2.06192	0.926803	0.975926	1.03859	0.463005	2.32973	0.604577	0.930527	1.53086	0.305464	7.67209	0.333257	0.457591	1.21497	0.818963	1.80247	0.303141	0.474582	0.423224	0.0823735	2.17447	0.619474	0.95187	0.903516	0.605374	1.34849	0.434893	0.863947	0.846653	0.557498	1.28578	0.370769	0.992514	0.749521	0.398642	1.40924	0.245381	0.97276	0.728777
PPIE	210502_s_at	0.81024	0.870161	1.02052	0.864624	1.20452	0.340457	0.965585	1.22217	0.809068	1.84619	0.918101	0.975926	1.03208	0.565325	1.88422	0.23659	0.819169	2.00678	0.633226	6.35978	0.67446	0.780622	1.06022	0.80703	1.39285	0.626818	0.770391	1.25891	0.497633	3.18477	0.0805762	0.629658	1.34347	0.964712	1.87094	0.379127	0.842504	0.852451	0.597266	1.21667	0.849301	0.992514	1.05989	0.581715	1.93112	0.015649	0.97276	0.52428
ABCC5	226363_at	0.805845	0.870161	1.01014	0.932078	1.09473	NA	NA	NA	NA	NA	0.481133	0.84574	1.08968	0.858076	1.3838	0.208262	0.810933	0.561813	0.228858	1.37917	0.180005	0.294432	1.08719	0.962128	1.2285	0.768436	0.853818	1.10557	0.566808	2.15643	0.175069	0.74588	0.872724	0.716848	1.0625	0.524985	0.868009	1.04155	0.918684	1.18085	NA	NA	NA	NA	NA	0.332895	0.97276	0.902743
EXO5	222902_s_at	0.810832	0.870161	0.979713	0.828346	1.15874	NA	NA	NA	NA	NA	0.65475	0.900805	1.14122	0.639608	2.03624	0.162008	0.800939	0.417181	0.122507	1.42065	0.537369	0.656784	1.09772	0.816255	1.47623	0.391994	0.563652	0.691989	0.297839	1.60775	0.441456	0.907666	1.13086	0.826823	1.54671	0.357613	0.837847	0.82457	0.546694	1.24369	NA	NA	NA	NA	NA	0.234205	0.97276	0.728242
CST3	237623_at	0.807613	0.870161	1.03456	0.787038	1.35992	NA	NA	NA	NA	NA	0.188044	0.713155	1.49839	0.820612	2.73597	0.467782	0.895619	0.581275	0.134391	2.51417	0.0130077	0.0420839	1.54954	1.09673	2.18931	0.546519	0.699035	1.43528	0.443427	4.64572	0.065294	0.629658	0.855037	0.723874	1.00997	0.929532	0.972235	1.01511	0.72802	1.41542	NA	NA	NA	NA	NA	0.0836137	0.97276	0.582643
PSMG2	218467_at	0.797039	0.870161	1.02447	0.852105	1.23169	0.678466	0.965585	0.874762	0.464679	1.64675	0.86932	0.9487	1.08739	0.40078	2.95031	0.198086	0.810933	0.621705	0.301468	1.28212	0.744324	0.827058	0.933321	0.616491	1.41298	0.0426779	0.15392	3.87465	1.04571	14.3567	0.55027	0.95187	0.842818	0.480907	1.47709	0.570841	0.868009	0.878045	0.560021	1.37667	0.205513	0.992514	1.52611	0.793171	2.93632	0.577147	0.97276	1.22226
NDUFB9	222992_s_at	0.810508	0.870161	1.02135	0.859364	1.21387	NA	NA	NA	NA	NA	0.746398	0.924046	1.11911	0.565814	2.21346	0.622283	0.930527	1.1507	0.65829	2.01143	0.222723	0.342651	1.24501	0.875365	1.77075	0.701239	0.822788	1.13923	0.585319	2.21734	0.287165	0.842952	0.805957	0.54174	1.19904	0.910397	0.964572	0.980779	0.69948	1.3752	NA	NA	NA	NA	NA	0.551013	0.97276	0.833048
SETDB1	203155_at	0.813212	0.870592	0.9818	0.843053	1.14338	0.416583	0.965585	1.68395	0.478932	5.92082	0.858361	0.9487	0.945135	0.508569	1.75646	0.292812	0.819169	0.481879	0.123655	1.87787	0.258738	0.375725	1.24214	0.852596	1.80967	0.648536	0.777536	0.751621	0.220183	2.56575	0.179691	0.74588	0.734926	0.468654	1.15248	0.821633	0.938213	1.04424	0.716755	1.52134	0.390874	0.992514	0.873792	0.642051	1.18918	0.848906	0.977689	1.064
KIAA1432	226222_at	0.827759	0.884014	1.02056	0.849588	1.22595	NA	NA	NA	NA	NA	0.771569	0.932666	1.08783	0.61622	1.92038	0.763119	0.933132	0.840687	0.27197	2.59865	0.188331	0.302716	1.27204	0.888811	1.82049	0.7258	0.835152	0.819225	0.268821	2.49657	0.289478	0.843512	0.73902	0.42231	1.29325	0.565243	0.868009	1.10889	0.779642	1.57719	NA	NA	NA	NA	NA	0.380749	0.97276	0.833442
ERLIN2	221542_s_at	0.829799	0.884048	0.983603	0.845962	1.14364	0.775359	0.965585	0.93666	0.597592	1.46811	0.0144002	0.680101	0.623519	0.42711	0.910249	0.247601	0.819169	1.75673	0.675903	4.56592	0.254076	0.371529	1.12412	0.919371	1.37447	0.0154989	0.0824471	1.94998	1.13549	3.34871	0.104425	0.645029	0.752033	0.53315	1.06078	0.186701	0.822037	0.870761	0.709065	1.06933	0.450575	0.992514	1.14412	0.806444	1.62317	0.641527	0.97276	0.930657
RAB21	239329_at	0.839554	0.890154	1.01955	0.845277	1.22976	NA	NA	NA	NA	NA	0.361438	0.807445	1.3133	0.731415	2.35812	0.910623	0.954282	0.961171	0.481388	1.91914	0.743661	0.827058	0.952967	0.713967	1.27197	0.178855	0.342158	0.614076	0.301614	1.25024	0.507733	0.94674	0.855672	0.539516	1.3571	0.0238054	0.822037	1.40569	1.04628	1.88856	NA	NA	NA	NA	NA	0.590636	0.97276	0.914779
WHSC1L1	222544_s_at	0.839578	0.890154	1.02304	0.820538	1.27553	NA	NA	NA	NA	NA	0.134786	0.70542	0.705382	0.44645	1.11449	0.257045	0.819169	1.78493	0.655388	4.86122	0.786177	0.854118	1.02906	0.836666	1.2657	0.154718	0.315976	1.99896	0.770036	5.18916	0.0452955	0.620476	0.669186	0.451594	0.991621	0.837171	0.944501	1.02169	0.832594	1.25374	NA	NA	NA	NA	NA	0.0419433	0.97276	1.52697
FGFR1OP2	223262_s_at	0.859391	0.908971	1.02255	0.798964	1.30871	NA	NA	NA	NA	NA	0.849197	0.9487	0.877964	0.229532	3.35823	0.341061	0.838115	2.13455	0.44811	10.1679	0.502467	0.631672	1.16001	0.751728	1.79005	0.569558	0.713976	0.576067	0.0860936	3.85456	0.606224	0.95187	0.886808	0.561646	1.40022	0.785407	0.936839	0.931032	0.556621	1.55729	NA	NA	NA	NA	NA	0.561626	0.97276	1.29701
GBAS	201816_s_at	0.866429	0.914218	1.00875	0.911415	1.11647	0.270907	0.965585	1.21343	0.859905	1.7123	0.710434	0.908958	1.11406	0.629907	1.97034	0.932491	0.962982	1.02003	0.644734	1.61377	0.132449	0.238842	1.24474	0.935875	1.65554	0.402377	0.571116	0.678307	0.273442	1.68262	0.927544	0.994397	0.983871	0.693	1.39683	0.409245	0.863947	0.872169	0.630266	1.20692	0.894503	0.992514	1.03248	0.643767	1.65589	0.0417057	0.97276	0.730608
N4BP1	204601_at	0.873362	0.91495	0.988197	0.853956	1.14354	0.515752	0.965585	0.766764	0.344215	1.70802	0.74247	0.924046	1.09824	0.627973	1.92068	0.510802	0.915519	1.36554	0.539541	3.4561	0.0228031	0.0604418	1.31244	1.03855	1.65855	0.722483	0.835152	1.17581	0.481016	2.87419	0.0789507	0.629658	0.79523	0.615855	1.02685	0.551205	0.868009	1.10188	0.800878	1.516	0.321758	0.992514	0.838056	0.590885	1.18862	0.813581	0.97276	0.942785
NOA1	223157_at	0.873041	0.91495	1.01881	0.810665	1.28039	NA	NA	NA	NA	NA	0.391954	0.807445	1.27019	0.734624	2.1962	0.769508	0.933132	0.820266	0.217976	3.08675	0.0808622	0.160267	1.38883	0.960488	2.00819	0.0806201	0.22086	0.346091	0.105253	1.13801	0.979548	0.999127	0.993669	0.61146	1.61479	0.48973	0.863947	0.877625	0.605966	1.27107	NA	NA	NA	NA	NA	0.595759	0.97276	0.857891
WHSC1L1	238496_at	0.869732	0.91495	1.01326	0.865697	1.18597	NA	NA	NA	NA	NA	0.288465	0.77393	0.853289	0.636606	1.14372	0.96926	0.986757	1.01539	0.467006	2.20771	0.0127849	0.0416692	1.18024	1.03589	1.3447	0.0260074	0.112189	2.28335	1.10374	4.72362	0.0367129	0.620476	0.818911	0.678938	0.987741	0.911959	0.964572	0.991551	0.853096	1.15248	NA	NA	NA	NA	NA	0.813318	0.97276	1.03855
MDM2	217542_at	0.879635	0.919334	0.98706	0.833941	1.16829	0.925099	0.984542	0.903054	0.107755	7.56815	0.0463766	0.680101	1.83814	1.00982	3.34588	0.594053	0.930527	1.3004	0.494961	3.41649	0.508672	0.63584	1.09449	0.837386	1.43054	0.0542525	0.178143	0.608671	0.367136	1.00911	0.519101	0.947736	0.929677	0.744838	1.16038	0.0678755	0.822037	1.28154	0.981941	1.67256	0.044788	0.992514	0.789508	0.626759	0.994518	0.697153	0.97276	0.92735
RAB30-AS1	228643_at	0.886968	0.924801	0.984546	0.794275	1.2204	NA	NA	NA	NA	NA	0.410945	0.807445	1.18326	0.792278	1.76719	0.046691	0.586972	3.79737	1.01973	14.141	0.614972	0.729347	0.914869	0.646826	1.29399	0.0573011	0.181515	0.507508	0.252203	1.02126	0.0667829	0.629658	0.841894	0.700396	1.01198	0.94288	0.980774	1.01407	0.691912	1.48623	NA	NA	NA	NA	NA	0.279389	0.97276	1.23828
BRF2	218955_at	0.895308	0.930127	0.986578	0.806723	1.20653	0.785149	0.965585	0.856434	0.281059	2.6097	0.333401	0.806026	0.722684	0.374234	1.39558	0.211624	0.816795	0.287941	0.040823	2.03097	0.988446	0.99296	1.00252	0.71314	1.40932	0.0102624	0.0787899	3.01123	1.29775	6.98708	0.219208	0.777834	0.712589	0.415033	1.22348	0.291977	0.822037	0.8334	0.593811	1.16966	0.756381	0.992514	1.07218	0.690299	1.66534	0.649244	0.97276	1.12204
FASTKD2	205976_at	0.896305	0.930127	1.01009	0.868563	1.17467	0.677305	0.965585	0.595438	0.051803	6.84412	0.753359	0.924046	0.908202	0.498122	1.65588	0.856948	0.939084	0.843146	0.131901	5.3896	0.959391	0.979108	1.01132	0.655596	1.56007	0.00820169	0.074429	0.406803	0.208828	0.792467	0.601717	0.95187	1.11347	0.743682	1.66714	0.817405	0.938213	1.02998	0.801522	1.32356	0.75886	0.992514	1.07778	0.668076	1.73875	0.265544	0.97276	1.39638
EGFR	210984_x_at	0.901138	0.932943	1.00808	0.887814	1.14465	0.452311	0.965585	0.71226	0.293997	1.72557	0.0155429	0.680101	1.44528	1.07245	1.94773	0.467322	0.895619	0.524307	0.0919255	2.99044	0.992921	0.995183	0.99915	0.82799	1.20569	0.373481	0.544145	1.3707	0.684477	2.74488	0.800536	0.992895	0.966228	0.740177	1.26132	0.740174	0.917571	0.953808	0.721223	1.2614	0.932438	0.992514	1.00734	0.850723	1.19278	0.0149177	0.97276	0.469019
DTNBP1	223445_at	0.914578	0.942422	1.01156	0.819975	1.2479	NA	NA	NA	NA	NA	0.868742	0.9487	0.93279	0.408709	2.12889	0.638888	0.930527	1.28292	0.453187	3.63178	0.229695	0.349709	1.23442	0.875426	1.74062	0.705065	0.825076	1.28663	0.348872	4.74505	0.995943	0.999127	1.00165	0.531465	1.88779	0.116194	0.822037	0.731969	0.495941	1.08033	NA	NA	NA	NA	NA	0.731649	0.97276	1.12688
ABCC5	209380_s_at	0.914478	0.942422	0.99463	0.901532	1.09734	0.144372	0.965585	0.776251	0.552466	1.09068	0.256713	0.749595	1.1402	0.908893	1.43039	0.801042	0.939084	1.09018	0.557007	2.1337	0.00976252	0.0357959	1.16603	1.0378	1.3101	0.636984	0.772102	1.17736	0.597605	2.31954	0.0858785	0.629658	0.82677	0.66544	1.02721	0.306152	0.822037	1.07478	0.936129	1.23396	0.222053	0.992514	0.863745	0.682775	1.09268	0.58418	0.97276	0.940986
RB1CC1	202034_x_at	0.925533	0.951482	0.992167	0.841331	1.17004	0.896977	0.984542	0.935373	0.340234	2.57153	0.15198	0.713155	0.714747	0.451453	1.1316	0.286065	0.819169	1.42561	0.743128	2.73487	0.0819981	0.16149	1.30156	0.9671	1.75168	0.0442702	0.155152	0.407511	0.169931	0.977253	0.0545984	0.620476	0.651531	0.420922	1.00848	0.516405	0.863947	1.09175	0.837473	1.42324	0.687786	0.992514	1.11223	0.66206	1.86849	0.907702	0.98771	0.982712
PACS2	34406_at	0.935732	0.959725	1.00738	0.842486	1.20455	0.328611	0.965585	1.45063	0.68775	3.05971	0.304524	0.776834	1.4088	0.732352	2.71005	0.632	0.930527	0.66477	0.125011	3.53503	0.650801	0.759555	0.886156	0.525088	1.49551	0.54226	0.69561	1.49389	0.410837	5.43211	0.513254	0.94674	1.21677	0.675713	2.19106	0.513333	0.863947	0.875312	0.587138	1.30492	0.180315	0.992514	0.615102	0.302134	1.25226	0.407486	0.97276	1.30632
ASTE1	221135_s_at	0.938395	0.960218	0.99116	0.791327	1.24146	0.388648	0.965585	0.635204	0.226374	1.78238	0.427311	0.807934	1.25056	0.720018	2.17204	0.608304	0.930527	1.34874	0.429573	4.23466	0.0959344	0.183527	1.32412	0.95146	1.84273	0.0741025	0.210108	3.09455	0.895793	10.6902	0.343074	0.885546	0.885697	0.689146	1.13831	0.829462	0.940627	0.961103	0.669857	1.37898	0.379454	0.992514	0.858578	0.611093	1.20629	0.210792	0.97276	1.46304
ACTR10	222230_s_at	0.963154	0.983266	1.0044	0.833761	1.20996	0.623788	0.965585	1.14323	0.669628	1.9518	0.550591	0.864892	0.78947	0.363258	1.71576	0.620037	0.930527	1.30819	0.452327	3.78346	0.0327536	0.0774816	0.685922	0.485264	0.969551	0.847535	0.90955	0.888386	0.265853	2.96867	0.259163	0.810522	1.33749	0.807096	2.21645	0.554465	0.868009	1.13563	0.74487	1.73137	0.489861	0.992514	1.22575	0.687844	2.18429	0.10874	0.97276	0.678078
NOD2	220066_at	0.969679	0.985355	0.997806	0.890985	1.11743	0.148142	0.965585	0.419255	0.129067	1.36189	0.255349	0.749595	1.32399	0.816324	2.14738	0.304954	0.819169	0.514707	0.144705	1.83078	0.240579	0.35883	1.11554	0.92935	1.33903	0.0949374	0.230759	1.71471	0.910588	3.22895	0.423195	0.896309	0.915199	0.736777	1.13683	0.590568	0.868009	0.933745	0.727397	1.19863	0.147062	0.992514	0.89022	0.760733	1.04175	0.57236	0.97276	1.1094
BRF1	1552399_a_at	0.968202	0.985355	0.99672	0.848039	1.17147	NA	NA	NA	NA	NA	0.866053	0.9487	0.907806	0.295042	2.79321	0.878038	0.939084	0.856165	0.117807	6.22217	0.80713	0.866188	1.06844	0.627967	1.81787	0.299127	0.470328	5.09053	0.235851	109.872	0.599546	0.95187	0.950683	0.787129	1.14822	0.919523	0.965609	0.973407	0.577054	1.642	NA	NA	NA	NA	NA	0.118676	0.97276	1.77839
MIPOL1	1552573_s_at	0.985074	0.987579	1.00177	0.83267	1.2052	NA	NA	NA	NA	NA	0.532149	0.864892	1.54514	0.394566	6.05083	0.547189	0.915519	3.55353	0.0572507	220.566	0.634812	0.742865	1.23092	0.522267	2.90113	0.602313	0.745652	0.512815	0.0415924	6.32275	0.631696	0.95187	0.952666	0.781325	1.16158	0.349107	0.837847	1.48327	0.64985	3.38552	NA	NA	NA	NA	NA	0.370877	0.97276	2.56252
SS18	202817_s_at	0.982845	0.987579	1.0011	0.905736	1.1065	0.887317	0.984542	0.943517	0.422173	2.10867	0.0794644	0.680101	0.773037	0.579774	1.03072	0.731212	0.933132	0.805469	0.234422	2.76758	0.663581	0.772422	1.06798	0.794082	1.43634	0.795469	0.870663	1.0876	0.576383	2.05225	0.628841	0.95187	0.936909	0.719338	1.22029	0.696482	0.917571	0.942545	0.700131	1.26889	0.92552	0.992514	0.975735	0.582988	1.63307	0.565881	0.97276	0.907698
MDM1	213761_at	0.982891	0.987579	0.998532	0.87304	1.14206	0.516202	0.965585	1.31098	0.578862	2.96904	0.782845	0.936011	0.94087	0.609946	1.45134	0.79926	0.939084	1.08013	0.596319	1.95646	0.00749774	0.0291947	1.33793	1.08083	1.65619	0.0483659	0.1637	0.464281	0.216747	0.994506	0.654277	0.957413	0.900905	0.570594	1.42243	0.870072	0.948049	0.980261	0.77196	1.24477	0.399381	0.992514	0.805885	0.487852	1.33124	0.455883	0.97276	0.904014
RAB3IP	238526_at	0.978097	0.987579	0.998109	0.871944	1.14253	NA	NA	NA	NA	NA	0.663082	0.907275	1.1027	0.710317	1.71183	0.394741	0.85423	1.45656	0.612612	3.46313	0.8679	0.915535	1.01803	0.824751	1.2566	0.0127419	0.0789059	0.328213	0.136598	0.788621	0.801086	0.992895	0.979256	0.831909	1.1527	0.572518	0.868009	1.06853	0.848804	1.34515	NA	NA	NA	NA	NA	0.674922	0.97276	0.874525
PRUNE	209586_s_at	0.986031	0.987579	0.998747	0.867964	1.14924	0.581733	0.965585	1.2832	0.528417	3.11611	0.729236	0.914142	0.87441	0.408965	1.86958	0.044495	0.586972	0.274782	0.0779432	0.968721	0.717767	0.816066	0.93662	0.656695	1.33587	0.491602	0.649564	0.7379	0.310328	1.75458	0.448834	0.911975	0.858209	0.57775	1.27481	0.710688	0.917571	1.06536	0.76245	1.48861	0.944135	0.992514	0.981306	0.578851	1.66357	0.461562	0.97276	0.820542
EID2	225936_at	0.976533	0.987579	0.997886	0.866677	1.14896	NA	NA	NA	NA	NA	0.728026	0.914142	1.08674	0.680019	1.73672	0.926522	0.962982	1.02526	0.603321	1.7423	0.762427	0.832625	0.963573	0.75753	1.22566	0.630609	0.770745	0.792236	0.306618	2.04697	0.308521	0.870188	1.2422	0.818284	1.88572	0.962595	0.988703	0.993431	0.75426	1.30844	NA	NA	NA	NA	NA	0.46155	0.97276	0.84397
DCUN1D1	237408_at	0.987579	0.987579	0.997168	0.697775	1.42502	NA	NA	NA	NA	NA	0.0397906	0.680101	3.96509	1.0664	14.743	0.0901579	0.640002	0.205019	0.0327948	1.2817	0.470684	0.600293	1.17067	0.762946	1.7963	0.808843	0.876579	0.77492	0.0981845	6.11605	0.00183443	0.403576	0.719186	0.584506	0.884899	0.968224	0.990741	1.00721	0.707207	1.43448	NA	NA	NA	NA	NA	0.421346	0.97276	1.52871
[truncated: 7 more columns]

## Sheet: S8B Adenocaracinoma
Suppl. Table 8B: Meta analysis of the 383 significant highly correlated genes (copy number dependent genes) from the adenocarcinoma cases (n=105).
		Meta-analysis					GSE14814 (n=28)					GSE19188 (n=40)					GSE29013 (n=30)					GSE30219 (n=85)					GSE31210 (n=226)					GSE3141 (n=58)					GSE37745 (n=106)					GSE4573 (n=NA)					GSE50081 (n=127)
gene symbol	probe set	p-value	adj p-value	HR	CI lower	CI upper	p-value	adj p-value	HR	CI lower	CI upper	p-value	adj p-value	HR	CI lower	CI upper	p-value	adj p-value	HR	CI lower	CI upper	p-value	adj p-value	HR	CI lower	CI upper	p-value	adj p-value	HR	CI lower	CI upper	p-value	adj p-value	HR	CI lower	CI upper	p-value	adj p-value	HR	CI lower	CI upper	p-value	adj p-value	HR	CI lower	CI upper	p-value	adj p-value	HR
CHEK1	205394_at	8.27982e-10	3.17117e-07	1.35856	1.23196	1.49818	0.317976	0.687515	0.12594	0.00215821	7.34913	0.741938	0.899248	1.05893	0.753116	1.48891	0.207634	0.741453	2.37641	0.618316	9.13339	0.0146348	0.15149	1.36282	1.06293	1.74731	0.00101286	0.0283636	1.51482	1.18253	1.94048	0.0368672	0.275817	1.47268	1.02388	2.11818	0.0291373	0.464983	1.23164	1.02139	1.48517	NA	NA	NA	NA	NA	0.0304198	0.550552	1.36988
ARNTL2	220658_s_at	4.49236e-08	8.60287e-06	1.35893	1.21751	1.51677	0.259545	0.639906	2.3538	0.531488	10.4243	0.180506	0.648096	1.27095	0.894814	1.80519	0.583078	0.893579	1.70968	0.251905	11.6036	0.0121609	0.143729	1.47248	1.08816	1.99254	0.000927842	0.0283636	1.50933	1.18296	1.92575	0.0484791	0.294722	1.47118	1.00258	2.15878	0.631974	0.948127	1.05237	0.853973	1.29687	NA	NA	NA	NA	NA	0.0681254	0.593631	1.25053
CHEK1	205393_s_at	6.74387e-08	8.60967e-06	1.40167	1.23993	1.5845	0.245089	0.625758	2.48479	0.535495	11.5299	0.425036	0.750179	1.16321	0.802301	1.68647	0.0671518	0.688232	0.00450346	1.38469e-05	1.46467	0.0078491	0.120248	1.41234	1.09496	1.82171	0.0139575	0.0809959	1.43628	1.07616	1.9169	0.0788892	0.356127	1.41342	0.960853	2.07914	0.02364	0.452706	1.25541	1.03092	1.52878	NA	NA	NA	NA	NA	0.0411017	0.588238	1.42432
CABLES1	225531_at	8.48799e-07	8.12725e-05	0.613932	0.505568	0.745523	NA	NA	NA	NA	NA	0.44148	0.75392	0.778775	0.412005	1.47205	0.518656	0.882867	0.549403	0.0891272	3.38666	0.000369269	0.0448825	0.308507	0.161498	0.589335	0.0217621	0.101645	0.537162	0.315908	0.913377	0.00614601	0.206771	0.600638	0.417104	0.86493	0.128087	0.606539	0.751478	0.520108	1.08577	NA	NA	NA	NA	NA	0.0532851	0.593631	0.654214
SEC23A	212887_at	2.17747e-06	0.000166795	1.31552	1.17439	1.47361	0.945694	0.977844	1.02455	0.509828	2.05894	0.65035	0.871633	0.812149	0.330294	1.99697	0.947181	0.997863	0.968551	0.376303	2.49291	0.127972	0.481641	1.54987	0.881587	2.72475	0.275369	0.468292	1.5585	0.70217	3.45917	0.00195447	0.128223	2.24392	1.34547	3.74232	0.549966	0.900317	1.11608	0.778609	1.59983	NA	NA	NA	NA	NA	0.197664	0.70212	1.27816
STK38L	212572_at	1.73742e-05	0.00110905	1.39309	1.19756	1.62056	0.999712	0.999712	1.00042	0.101296	9.88037	0.955764	0.986329	0.978526	0.454421	2.10711	0.150465	0.715871	4.24896	0.591399	30.527	0.00635251	0.114865	1.76519	1.17367	2.65482	0.132762	0.302666	1.56071	0.873522	2.78849	0.0406379	0.275817	1.65346	1.02166	2.67596	0.668537	0.955533	1.09334	0.726689	1.64498	NA	NA	NA	NA	NA	0.643668	0.909521	1.1109
MTMR2	214649_s_at	2.07894e-05	0.00113748	1.50402	1.24632	1.815	0.926969	0.967272	0.838164	0.0192245	36.5429	0.734308	0.898052	1.16171	0.488838	2.76079	0.0257433	0.570226	6.24386	1.24837	31.2294	0.7141	0.920876	1.09384	0.676943	1.76749	0.0998398	0.254924	2.23441	0.857642	5.82132	0.122445	0.414619	1.32839	0.926479	1.90465	0.0024555	0.313485	1.80579	1.23189	2.64703	NA	NA	NA	NA	NA	0.43219	0.856322	1.32283
VOPP1	208091_s_at	5.04254e-05	0.00241412	1.43782	1.20629	1.71378	0.543767	0.815651	1.54564	0.378978	6.30382	0.0263514	0.465483	2.45111	1.11112	5.40712	0.126648	0.715871	2.37055	0.783175	7.17528	0.067481	0.348348	1.62802	0.965555	2.74502	0.00363544	0.0514343	2.04926	1.26356	3.32351	0.231469	0.587894	1.4208	0.79926	2.52569	0.872346	0.974471	0.967529	0.646831	1.44723	NA	NA	NA	NA	NA	0.371327	0.856322	1.32881
PARP2	204752_x_at	9.55879e-05	0.00406779	1.57425	1.25335	1.97731	0.261304	0.639906	4.20019	0.34339	51.3747	0.191581	0.648096	1.67146	0.773154	3.61348	0.1146	0.715871	24.4308	0.46119	1294.18	0.0734079	0.364895	1.97087	0.93772	4.14231	0.0754329	0.225709	2.10947	0.926377	4.80352	0.17151	0.488563	1.82066	0.771295	4.29771	0.497746	0.896847	1.18615	0.724146	1.94292	NA	NA	NA	NA	NA	0.740989	0.925825	1.13794
PARP2	215773_x_at	0.000108661	0.00416171	1.52401	1.23118	1.88649	0.218003	0.603676	5.73491	0.356172	92.3409	0.251084	0.693723	1.56086	0.729719	3.33866	0.615007	0.893579	1.67643	0.223846	12.5552	0.0405429	0.276262	2.04434	1.03128	4.05257	0.0627528	0.205556	2.09893	0.961315	4.58279	0.156405	0.471148	1.67816	0.820176	3.43368	0.491821	0.896847	1.1842	0.731268	1.91766	NA	NA	NA	NA	NA	0.993248	0.995849	1.00329
GOLT1B	218193_s_at	0.000210333	0.00732342	1.45101	1.19172	1.76672	0.456626	0.751199	0.690383	0.260274	1.83126	0.657109	0.871633	1.15053	0.619464	2.13689	0.19051	0.741453	2.04886	0.700021	5.99674	0.000509352	0.0448825	3.02955	1.62156	5.66007	0.00391447	0.0514343	2.13198	1.27473	3.56573	0.0626466	0.324085	1.37928	0.983169	1.93499	0.817339	0.974471	1.04151	0.737497	1.47086	NA	NA	NA	NA	NA	0.0775508	0.593631	1.4478
CCDC90B	218288_s_at	0.000365154	0.0116545	1.42603	1.17319	1.73335	0.659212	0.876455	0.72427	0.172683	3.03774	0.0945438	0.603035	1.73621	0.909321	3.31504	0.133251	0.715871	2.74246	0.734823	10.2352	0.0046098	0.112947	1.99184	1.2366	3.20833	0.0126247	0.0808698	3.02386	1.26745	7.21428	0.287447	0.625525	1.40795	0.749567	2.64464	0.167446	0.689589	1.32671	0.888094	1.98197	NA	NA	NA	NA	NA	0.867172	0.957138	0.966454
CHEK1	238075_at	0.000549111	0.0161777	1.40301	1.15784	1.70008	NA	NA	NA	NA	NA	0.793963	0.918758	0.934642	0.562796	1.55217	0.678131	0.913239	1.65106	0.154649	17.6271	0.0680409	0.348348	1.36535	0.977186	1.9077	0.000960444	0.0283636	1.8592	1.28664	2.68656	0.802336	0.951742	1.06451	0.652488	1.73671	0.0322508	0.472244	1.32464	1.02409	1.7134	NA	NA	NA	NA	NA	0.00253902	0.243111	2.0207
DYRK2	202968_s_at	0.000670997	0.0183566	1.39502	1.1515	1.69003	0.0155038	0.310076	2.88587	1.22337	6.80761	0.111893	0.642025	1.82642	0.869116	3.83816	0.336524	0.803817	1.79006	0.545976	5.86894	0.0276761	0.220832	2.11381	1.0857	4.11548	0.0447825	0.171517	1.74513	1.01305	3.00625	0.310465	0.6606	1.45038	0.707015	2.97534	0.522185	0.896847	1.16449	0.730451	1.85645	NA	NA	NA	NA	NA	0.549907	0.877559	1.14863
PTS	209694_at	0.00113504	0.0289813	1.35778	1.12938	1.63237	0.181146	0.552716	0.406564	0.108701	1.52063	0.726358	0.895914	0.871705	0.404036	1.8807	0.319196	0.803817	1.75919	0.578937	5.34558	0.251676	0.669388	1.34803	0.808975	2.24627	0.0116871	0.0771754	2.63661	1.24097	5.60187	0.0389992	0.275817	1.72281	1.02785	2.88766	0.630119	0.948127	1.10341	0.73926	1.64693	NA	NA	NA	NA	NA	0.136033	0.685536	1.39742
MED21	209363_s_at	0.00141131	0.0337833	1.24275	1.08751	1.42013	0.604866	0.850694	0.492262	0.0335924	7.2136	0.575004	0.840559	0.858064	0.502496	1.46523	0.949195	0.997863	1.05577	0.198886	5.60446	0.0418657	0.276262	1.49096	1.01481	2.19052	0.0631201	0.205556	1.5781	0.975361	2.55331	0.278682	0.616965	1.31524	0.801109	2.15933	0.319484	0.832398	1.16301	0.863901	1.56568	NA	NA	NA	NA	NA	0.74305	0.925825	1.06465
TBP	203135_at	0.00205457	0.0414158	1.53052	1.16762	2.00621	0.909	0.967272	1.17715	0.0718184	19.2943	0.782368	0.918758	1.13813	0.454449	2.85038	0.975421	0.997863	1.03539	0.113334	9.45904	0.286406	0.679611	1.69344	0.642932	4.46041	0.469122	0.637141	1.91253	0.330492	11.0676	0.615874	0.834544	1.29317	0.473652	3.53064	0.116	0.606539	1.74783	0.871185	3.50663	NA	NA	NA	NA	NA	0.326342	0.811616	0.672123
RNF26	224947_at	0.00203634	0.0414158	1.76095	1.22917	2.5228	NA	NA	NA	NA	NA	0.0343	0.46697	4.46392	1.11702	17.8391	0.404102	0.806738	0.258522	0.0107733	6.20366	0.79688	0.934109	1.1265	0.454789	2.79031	0.00566697	0.0606673	3.91319	1.48846	10.2878	0.0387194	0.275817	1.74911	1.02942	2.97196	0.459021	0.896847	1.23344	0.707835	2.14934	NA	NA	NA	NA	NA	0.032934	0.550552	1.93854
MBIP	218411_s_at	0.00187323	0.0414158	0.805527	0.702884	0.92316	0.276486	0.644239	3.89014	0.336839	44.9271	0.0353581	0.46697	0.687838	0.485416	0.97467	0.176097	0.729417	0.212149	0.0224447	2.00524	0.0232701	0.193749	0.667213	0.470394	0.946383	0.00555963	0.0606673	0.569623	0.382663	0.847927	0.784787	0.939292	1.05014	0.73917	1.49195	0.273678	0.805769	0.879381	0.698593	1.10695	NA	NA	NA	NA	NA	0.0330619	0.550552	0.780301
DLAT	211150_s_at	0.0026528	0.048382	1.46932	1.14322	1.88843	0.898081	0.967272	1.11213	0.218718	5.65492	0.16171	0.642478	0.645595	0.349772	1.19161	0.00231231	0.48794	71.5773	4.58833	1116.59	0.235802	0.654436	1.34475	0.824078	2.19441	0.00261394	0.0435277	2.40425	1.35797	4.25667	0.00190182	0.128223	1.6375	1.19947	2.23548	0.00588727	0.35033	1.68805	1.16295	2.45026	NA	NA	NA	NA	NA	0.203197	0.707497	1.31907
TERF1	203449_s_at	0.00265057	0.048382	0.745279	0.615258	0.902776	0.374363	0.700168	0.490606	0.101949	2.36093	0.203527	0.6606	0.497403	0.16952	1.45947	0.478918	0.847036	0.668717	0.219527	2.03702	0.258447	0.674209	1.63483	0.696996	3.83457	0.944191	0.969504	1.04617	0.295627	3.70222	0.51553	0.800928	0.816702	0.443619	1.50355	0.891748	0.974471	1.03466	0.633385	1.69017	NA	NA	NA	NA	NA	0.151269	0.698023	0.71007
MRPS22	219220_x_at	0.00371266	0.0592478	1.75793	1.2009	2.57332	0.350064	0.70015	0.426803	0.0715586	2.54562	0.0160793	0.436035	3.23299	1.24355	8.40515	0.00697967	0.48794	75.1658	3.25904	1733.61	0.1737	0.58357	1.82126	0.767805	4.32008	0.00617761	0.0606673	3.59482	1.43857	8.98304	0.756699	0.933538	1.12115	0.543857	2.31122	0.00516705	0.35033	2.23589	1.27212	3.92984	NA	NA	NA	NA	NA	0.575727	0.889544	1.20065
MTMR2	203211_s_at	0.00367921	0.0592478	1.36138	1.10552	1.67645	0.924622	0.967272	1.06801	0.273312	4.17338	0.0604628	0.578931	2.39068	0.962397	5.93866	0.454461	0.832884	0.623629	0.180958	2.14919	0.883993	0.958643	0.960584	0.559681	1.64866	0.00881052	0.0699117	3.66292	1.38654	9.6766	0.457738	0.773762	1.26501	0.680186	2.35265	0.0120719	0.411423	1.73144	1.12784	2.65808	NA	NA	NA	NA	NA	0.227659	0.739481	1.31716
LAPTM4B	208029_s_at	0.00359442	0.0592478	0.830904	0.733497	0.941247	0.0907217	0.441456	0.561441	0.287632	1.0959	0.0256281	0.465483	0.599242	0.382202	0.939532	0.221296	0.741453	0.564772	0.226077	1.41088	0.0418464	0.276262	0.703394	0.501228	0.987103	0.560744	0.713504	0.885592	0.588105	1.33356	0.773149	0.935577	1.0468	0.766997	1.42869	0.66877	0.955533	0.939447	0.705662	1.25068	NA	NA	NA	NA	NA	0.0146011	0.480559	0.724453
PARP2	214086_s_at	0.00394647	0.0604599	1.26838	1.07905	1.49092	0.910513	0.967272	1.13898	0.117753	11.0168	0.149378	0.642478	1.55759	0.852752	2.845	0.540559	0.88745	0.626123	0.139771	2.80481	0.01449	0.15149	1.97275	1.14426	3.4011	0.540063	0.696444	1.29235	0.56898	2.93538	0.245743	0.595693	1.32819	0.822493	2.1448	0.842777	0.974471	1.04315	0.687163	1.58355	NA	NA	NA	NA	NA	0.796993	0.939033	0.928717
OSBPL1A	208158_s_at	0.00427773	0.0630143	0.798502	0.68428	0.931791	0.473042	0.756867	0.603541	0.151952	2.39722	0.783621	0.918758	1.09064	0.58712	2.02599	0.753992	0.941825	1.14387	0.493486	2.65141	0.0649182	0.345329	0.620958	0.374393	1.0299	0.18205	0.36631	0.638519	0.330391	1.23401	0.090843	0.378183	0.52803	0.251883	1.10693	0.280629	0.805769	0.830797	0.593264	1.16343	NA	NA	NA	NA	NA	0.04009	0.588238	0.644409
CABLES1	225532_at	0.0048544	0.0688605	0.719834	0.572643	0.904859	NA	NA	NA	NA	NA	0.453473	0.765867	0.81017	0.467243	1.40478	0.78611	0.949945	0.844826	0.24994	2.85561	0.000924373	0.0505764	0.336395	0.176563	0.640914	0.10542	0.260488	0.625771	0.354793	1.10371	0.515813	0.800928	0.911285	0.688595	1.20599	0.362542	0.879768	0.863706	0.630073	1.18397	NA	NA	NA	NA	NA	0.0167476	0.480559	0.608917
ASUN	221652_s_at	0.00714859	0.0977825	1.27052	1.06712	1.51268	0.399087	0.714782	0.526316	0.118397	2.33965	0.813807	0.924886	0.900046	0.37468	2.16207	0.997863	0.997863	0.997765	0.194078	5.12955	0.000372445	0.0448825	2.06243	1.38434	3.07267	0.215686	0.415114	1.44968	0.805318	2.60963	0.386035	0.716201	1.20896	0.787177	1.85674	0.776972	0.974471	1.0541	0.732089	1.51774	NA	NA	NA	NA	NA	0.975883	0.988792	0.994094
METTL3	209265_s_at	0.00923398	0.121952	0.76665	0.627642	0.936445	0.271758	0.644239	0.461365	0.116121	1.83306	0.945338	0.986329	0.968801	0.391502	2.39737	0.801985	0.956886	1.1351	0.421625	3.0559	0.605902	0.843856	0.80295	0.348829	1.84827	0.182677	0.36631	0.551948	0.230289	1.32288	0.761045	0.934232	0.880608	0.388068	1.99828	0.120032	0.606539	0.67961	0.417625	1.10594	NA	NA	NA	NA	NA	0.16305	0.70212	0.566351
CMAS	218111_s_at	0.0100349	0.126169	1.34986	1.07425	1.69619	0.183032	0.552716	5.89284	0.432903	80.2157	0.275316	0.693723	0.722603	0.403082	1.29541	0.764772	0.941825	0.64568	0.0367779	11.3357	0.000885109	0.0505764	2.63874	1.48928	4.67536	0.00612768	0.0606673	2.62009	1.31578	5.21733	0.0255386	0.264359	1.53982	1.05423	2.24907	0.188084	0.730354	1.19885	0.915129	1.57052	NA	NA	NA	NA	NA	0.956609	0.983646	1.01099
MTMR2	203212_s_at	0.0102121	0.126169	1.34706	1.07314	1.69089	0.412554	0.725131	1.59748	0.520992	4.89825	0.360449	0.725983	1.6026	0.583238	4.40359	0.675344	0.913239	0.73302	0.171357	3.13566	0.515958	0.809884	0.799881	0.407783	1.56899	0.00698693	0.0668998	4.23189	1.48354	12.0718	0.0140546	0.206771	1.57088	1.09548	2.25258	0.156736	0.655304	1.47778	0.860729	2.53719	NA	NA	NA	NA	NA	0.211113	0.721932	1.42549
BICD1	214806_at	0.0118538	0.136228	1.21166	1.04337	1.40709	0.698538	0.89652	0.651371	0.0744178	5.70137	0.831092	0.925315	0.939136	0.527397	1.67232	0.544552	0.88745	1.44855	0.4369	4.80272	0.00328212	0.104754	2.33944	1.32752	4.12271	0.667876	0.796706	1.14204	0.622576	2.09494	0.83265	0.961396	1.03382	0.759398	1.4074	0.0558021	0.511946	1.33728	0.992825	1.80123	NA	NA	NA	NA	NA	0.697087	0.920791	1.0813
DYRK2	202969_at	0.0121686	0.136228	1.23301	1.04678	1.45238	0.226699	0.604531	1.8055	0.69276	4.7056	0.453921	0.765867	0.755179	0.36215	1.57475	0.720265	0.934199	1.42693	0.203862	9.98772	0.0550599	0.301257	1.821	0.987099	3.35939	0.582179	0.728675	1.19839	0.628938	2.28345	0.0143626	0.206771	1.78433	1.12238	2.83667	0.190284	0.730354	1.32215	0.870541	2.00805	NA	NA	NA	NA	NA	0.758046	0.927577	0.944162
CSE1L	210766_s_at	0.0125689	0.136228	1.21102	1.04196	1.40751	0.0879489	0.441456	0.495771	0.221444	1.10993	0.218026	0.668285	1.59046	0.7601	3.32794	0.253825	0.754274	2.42319	0.529865	11.0818	0.330169	0.682716	1.30626	0.762942	2.23649	0.101308	0.255269	1.99627	0.873191	4.56381	0.105904	0.397657	1.40245	0.930749	2.1132	0.656689	0.955533	1.07953	0.77034	1.51283	NA	NA	NA	NA	NA	0.75178	0.925825	1.06295
NOL9	1554082_a_at	0.0129697	0.136228	1.4088	1.07505	1.84616	NA	NA	NA	NA	NA	0.233467	0.682216	1.80825	0.68245	4.79123	0.729145	0.934199	0.732086	0.125297	4.27744	0.458127	0.752934	1.35683	0.605943	3.03824	0.250646	0.44727	1.67753	0.693992	4.05498	0.271088	0.614641	1.52446	0.719464	3.23014	0.228749	0.803769	1.32651	0.837308	2.10152	NA	NA	NA	NA	NA	0.281873	0.768221	1.374
RECQL	212918_at	0.0121493	0.136228	1.3346	1.06508	1.67233	0.745035	0.921129	0.76316	0.149668	3.89136	0.191987	0.648096	1.7427	0.756584	4.01408	0.130236	0.715871	2.51013	0.762049	8.26816	0.00283691	0.098776	2.90248	1.44178	5.84301	0.116738	0.281198	1.98034	0.843271	4.65065	0.430905	0.758382	1.23874	0.727124	2.11034	0.661942	0.955533	0.907647	0.58786	1.40139	NA	NA	NA	NA	NA	0.887776	0.963224	1.02395
SEC61G	203484_at	0.0131604	0.136228	1.48803	1.08683	2.03733	0.0364677	0.385459	0.180348	0.0362297	0.897756	0.14325	0.642478	2.1325	0.773605	5.87837	0.0305389	0.570226	4.59363	1.15389	18.2873	0.0112188	0.143729	2.41374	1.22153	4.76954	0.00520482	0.0604074	1.80635	1.19306	2.7349	0.0139473	0.206771	1.88671	1.13741	3.12963	0.245392	0.805769	0.659505	0.326731	1.33121	NA	NA	NA	NA	NA	0.597362	0.893709	1.1361
MRPS22	226257_x_at	0.0138877	0.137394	1.98493	1.14957	3.42731	NA	NA	NA	NA	NA	0.0178962	0.436035	3.08034	1.21381	7.81712	0.00370109	0.48794	79.1542	4.13551	1515.02	0.172073	0.58322	1.80671	0.773009	4.22274	0.0130752	0.0808698	3.2016	1.27717	8.02576	0.506859	0.800928	0.753655	0.326943	1.73729	0.00183357	0.313485	2.38446	1.38041	4.11883	NA	NA	NA	NA	NA	0.87078	0.958359	1.05614
MRPS22	223448_x_at	0.0167433	0.137394	1.91929	1.12504	3.27425	NA	NA	NA	NA	NA	0.0127952	0.40838	3.19233	1.28001	7.96159	0.0100973	0.48794	8.13261	1.64713	40.1543	0.187792	0.599369	1.78368	0.753956	4.21976	0.00912685	0.0699117	3.39699	1.35473	8.51792	0.0880219	0.370466	0.411019	0.147986	1.14157	0.0157041	0.411423	2.04095	1.14407	3.64093	NA	NA	NA	NA	NA	0.436854	0.856322	1.31235
DLAT	213149_at	0.0166674	0.137394	1.29219	1.04757	1.59393	0.943352	0.977844	1.06987	0.166093	6.89139	0.258472	0.693723	0.696189	0.371487	1.3047	0.555145	0.88745	1.53526	0.369623	6.37687	0.442571	0.740195	1.23273	0.722649	2.10285	0.867953	0.925978	1.07925	0.439215	2.65194	0.00135787	0.128223	2.98879	1.52959	5.84005	0.0845178	0.606539	1.45527	0.950191	2.22883	NA	NA	NA	NA	NA	0.619948	0.905179	1.11084
PPP4R2	225519_at	0.0150134	0.137394	1.59111	1.09434	2.31339	NA	NA	NA	NA	NA	0.638531	0.871633	0.727712	0.193201	2.741	0.393091	0.806738	1.42001	0.635022	3.17536	0.102236	0.430291	1.78225	0.891157	3.56439	0.00152918	0.0356113	4.52175	1.77838	11.4971	0.0208979	0.235408	2.16371	1.12401	4.16511	0.0143252	0.411423	1.65651	1.10604	2.48094	NA	NA	NA	NA	NA	0.718408	0.920791	0.931759
MRPL9	209609_s_at	0.0169912	0.137394	1.23861	1.03902	1.47653	0.202994	0.593941	0.597732	0.27066	1.32004	0.960027	0.986329	1.02586	0.378004	2.78406	0.420917	0.811245	1.61829	0.501134	5.22584	0.809026	0.934109	1.10378	0.495592	2.45833	0.232983	0.433167	1.77818	0.69055	4.57883	0.951531	0.989203	0.983759	0.580219	1.66796	0.0377297	0.477341	1.62482	1.02791	2.56836	NA	NA	NA	NA	NA	0.692056	0.920791	0.857003
SNX6	222410_s_at	0.0171725	0.137394	1.37829	1.05861	1.79452	NA	NA	NA	NA	NA	0.796417	0.918758	0.891819	0.373698	2.1283	0.149039	0.715871	2.17316	0.757205	6.23692	0.0839042	0.391951	1.57547	0.940938	2.63789	0.0958384	0.249701	1.89867	0.89278	4.03788	0.0107894	0.206771	2.46328	1.23176	4.92608	0.863468	0.974471	1.03835	0.676213	1.59441	NA	NA	NA	NA	NA	0.645143	0.909521	1.10756
LANCL2	218219_s_at	0.0172191	0.137394	1.26279	1.04221	1.53007	0.297485	0.673551	1.81399	0.591667	5.56152	0.00708929	0.40838	3.36041	1.39069	8.11996	0.55855	0.88745	2.14855	0.165704	27.8585	0.0162684	0.159032	1.56718	1.08633	2.26087	0.214553	0.415019	1.29658	0.860342	1.95402	0.240957	0.59158	1.48716	0.766069	2.88699	0.536134	0.897448	1.13881	0.754411	1.71909	NA	NA	NA	NA	NA	0.75131	0.925825	0.937517
MRPS17	218982_s_at	0.0142551	0.137394	1.23654	1.04344	1.46537	0.0817513	0.441456	0.379318	0.127337	1.12994	0.285287	0.705171	1.46261	0.728175	2.93779	0.845197	0.969193	0.854039	0.175241	4.16216	0.00719778	0.114865	1.76549	1.16636	2.67238	0.0410195	0.167133	1.45676	1.01547	2.08982	0.369241	0.707097	1.3202	0.719948	2.42092	0.788258	0.974471	1.04618	0.752535	1.4544	NA	NA	NA	NA	NA	0.794305	0.939033	0.93466
TBK1	218520_at	0.0158402	0.137394	1.27197	1.04617	1.54651	0.271064	0.644239	0.444127	0.104663	1.88462	0.668869	0.871633	0.731546	0.17463	3.06452	0.375597	0.806738	1.57084	0.578465	4.26567	0.00709498	0.114865	2.84805	1.32938	6.10166	0.974512	0.982205	0.984901	0.387301	2.50459	0.374439	0.713483	1.57657	0.577325	4.30533	0.173841	0.708309	1.49707	0.836923	2.67792	NA	NA	NA	NA	NA	0.457646	0.856322	1.18552
SS18	209954_x_at	0.0165072	0.137394	1.52724	1.08035	2.15898	0.49896	0.777601	1.78383	0.333217	9.54948	0.25684	0.693723	0.646698	0.304434	1.37375	0.0689716	0.688232	7.01721	0.859466	57.2929	0.00706087	0.114865	2.68021	1.30815	5.49135	0.00168664	0.035888	3.91812	1.67086	9.18785	0.588502	0.813705	1.18153	0.645638	2.16223	0.280373	0.805769	1.25186	0.832584	1.88228	NA	NA	NA	NA	NA	0.0913064	0.597571	1.81998
C12orf66	1554067_at	0.0169039	0.137394	0.781498	0.638377	0.956707	NA	NA	NA	NA	NA	0.402326	0.735621	1.31021	0.696188	2.46577	0.920434	0.997863	0.967276	0.503528	1.85814	0.17807	0.592985	0.687948	0.399154	1.18569	0.0453024	0.17179	0.533201	0.288067	0.986932	0.0194601	0.225855	0.522603	0.303229	0.900684	0.406255	0.896847	0.86944	0.624951	1.20957	NA	NA	NA	NA	NA	0.239351	0.757885	0.80307
CCT2	201947_s_at	0.0187241	0.13947	1.3023	1.04491	1.62308	0.85376	0.967272	1.0894	0.438303	2.70769	0.189226	0.648096	0.466164	0.149179	1.4567	0.0907599	0.688232	2.49637	0.864799	7.20616	0.0780028	0.378166	1.75125	0.939117	3.26571	0.489703	0.652402	1.24466	0.668897	2.31603	0.0147823	0.206771	1.90822	1.135	3.20821	0.0187008	0.411423	1.59699	1.08105	2.35917	NA	NA	NA	NA	NA	0.520948	0.856322	0.871809
NUP107	218768_at	0.0183966	0.13947	1.17311	1.02729	1.33963	0.0845574	0.441456	2.10892	0.903283	4.92376	0.698932	0.880563	0.858151	0.395265	1.86311	0.375799	0.806738	1.72786	0.515115	5.79582	0.286713	0.679611	1.39361	0.756767	2.56637	0.393491	0.579958	1.25219	0.747014	2.09901	0.192845	0.516502	1.63117	0.781024	3.40672	0.0921652	0.606539	1.3677	0.949998	1.96907	NA	NA	NA	NA	NA	0.57677	0.889544	0.901623
USP15	210681_s_at	0.01797	0.13947	1.33687	1.05111	1.70032	0.291812	0.667	2.70426	0.425354	17.1928	0.779193	0.918758	1.15653	0.418464	3.19634	0.448844	0.832884	1.68963	0.434787	6.56612	0.000585933	0.0448825	5.15888	2.02461	13.1453	0.292914	0.486767	1.60837	0.663408	3.89934	0.773594	0.935577	1.13073	0.489573	2.61157	0.505225	0.896847	1.21333	0.686981	2.14296	NA	NA	NA	NA	NA	0.66244	0.91436	1.07986
RALGAPA1	213049_at	0.0189359	0.13947	0.747474	0.586176	0.953157	0.671949	0.876455	0.822385	0.332675	2.03297	0.388473	0.725983	0.721463	0.343538	1.51514	0.140361	0.715871	0.291023	0.0564073	1.50148	0.0847772	0.391951	0.578816	0.310827	1.07786	0.000256103	0.022446	0.177406	0.0702026	0.448316	0.969803	0.989203	0.991396	0.633801	1.55075	0.451093	0.896847	0.872914	0.612983	1.24307	NA	NA	NA	NA	NA	0.0414685	0.588238	0.723917
DLAT	212568_s_at	0.0216957	0.153479	1.28962	1.03789	1.60239	0.808122	0.948635	1.20619	0.265659	5.47657	0.0680801	0.581535	0.547499	0.286641	1.04575	0.992526	0.997863	0.994055	0.285475	3.46141	0.450943	0.747667	1.2675	0.684367	2.34749	0.102891	0.257563	1.97908	0.871374	4.49494	0.0279084	0.267223	2.04708	1.08085	3.87707	0.0568412	0.511946	1.5604	0.987133	2.46658	NA	NA	NA	NA	NA	0.676848	0.920791	1.10572
CCT6A	201327_s_at	0.02204	0.153479	1.31689	1.04043	1.66679	0.0897897	0.441456	0.564265	0.291322	1.09293	0.384936	0.725983	1.55223	0.57569	4.18526	0.0378125	0.578551	7.36587	1.11897	48.4873	0.0170243	0.159032	1.84569	1.11568	3.05336	0.0439987	0.171517	1.71176	1.01455	2.8881	0.0367383	0.275817	1.78337	1.03629	3.06905	0.452336	0.896847	1.15847	0.789359	1.70018	NA	NA	NA	NA	NA	0.794481	0.939033	0.938014
IMPAD1	224743_at	0.0214653	0.153479	0.754222	0.593056	0.959186	NA	NA	NA	NA	NA	0.0695503	0.581535	0.429555	0.17246	1.06991	0.410474	0.810369	1.73777	0.466117	6.47873	0.0378091	0.276262	0.459746	0.220821	0.957185	0.873237	0.929027	0.925159	0.355797	2.40564	0.976563	0.989203	1.01415	0.397115	2.58994	0.418622	0.896847	0.855196	0.585388	1.24936	NA	NA	NA	NA	NA	0.142553	0.696113	0.702067
GMFB	202544_at	0.0235034	0.156889	1.29943	1.03592	1.62997	0.187193	0.554645	0.46922	0.152417	1.44451	0.709575	0.888128	1.27	0.361012	4.4677	0.261928	0.754274	2.90303	0.451034	18.685	0.791898	0.934109	1.17235	0.359818	3.81969	0.0951222	0.249533	2.83906	0.833659	9.6685	0.0382468	0.275817	2.31301	1.04647	5.11246	0.0974613	0.606539	1.56998	0.920923	2.67649	NA	NA	NA	NA	NA	0.794709	0.939033	1.04938
KAT6A	226547_at	0.0237586	0.156889	0.744395	0.576336	0.96146	NA	NA	NA	NA	NA	0.0734859	0.581535	0.379552	0.131384	1.09648	0.522627	0.885691	0.771739	0.348722	1.7079	0.994286	0.997729	0.997685	0.529062	1.8814	0.454326	0.625924	0.682519	0.250945	1.85631	0.282842	0.622577	0.600882	0.237181	1.52229	0.157199	0.655304	0.703206	0.431723	1.14541	NA	NA	NA	NA	NA	0.441685	0.856322	0.820918
NA	214855_s_at	0.0237403	0.156889	0.773965	0.619829	0.966431	0.76595	0.928424	0.860253	0.319296	2.31771	0.297586	0.705171	0.660074	0.302086	1.4423	0.150843	0.715871	0.603413	0.302898	1.20208	0.0972286	0.423165	0.595358	0.322559	1.09887	0.000701073	0.0283636	0.198296	0.0777944	0.505452	0.817627	0.957889	1.0487	0.700051	1.57099	0.575116	0.908322	0.917587	0.679264	1.23953	NA	NA	NA	NA	NA	0.0522986	0.593631	0.698577
KIAA0391	202714_s_at	0.024639	0.159945	0.756772	0.593461	0.965024	0.949323	0.977844	1.18362	0.00653787	214.285	0.414517	0.742544	1.63633	0.501363	5.34059	0.629094	0.893752	1.93251	0.133376	28.0005	0.408656	0.711434	0.609423	0.188247	1.97293	0.765478	0.859923	1.35796	0.181863	10.1399	0.0145931	0.206771	0.670978	0.487127	0.924219	0.713823	0.972933	0.902578	0.521883	1.56097	NA	NA	NA	NA	NA	0.709217	0.920791	0.824269
LRR1	235113_at	0.0250673	0.160013	1.32394	1.03574	1.69232	NA	NA	NA	NA	NA	0.94562	0.986329	1.02087	0.563844	1.84835	0.0845683	0.688232	4.66264	0.810635	26.8188	0.1278	0.481641	1.52247	0.88634	2.61514	0.020528	0.0970646	2.17418	1.12699	4.19441	0.115518	0.414619	1.67897	0.880629	3.20106	0.851669	0.974471	1.02924	0.760898	1.39221	NA	NA	NA	NA	NA	0.456295	0.856322	1.19591
SLC36A4	230874_at	0.0272344	0.162981	1.39498	1.03812	1.87452	NA	NA	NA	NA	NA	0.392372	0.725983	0.474108	0.0857342	2.62181	0.378686	0.806738	0.154962	0.00243962	9.843	0.807697	0.934109	0.880278	0.315259	2.45794	0.588328	0.733972	0.678929	0.167049	2.75934	0.0318889	0.275817	1.77121	1.05075	2.98565	0.081427	0.606539	1.48842	0.951568	2.32816	NA	NA	NA	NA	NA	0.405179	0.856322	1.55222
C11orf73	219979_s_at	0.026711	0.162981	1.2336	1.02453	1.48534	0.349644	0.70015	0.246057	0.0130285	4.64703	0.525587	0.813024	1.26556	0.611592	2.6188	0.139341	0.715871	8.33757	0.50103	138.744	0.458646	0.752934	1.25431	0.688885	2.28384	0.453494	0.625924	1.31919	0.639357	2.72189	0.0352513	0.275817	1.64627	1.03505	2.61842	0.678458	0.955533	0.893174	0.523571	1.52369	NA	NA	NA	NA	NA	0.921739	0.981259	0.974729
NAP1L1	208754_s_at	0.0262329	0.162981	0.736109	0.561843	0.964427	0.145561	0.530685	0.593394	0.293837	1.19834	0.396203	0.729546	0.684195	0.284724	1.64413	0.704822	0.931081	0.780773	0.217001	2.80923	0.31329	0.682716	0.696428	0.344721	1.40697	0.00010609	0.022446	0.174966	0.0724705	0.42242	0.538747	0.812357	0.84737	0.499733	1.43684	0.862398	0.974471	0.964561	0.641396	1.45055	NA	NA	NA	NA	NA	0.0297396	0.550552	0.706313
BRMS1L	226580_at	0.0268691	0.162981	0.788655	0.639119	0.973179	NA	NA	NA	NA	NA	0.121931	0.642025	0.570913	0.280609	1.16155	0.243904	0.753429	0.427416	0.102319	1.78544	0.374516	0.699011	0.765597	0.424602	1.38044	0.169167	0.361122	0.558547	0.24349	1.28126	0.827106	0.959945	1.06791	0.592206	1.92574	0.492922	0.896847	0.88833	0.63325	1.24616	NA	NA	NA	NA	NA	0.185824	0.70212	0.719914
BICD1	1554020_at	0.0278731	0.164237	1.30992	1.02979	1.66626	NA	NA	NA	NA	NA	0.612169	0.861342	1.13165	0.701565	1.82538	0.716853	0.934199	1.29942	0.315512	5.35159	3.28157e-05	0.0125684	2.09835	1.47901	2.97703	0.108265	0.264111	1.40428	0.927909	2.12521	0.0969246	0.390502	1.36409	0.945429	1.96815	0.458157	0.896847	0.91419	0.721272	1.15871	NA	NA	NA	NA	NA	0.114587	0.647997	1.29211
STAU1	211505_s_at	0.0283971	0.164789	1.21381	1.0207	1.44344	0.662253	0.876455	0.844542	0.395702	1.8025	0.636201	0.871633	0.809733	0.337717	1.94147	0.691087	0.922252	1.27501	0.384673	4.22608	0.273556	0.677179	1.53326	0.71343	3.29518	0.314217	0.505652	1.67375	0.613844	4.56377	0.0101398	0.206771	2.39387	1.23056	4.65692	0.95887	0.979507	0.987007	0.600441	1.62245	NA	NA	NA	NA	NA	0.925078	0.981259	0.970013
GEMIN2	211115_x_at	0.0310183	0.177314	1.23647	1.01956	1.49951	0.490244	0.770443	0.45254	0.0475806	4.30412	0.292355	0.705171	0.727252	0.402003	1.31565	0.229875	0.741453	2.83581	0.517294	15.5459	0.911879	0.966392	1.03147	0.595876	1.78548	0.581546	0.728675	1.24482	0.571328	2.71222	0.0102511	0.206771	2.29236	1.21681	4.31859	0.118253	0.606539	1.27796	0.939453	1.73843	NA	NA	NA	NA	NA	0.931736	0.981259	1.02158
DENND5B	243613_at	0.0324519	0.182781	1.60894	1.04057	2.48778	NA	NA	NA	NA	NA	0.971279	0.988678	1.02324	0.293029	3.57307	0.224682	0.741453	5.48414	0.351568	85.5475	0.0499029	0.28352	2.68354	1.00042	7.19835	0.0735891	0.225477	3.12722	0.896869	10.904	0.974727	0.989203	1.00363	0.802256	1.25554	0.199022	0.747309	1.59538	0.78214	3.25419	NA	NA	NA	NA	NA	0.083835	0.597571	2.29908
LRRC47	212904_at	0.0337263	0.187205	0.787035	0.630943	0.981743	0.323248	0.691961	0.600608	0.218414	1.65159	0.437356	0.753238	1.73249	0.432882	6.93383	0.924359	0.997863	1.08134	0.215227	5.43281	0.806432	0.934109	0.849437	0.230285	3.13327	0.654058	0.787749	0.761506	0.23129	2.50721	0.602632	0.827269	1.24532	0.545233	2.84431	0.497046	0.896847	1.23629	0.670293	2.28023	NA	NA	NA	NA	NA	0.0871624	0.597571	0.482369
ANKRD49	219069_at	0.0365405	0.199929	0.833444	0.702597	0.988659	0.384037	0.708992	0.621617	0.213119	1.81311	0.568452	0.83666	0.733635	0.253046	2.12697	0.597685	0.893579	1.44959	0.365081	5.75575	0.284722	0.679611	0.581178	0.215027	1.57082	0.909878	0.946965	1.0788	0.290094	4.01186	0.0970324	0.390502	0.426806	0.156131	1.16673	0.665475	0.955533	0.833161	0.364237	1.90578	NA	NA	NA	NA	NA	0.432346	0.856322	0.859483
MRPS22	228059_x_at	0.037565	0.20264	1.80773	1.03464	3.15848	NA	NA	NA	NA	NA	0.0125075	0.40838	3.33896	1.29627	8.60056	0.00839799	0.48794	6.05619	1.58681	23.1139	0.207086	0.610108	1.70506	0.74426	3.9062	0.0148072	0.0833995	3.11207	1.24889	7.7549	0.0446877	0.28058	0.461447	0.216876	0.981823	0.0128296	0.411423	2.0325	1.16257	3.55337	NA	NA	NA	NA	NA	0.63737	0.909521	1.16448
MON2	212755_at	0.0388023	0.206407	0.681676	0.473936	0.980477	0.641642	0.865135	0.344806	0.00389186	30.5487	0.324343	0.720169	0.409624	0.0694311	2.41667	0.648522	0.905696	1.97558	0.105741	36.9101	0.122554	0.481641	0.420404	0.139956	1.26283	0.0419587	0.16916	0.401821	0.166903	0.967387	0.694419	0.886542	0.941086	0.695134	1.27406	0.847298	0.974471	1.08327	0.479927	2.44512	NA	NA	NA	NA	NA	0.610218	0.905179	0.801613
TIMM8B	218357_s_at	0.0416118	0.214656	1.39786	1.01281	1.92929	0.0469843	0.388835	0.261264	0.0694913	0.982268	0.676032	0.871633	1.23111	0.464293	3.26436	0.877362	0.988323	1.07648	0.422181	2.74481	0.0392943	0.276262	2.02362	1.03519	3.95582	0.000351635	0.022446	4.14102	1.8997	9.02675	0.949209	0.989203	0.980811	0.540349	1.78031	0.276046	0.805769	1.37405	0.775681	2.43401	NA	NA	NA	NA	NA	0.246477	0.757885	1.48387
FRS2	238486_at	0.0412501	0.214656	1.31162	1.01083	1.70192	NA	NA	NA	NA	NA	0.965726	0.986329	0.968422	0.224086	4.18518	0.44748	0.832884	2.33258	0.262272	20.7454	0.732012	0.929573	1.11878	0.588526	2.12678	0.490579	0.652402	1.27959	0.634839	2.57916	0.966272	0.989203	0.993146	0.722037	1.36605	0.00491387	0.35033	1.90237	1.21526	2.97798	NA	NA	NA	NA	NA	0.0896681	0.597571	2.02612
UBXN2B	212934_at	0.0420344	0.214656	0.813738	0.667102	0.992605	0.723639	0.90548	1.29721	0.306622	5.48805	0.012067	0.40838	0.357813	0.160379	0.798297	0.24393	0.753429	0.318305	0.0464085	2.18317	0.338201	0.682716	0.706643	0.347209	1.43817	0.308653	0.500079	1.61135	0.643139	4.03718	0.644122	0.844859	0.819337	0.3518	1.90822	0.456495	0.896847	0.859713	0.577514	1.2798	NA	NA	NA	NA	NA	0.0774441	0.593631	0.715564
PIK3CB	212688_at	0.0452919	0.225551	1.21054	1.00401	1.45956	0.835075	0.958938	0.867082	0.226444	3.32017	0.902746	0.958367	1.05044	0.477087	2.31283	0.365291	0.806738	1.68035	0.546295	5.1686	0.0503378	0.28352	1.90172	0.999054	3.61998	0.193746	0.380538	1.78138	0.745722	4.25534	0.560027	0.812357	0.853918	0.502075	1.45232	0.0166183	0.411423	1.75625	1.10772	2.78445	NA	NA	NA	NA	NA	0.639501	0.909521	0.914971
MAU2	227465_at	0.0453457	0.225551	0.59693	0.360155	0.989367	NA	NA	NA	NA	NA	0.678527	0.871633	1.34994	0.326654	5.57877	0.941358	0.997863	0.916611	0.0900877	9.3262	0.5687	0.831205	1.36282	0.470046	3.95127	0.0036356	0.0514343	0.146933	0.0403457	0.535108	0.145343	0.44533	0.558357	0.254838	1.22337	0.312034	0.829924	0.706948	0.360905	1.38478	NA	NA	NA	NA	NA	0.0305191	0.550552	0.358177
COPB2	201098_at	0.0494439	0.234336	1.36213	1.00075	1.854	0.675687	0.876567	0.794535	0.270489	2.33387	0.82445	0.924886	1.1211	0.408329	3.07807	0.036506	0.578551	4.03381	1.0915	14.9075	0.179599	0.592985	1.81738	0.7595	4.34876	0.00191516	0.0372416	3.60353	1.60357	8.09782	0.930031	0.989203	1.03097	0.521857	2.03678	0.120314	0.606539	1.59272	0.885329	2.86531	NA	NA	NA	NA	NA	0.446231	0.856322	0.800369
R3HDM2	203831_at	0.050783	0.234336	0.770451	0.593068	1.00089	0.342829	0.70015	2.17859	0.435957	10.887	0.0353454	0.46697	0.217896	0.0527125	0.900713	0.083219	0.688232	0.12656	0.0122073	1.31212	0.25877	0.674209	0.600029	0.247275	1.45601	0.431532	0.612136	0.642745	0.213655	1.93359	0.314283	0.66503	0.628679	0.254578	1.55252	0.402277	0.896847	0.760952	0.401535	1.44208	NA	NA	NA	NA	NA	0.941791	0.98362	0.972798
INTS4	225169_at	0.048335	0.234336	1.38545	1.00239	1.9149	NA	NA	NA	NA	NA	0.125397	0.642025	2.18295	0.804326	5.92453	0.322986	0.803817	0.291525	0.0252976	3.35947	0.869885	0.956053	1.05872	0.534922	2.0954	0.368009	0.560859	1.63609	0.560142	4.7788	0.068806	0.335086	1.93796	0.950276	3.95219	0.410272	0.896847	1.30437	0.692968	2.45521	NA	NA	NA	NA	NA	0.970477	0.988544	1.0202
FAM177A1	227029_at	0.0505073	0.234336	0.806844	0.650689	1.00047	NA	NA	NA	NA	NA	0.249621	0.693723	0.709921	0.396191	1.27208	0.0719337	0.688232	0.629339	0.38005	1.04215	0.0859632	0.391951	0.665663	0.41832	1.05925	0.0344999	0.145203	0.427798	0.194704	0.939942	0.309227	0.6606	1.23988	0.819204	1.87657	0.895691	0.974471	0.980704	0.73288	1.31233	NA	NA	NA	NA	NA	0.188406	0.70212	0.798873
KAT6A	202423_at	0.0496918	0.234336	0.80102	0.641824	0.999701	0.718091	0.90548	1.40491	0.221849	8.89686	0.142388	0.642478	0.4787	0.178898	1.28092	0.493051	0.85691	0.577027	0.119778	2.7798	0.930446	0.966683	0.96962	0.484995	1.9385	0.27319	0.467107	0.5869	0.226253	1.52242	0.431664	0.758382	0.696849	0.283245	1.71441	0.663089	0.955533	0.907873	0.587738	1.40238	NA	NA	NA	NA	NA	0.835714	0.945745	0.934727
KLHL42	225963_at	0.0505453	0.234336	1.29736	0.999382	1.68418	NA	NA	NA	NA	NA	0.964458	0.986329	1.01601	0.505205	2.04329	0.217257	0.741453	0.320817	0.0527173	1.95237	0.0168734	0.159032	1.52324	1.07858	2.15121	0.172444	0.361122	1.5579	0.824052	2.94526	0.361264	0.698829	1.28171	0.752286	2.18372	0.738863	0.974471	0.948211	0.693618	1.29625	NA	NA	NA	NA	NA	0.0025255	0.243111	1.91446
PPHLN1	225073_at	0.0522604	0.238283	1.91601	0.993661	3.69449	NA	NA	NA	NA	NA	0.812666	0.924886	1.17361	0.312269	4.41084	0.0312657	0.570226	5.18036	1.15945	23.1455	0.0113226	0.143729	3.10289	1.29178	7.45324	0.000228246	0.022446	13.7673	3.41355	55.5257	0.34934	0.696861	0.669286	0.288666	1.55177	0.808141	0.974471	1.07207	0.611332	1.88005	NA	NA	NA	NA	NA	0.465135	0.856322	1.34047
MRPS35	217942_at	0.0612013	0.273694	1.27001	0.988836	1.63114	0.855907	0.967272	0.881691	0.226511	3.43197	0.0267379	0.465483	0.371746	0.154893	0.892201	0.06243	0.688232	9.13431	0.891505	93.5896	0.228644	0.648672	1.40305	0.808402	2.43513	0.0601262	0.200246	1.81262	0.974977	3.36991	0.1786	0.492114	1.42926	0.849362	2.40509	0.610784	0.939877	1.09668	0.768662	1.56467	NA	NA	NA	NA	NA	0.586896	0.893709	1.17724
CPSF6	226934_at	0.0617746	0.273694	0.816215	0.659573	1.01006	NA	NA	NA	NA	NA	0.0883609	0.594043	0.512429	0.237504	1.10559	0.323296	0.803817	1.65722	0.60821	4.51549	0.630929	0.86302	0.878459	0.517753	1.49046	0.00879245	0.0699117	0.42177	0.221108	0.804537	0.986935	0.989203	1.00485	0.56318	1.79289	0.382842	0.896847	0.8867	0.676841	1.16163	NA	NA	NA	NA	NA	0.22067	0.737077	0.833594
C11orf73	230326_s_at	0.0621706	0.273694	1.2841	0.987359	1.67002	NA	NA	NA	NA	NA	0.951357	0.986329	1.02903	0.410274	2.58098	0.399649	0.806738	0.642325	0.229292	1.79937	0.773998	0.934109	1.11583	0.528099	2.35765	0.0304668	0.1326	2.7047	1.09834	6.66042	0.0817089	0.36389	1.47127	0.952563	2.27243	0.907289	0.974471	0.961083	0.492756	1.87452	NA	NA	NA	NA	NA	0.358702	0.856322	1.41685
UBE2V2	209096_at	0.063993	0.274928	1.29433	0.985106	1.70063	0.131902	0.530685	0.302172	0.0636984	1.43344	0.287304	0.705171	0.631959	0.27137	1.47169	0.165732	0.716064	2.24696	0.715181	7.05952	0.0365495	0.276262	2.47066	1.05822	5.76833	0.00120827	0.0308511	3.4461	1.6292	7.28922	0.387085	0.716201	1.33029	0.696744	2.53992	0.129391	0.606539	1.31914	0.922199	1.88694	NA	NA	NA	NA	NA	0.841135	0.947513	1.03892
ERICH1	1563315_s_at	0.0640927	0.274928	0.703119	0.484284	1.02084	NA	NA	NA	NA	NA	0.485827	0.785112	1.65384	0.401844	6.80658	0.115771	0.715871	11.4035	0.549258	236.756	0.913853	0.966392	1.08177	0.260423	4.49357	0.309449	0.500079	0.583933	0.20693	1.64779	0.485674	0.790914	0.754116	0.341112	1.66717	0.239922	0.804463	0.665422	0.337333	1.31261	NA	NA	NA	NA	NA	0.0290813	0.550552	0.479042
TMEM68	226483_at	0.0646044	0.274928	0.823864	0.67083	1.01181	NA	NA	NA	NA	NA	0.0222709	0.448934	0.513713	0.290181	0.909438	0.383764	0.806738	0.466041	0.0836143	2.59757	0.659588	0.886393	1.14025	0.635879	2.04468	0.922732	0.955152	0.96797	0.501388	1.86875	0.533907	0.812357	0.861037	0.53739	1.3796	0.93204	0.974471	0.986879	0.728501	1.3369	NA	NA	NA	NA	NA	0.0305875	0.550552	0.66023
UQCRFS1	208909_at	0.0667124	0.276984	1.2898	0.982616	1.69302	0.395767	0.714782	0.676019	0.273845	1.66883	0.563568	0.83666	1.36748	0.472781	3.95533	0.29274	0.795173	2.47534	0.457457	13.3943	0.595268	0.843856	1.22746	0.576253	2.61456	0.0323117	0.137504	2.01723	1.06098	3.83534	0.0165229	0.218216	2.0855	1.14345	3.80366	0.0411407	0.477341	1.57304	1.01839	2.42978	NA	NA	NA	NA	NA	0.108829	0.646336	0.603257
RNF139	209510_at	0.0673208	0.276984	0.841561	0.699568	1.01237	0.824198	0.955592	0.898111	0.347992	2.31787	0.307477	0.705171	0.588845	0.212951	1.62825	0.215937	0.741453	0.673896	0.360658	1.25919	0.654804	0.883064	0.824926	0.354812	1.91792	0.610562	0.749504	0.750437	0.248572	2.26556	0.557048	0.812357	1.24401	0.60026	2.57814	0.521246	0.896847	0.83423	0.479473	1.45147	NA	NA	NA	NA	NA	0.092054	0.597571	0.571411
RAB21	239329_at	0.06848	0.276984	0.810758	0.646956	1.01603	NA	NA	NA	NA	NA	0.772524	0.916027	0.88207	0.376709	2.06538	0.931485	0.997863	0.954235	0.327994	2.77616	0.0816878	0.39108	0.436195	0.171411	1.11	0.178855	0.365007	0.614076	0.301614	1.25024	0.0601064	0.324085	0.599065	0.351143	1.02203	0.531931	0.897448	1.1554	0.734564	1.81732	NA	NA	NA	NA	NA	0.456572	0.856322	0.85862
TJAP1	47608_at	0.0687037	0.276984	0.720417	0.506112	1.02547	0.263961	0.639906	3.64877	0.376561	35.3556	0.792757	0.918758	1.26214	0.222256	7.1674	0.38199	0.806738	0.224331	0.00786386	6.39946	0.23312	0.654436	0.42174	0.102025	1.74335	0.266842	0.458298	0.405175	0.0822381	1.99624	0.248513	0.597504	0.587483	0.238037	1.44993	0.56653	0.907859	1.27602	0.554467	2.93656	NA	NA	NA	NA	NA	0.770456	0.933812	0.861748
SPIDR	212523_s_at	0.0677662	0.276984	0.717304	0.50219	1.02456	0.44461	0.751199	0.11865	0.000502043	28.0413	0.391847	0.725983	0.643961	0.235152	1.76348	0.406103	0.806738	0.225427	0.00670831	7.5753	0.584762	0.843856	0.803995	0.367637	1.75828	0.00253114	0.0435277	0.242904	0.0969466	0.608609	0.377526	0.715805	0.78528	0.459064	1.34331	0.717773	0.974471	1.06991	0.741657	1.54345	NA	NA	NA	NA	NA	0.0139678	0.480559	0.497194
C19orf12	223983_s_at	0.0718498	0.286651	1.34577	0.973966	1.85951	NA	NA	NA	NA	NA	0.125723	0.642025	1.5837	0.879197	2.85271	0.141017	0.715871	3.03932	0.691778	13.3532	0.353037	0.68995	1.24625	0.783139	1.98323	0.000616259	0.0283636	2.71971	1.53398	4.82199	0.555984	0.812357	0.796878	0.374249	1.69677	0.915887	0.974471	0.973757	0.594467	1.59505	NA	NA	NA	NA	NA	0.821757	0.939501	1.06867
CAND1	243910_x_at	0.0732748	0.289322	0.641741	0.394966	1.0427	NA	NA	NA	NA	NA	0.372021	0.725983	0.639227	0.239309	1.70746	0.862333	0.977141	1.20379	0.147944	9.79502	0.0370629	0.276262	0.390749	0.161541	0.945178	0.00013713	0.022446	0.189219	0.0804148	0.445238	0.848035	0.961396	1.07229	0.52514	2.18953	0.808373	0.974471	1.05954	0.663927	1.6909	NA	NA	NA	NA	NA	0.373153	0.856322	0.747801
BUD13	224504_s_at	0.0757437	0.294129	1.54909	0.955661	2.511	NA	NA	NA	NA	NA	0.530695	0.813024	1.46897	0.441463	4.88802	0.725629	0.934199	0.696623	0.0925059	5.24597	0.357746	0.694522	1.62272	0.578335	4.55312	0.149001	0.329869	0.376395	0.0998359	1.41906	0.0111579	0.206771	3.33908	1.31587	8.47308	0.0449261	0.480967	2.27094	1.01873	5.06233	NA	NA	NA	NA	NA	0.50659	0.856322	1.34897
PSPH	205194_at	0.0771769	0.294129	1.11993	0.987728	1.26983	0.466194	0.755226	0.490055	0.0719594	3.33735	0.211536	0.668285	1.39185	0.828567	2.33806	0.0911734	0.688232	1.88296	0.903552	3.924	0.121282	0.481641	1.32466	0.92821	1.89044	0.336902	0.527754	1.2436	0.796963	1.94055	0.618473	0.834544	1.13269	0.693674	1.84955	0.907064	0.974471	0.986848	0.790174	1.23248	NA	NA	NA	NA	NA	0.490034	0.856322	0.884819
CCT6A	201326_at	0.0775641	0.294129	1.23289	0.977139	1.55559	0.313917	0.68491	0.595946	0.217621	1.63198	0.148222	0.642478	1.91045	0.794386	4.59451	0.0171078	0.570226	2.73696	1.19628	6.26186	0.0471517	0.277832	1.75123	1.00707	3.04525	0.119969	0.285854	1.65123	0.877525	3.10711	0.975081	0.989203	1.01051	0.524258	1.94778	0.362933	0.879768	1.19725	0.812364	1.76449	NA	NA	NA	NA	NA	0.189132	0.70212	0.738627
RNF214	227114_at	0.0773978	0.294129	1.73397	0.941334	3.19402	NA	NA	NA	NA	NA	0.324847	0.720169	2.34694	0.429471	12.8254	0.888441	0.989164	0.900611	0.208608	3.88816	0.396749	0.706767	1.84819	0.446494	7.65025	0.000306751	0.022446	14.2037	3.36241	59.9998	0.448538	0.76692	1.23481	0.715657	2.13056	0.576298	0.908322	0.776096	0.319006	1.88813	NA	NA	NA	NA	NA	0.147541	0.6973	2.04105
GEMIN2	211114_x_at	0.0810952	0.295805	1.21421	0.976296	1.5101	0.172737	0.552716	0.0796865	0.00209959	3.02437	0.141141	0.642478	0.637146	0.349547	1.16138	0.403593	0.806738	2.1788	0.350383	13.5486	0.95936	0.98459	1.01396	0.594944	1.72808	0.750345	0.855725	1.19355	0.401349	3.5494	0.0189044	0.225855	2.19416	1.13848	4.22871	0.10815	0.606539	1.27727	0.94759	1.72165	NA	NA	NA	NA	NA	0.332688	0.816791	1.29624
CAND1	207483_s_at	0.0804557	0.295805	1.21052	0.977105	1.49969	0.226212	0.604531	1.6629	0.729722	3.78944	0.255991	0.693723	0.52725	0.174732	1.59097	0.964657	0.997863	1.03335	0.242078	4.41107	0.902689	0.963036	1.0541	0.452972	2.45297	0.608234	0.749046	1.16192	0.654592	2.06244	0.0122924	0.206771	2.34616	1.20344	4.57394	0.0268316	0.464983	1.60252	1.05559	2.43284	NA	NA	NA	NA	NA	0.38035	0.856322	0.858261
CWF19L2	228916_at	0.0803782	0.295805	1.51065	0.951331	2.3988	NA	NA	NA	NA	NA	0.00159846	0.247812	5.9642	1.96762	18.0785	0.479595	0.847036	0.450458	0.0493676	4.11022	0.23521	0.654436	1.71862	0.702859	4.20232	0.481945	0.649947	1.52378	0.471046	4.92926	0.0558365	0.316788	2.17806	0.980788	4.83687	0.784946	0.974471	1.07396	0.6433	1.79293	NA	NA	NA	NA	NA	0.751671	0.925825	0.915485
CDK4	202246_s_at	0.0809227	0.295805	1.17856	0.980001	1.41735	0.535331	0.813161	1.26909	0.59741	2.69594	0.304159	0.705171	0.606218	0.233353	1.57487	0.907366	0.994046	0.860907	0.0690841	10.7284	0.0743129	0.364895	1.6277	0.95328	2.77926	0.0591885	0.200246	1.60452	0.98183	2.62212	0.0580801	0.317781	1.82015	0.979707	3.38156	0.890961	0.974471	1.03162	0.661029	1.60998	NA	NA	NA	NA	NA	0.382309	0.856322	1.19901
FRS2	226045_at	0.0841259	0.303964	0.78889	0.602777	1.03247	NA	NA	NA	NA	NA	0.895706	0.955586	1.0513	0.497572	2.22127	0.289961	0.793251	0.510369	0.146838	1.7739	0.295114	0.679611	0.675857	0.324591	1.40726	0.0390632	0.160873	0.510141	0.269184	0.966786	0.118537	0.414619	0.61512	0.334173	1.13226	0.270502	0.805769	1.19534	0.870279	1.64181	NA	NA	NA	NA	NA	0.075741	0.593631	0.743705
TWF1	201745_at	0.0913744	0.316079	1.23477	0.966621	1.5773	0.285236	0.658237	0.671096	0.322918	1.39469	0.167749	0.642478	0.557953	0.243535	1.2783	0.127219	0.715871	1.70944	0.858255	3.40478	0.0152794	0.154	2.36848	1.18004	4.75383	0.00955172	0.071057	3.38003	1.34561	8.49028	0.135225	0.43522	1.49128	0.882753	2.51931	0.419275	0.896847	1.21208	0.760026	1.93302	NA	NA	NA	NA	NA	0.809039	0.939033	0.961343
G2E3	223258_s_at	0.0914317	0.316079	1.17051	0.974942	1.40531	NA	NA	NA	NA	NA	0.590306	0.849952	0.880509	0.554041	1.39935	0.10792	0.715871	3.90434	0.741902	20.547	0.0461639	0.276262	1.66743	1.00874	2.75625	0.0878966	0.243093	1.74369	0.92077	3.30207	0.729127	0.915592	1.06154	0.757082	1.48843	0.769445	0.974471	1.03953	0.802137	1.34718	NA	NA	NA	NA	NA	0.259225	0.757885	1.2
FKBP3	218003_s_at	0.0923874	0.316079	1.21009	0.969098	1.511	0.468869	0.755226	0.726794	0.306478	1.72355	0.678665	0.871633	0.838806	0.36518	1.92671	0.0101561	0.48794	16.44	1.9444	139.001	0.898526	0.961272	1.04381	0.540034	2.01754	0.504862	0.666766	1.28509	0.614843	2.686	0.0649301	0.324085	1.94316	0.959722	3.93432	0.724914	0.974471	1.07389	0.721972	1.59735	NA	NA	NA	NA	NA	0.055766	0.593631	1.55706
TBC1D30	213913_s_at	0.0924304	0.316079	0.891678	0.780211	1.01907	0.828197	0.955612	0.709797	0.0321111	15.6896	0.211088	0.668285	0.704997	0.407623	1.21931	0.255709	0.754274	0.683375	0.35444	1.31758	0.291103	0.679611	0.819574	0.566449	1.18581	0.461278	0.633224	0.863647	0.584752	1.27556	0.0562444	0.316788	0.657847	0.427965	1.01121	0.232038	0.804463	1.12543	0.92717	1.36607	NA	NA	NA	NA	NA	0.0481775	0.593631	0.783018
CAND1	235224_s_at	0.0889932	0.316079	0.750032	0.538417	1.04482	NA	NA	NA	NA	NA	0.928914	0.980093	0.953571	0.335538	2.70997	0.537822	0.88745	0.422169	0.0271699	6.55971	0.304892	0.681447	0.66131	0.300141	1.45708	0.115985	0.281154	0.588119	0.303395	1.14005	0.0126276	0.206771	0.658395	0.474073	0.91438	0.140481	0.625629	1.33194	0.909826	1.9499	NA	NA	NA	NA	NA	0.027137	0.550552	0.510622
CFL2	224352_s_at	0.0906966	0.316079	0.845825	0.696677	1.0269	NA	NA	NA	NA	NA	0.692726	0.8793	0.875858	0.453845	1.69028	0.261614	0.754274	0.447902	0.110197	1.82053	0.824002	0.934109	1.06977	0.590407	1.93835	0.0193912	0.0961458	0.415319	0.198819	0.867573	0.926435	0.989203	0.976957	0.595599	1.6025	0.348591	0.872615	0.840149	0.583693	1.20928	NA	NA	NA	NA	NA	0.519346	0.856322	0.886561
SS18	202816_s_at	0.094987	0.321947	1.2382	0.963533	1.59116	0.512004	0.787699	0.733349	0.290215	1.85311	0.223134	0.668285	0.607465	0.27242	1.35458	0.403083	0.806738	0.702056	0.306375	1.60876	0.00607284	0.114865	2.67684	1.32484	5.40857	0.0100185	0.071057	2.18033	1.20469	3.94612	0.109171	0.405948	1.77633	0.87949	3.58771	0.708799	0.972933	1.08259	0.713839	1.64182	NA	NA	NA	NA	NA	0.653983	0.910821	1.11124
ZHX1-C8ORF76	1554063_at	0.0978379	0.328701	1.1803	0.969966	1.43624	NA	NA	NA	NA	NA	0.75386	0.905105	1.09887	0.609547	1.98099	0.555704	0.88745	0.594001	0.105036	3.35921	0.338236	0.682716	1.40055	0.70288	2.79071	0.0130912	0.0808698	2.19678	1.1798	4.09037	0.989203	0.989203	0.997341	0.678202	1.46666	0.633735	0.948127	1.08639	0.772617	1.52758	NA	NA	NA	NA	NA	0.36373	0.856322	1.32407
MED17	221517_s_at	0.106267	0.345072	1.3192	0.942584	1.84628	0.167125	0.552716	0.434991	0.133531	1.41702	0.331438	0.720169	0.638839	0.258621	1.57804	0.252607	0.754274	3.01555	0.455112	19.9809	0.602898	0.843856	1.2226	0.573386	2.60688	0.108218	0.264111	3.00028	0.7851	11.4657	0.00381872	0.182821	2.87415	1.40556	5.87716	0.0186427	0.411423	1.93065	1.11605	3.33982	NA	NA	NA	NA	NA	0.695585	0.920791	0.897609
POP4	202868_s_at	0.105442	0.345072	1.2175	0.959404	1.54504	0.581757	0.846192	0.831375	0.430937	1.60391	0.392052	0.725983	1.41018	0.641864	3.0982	0.997614	0.997863	0.997095	0.148105	6.71278	0.287655	0.679611	1.27078	0.817026	1.97654	0.00282064	0.0450127	2.32554	1.33658	4.04624	0.588476	0.813705	1.24852	0.558725	2.78993	0.0355709	0.472244	1.56285	1.03059	2.37	NA	NA	NA	NA	NA	0.135193	0.685536	0.594753
PTPLB	212640_at	0.105704	0.345072	1.23419	0.956474	1.59255	0.16269	0.549938	0.561651	0.249886	1.26238	0.255546	0.693723	1.79265	0.655407	4.90322	0.141075	0.715871	1.68239	0.84152	3.3635	0.605656	0.843856	0.767386	0.280863	2.09669	0.00758725	0.0691885	3.38727	1.38322	8.29488	0.924921	0.989203	1.02332	0.633505	1.65302	0.0696478	0.579893	1.68708	0.958848	2.96841	NA	NA	NA	NA	NA	0.482951	0.856322	1.20884
PFDN4	205361_s_at	0.106315	0.345072	1.13777	0.972806	1.3307	0.0299002	0.358848	0.494465	0.261852	0.933718	0.352336	0.722661	1.37053	0.705371	2.66294	0.205017	0.741453	2.15924	0.656626	7.10044	0.325673	0.682716	1.32095	0.75827	2.30116	0.220388	0.416831	1.65685	0.73889	3.71522	0.348991	0.696861	1.21548	0.80796	1.82856	0.945508	0.974471	0.987582	0.690173	1.41315	NA	NA	NA	NA	NA	0.526572	0.861868	1.11158
PPFIA1	202066_at	0.110226	0.35476	1.14287	0.970123	1.34637	0.669445	0.876455	0.817544	0.324225	2.06147	0.633086	0.871633	1.38146	0.366577	5.2061	0.987458	0.997863	0.991072	0.323971	3.03183	0.821598	0.934109	1.11514	0.432458	2.87551	0.255408	0.44727	2.38839	0.532727	10.7079	0.445455	0.76692	1.28579	0.674126	2.45246	0.260642	0.805769	1.33931	0.805017	2.22823	NA	NA	NA	NA	NA	0.644288	0.909521	1.15776
YTHDF3	221749_at	0.113856	0.363389	0.819785	0.640797	1.04877	0.14815	0.530685	0.545011	0.239411	1.2407	0.217651	0.668285	0.445924	0.123492	1.61021	0.151341	0.715871	3.59756	0.625887	20.6785	0.735426	0.929573	1.20306	0.41173	3.51528	0.0967443	0.250358	0.314029	0.0800469	1.23196	0.0978803	0.390502	0.52145	0.241191	1.12737	0.978171	0.988036	0.992606	0.583317	1.68908	NA	NA	NA	NA	NA	0.266198	0.763884	0.763809
ZNF202	204329_s_at	0.122114	0.368264	1.2086	0.950529	1.53673	0.0454606	0.388835	2.60917	1.01956	6.67716	0.67985	0.871633	1.30299	0.370709	4.57981	0.61594	0.893579	0.622128	0.0973868	3.97428	0.261697	0.674597	1.76082	0.655595	4.72929	0.147106	0.329482	2.24752	0.752056	6.71673	0.625753	0.836243	0.91284	0.632752	1.31691	0.297126	0.812851	1.47436	0.710645	3.05884	NA	NA	NA	NA	NA	0.626299	0.905179	1.28127
RAB2A	208732_at	0.121725	0.368264	0.88385	0.755907	1.03345	0.866984	0.967272	0.922166	0.357277	2.38019	0.0519089	0.523371	0.436505	0.189235	1.00688	0.643745	0.905337	0.707094	0.162762	3.07185	0.778598	0.934109	0.894873	0.412549	1.9411	0.420919	0.60379	1.48464	0.567124	3.88657	0.982952	0.989203	0.991316	0.445433	2.20619	0.1926	0.730354	0.746525	0.480915	1.15883	NA	NA	NA	NA	NA	0.0790475	0.593631	0.668927
SNX6	217789_at	0.121051	0.368264	1.1622	0.961067	1.40543	0.148146	0.530685	4.16406	0.602373	28.7852	0.155648	0.642478	1.84839	0.791615	4.3159	0.62521	0.893752	0.666828	0.131187	3.38951	0.402044	0.709446	1.29798	0.70525	2.38887	0.0174199	0.0913948	2.8183	1.19967	6.62083	0.954374	0.989203	0.990348	0.710386	1.38064	0.993289	0.993429	0.998029	0.630249	1.58043	NA	NA	NA	NA	NA	0.569139	0.889544	1.19421
TBC1D30	213912_at	0.117461	0.368264	0.879314	0.748539	1.03294	0.629562	0.862695	0.572467	0.0593456	5.5222	0.0889031	0.594043	0.504784	0.229643	1.10958	0.0970353	0.688232	0.134038	0.0124844	1.43908	0.244152	0.663192	0.80416	0.557247	1.16048	0.536107	0.69603	0.886325	0.604752	1.299	0.4586	0.773762	0.829433	0.505825	1.36007	0.190246	0.730354	1.15836	0.929636	1.44336	NA	NA	NA	NA	NA	0.0662415	0.593631	0.771894
STAU1	207320_x_at	0.11961	0.368264	1.35708	0.923885	1.99339	0.593253	0.850694	0.718158	0.21312	2.42	0.669697	0.871633	1.50715	0.228861	9.92523	0.272287	0.762476	2.2896	0.521756	10.0474	0.385095	0.699011	1.5258	0.588055	3.95892	0.0446263	0.171517	4.03274	1.03403	15.7278	0.00747346	0.206771	4.26164	1.47327	12.3273	0.548171	0.900317	0.821619	0.432679	1.56018	NA	NA	NA	NA	NA	0.917983	0.981259	1.05562
YARS2	218470_at	0.119267	0.368264	1.19085	0.955917	1.48352	0.335085	0.699308	0.322122	0.032186	3.22384	0.0532937	0.523371	0.477563	0.225686	1.01055	0.205184	0.741453	2.43248	0.614921	9.62229	0.199885	0.609032	1.45021	0.821499	2.56008	0.0743665	0.225709	2.0078	0.933699	4.31753	0.926257	0.989203	0.970016	0.509105	1.84821	0.447811	0.896847	1.13734	0.815791	1.58562	NA	NA	NA	NA	NA	0.311248	0.789457	1.25534
ALKBH5	234302_s_at	0.119924	0.368264	0.663284	0.395347	1.11281	NA	NA	NA	NA	NA	0.876106	0.950563	0.900105	0.239716	3.37979	0.079	0.688232	6.75175	0.801557	56.8719	0.274639	0.677179	0.466577	0.118833	1.83194	0.00900031	0.0699117	0.213585	0.0670673	0.680193	0.534629	0.812357	0.748853	0.30057	1.86572	0.461788	0.896847	0.776069	0.395065	1.52452	NA	NA	NA	NA	NA	0.302972	0.789457	0.566646
G2E3	223255_at	0.127024	0.377134	1.16608	0.957239	1.42049	NA	NA	NA	NA	NA	0.335163	0.720169	0.746747	0.412337	1.35237	0.482628	0.84792	1.98801	0.291972	13.5362	0.383766	0.699011	1.34895	0.687803	2.64564	0.248226	0.44727	1.57464	0.728585	3.40316	0.884108	0.981528	0.940471	0.412045	2.14658	0.492505	0.896847	1.11287	0.820001	1.51033	NA	NA	NA	NA	NA	0.105246	0.646192	1.38325
MRPL13	218049_s_at	0.12663	0.377134	1.15562	0.95988	1.39128	0.0877907	0.441456	0.344644	0.101446	1.17086	0.263854	0.693723	0.708787	0.387524	1.29638	0.24306	0.753429	0.209572	0.0152015	2.88924	0.210243	0.614681	1.3099	0.858692	1.9982	0.0447615	0.171517	1.87836	1.01485	3.47662	0.0410485	0.275817	1.51246	1.01697	2.24937	0.274212	0.805769	1.22752	0.850048	1.77261	NA	NA	NA	NA	NA	0.932293	0.981259	0.985626
TMX1	209476_at	0.128928	0.379842	1.26276	0.934394	1.70652	0.0729481	0.441456	0.502647	0.236993	1.06608	0.235124	0.682216	1.94368	0.648868	5.82226	0.0120191	0.511478	7.34884	1.5497	34.849	0.790976	0.934109	0.874978	0.325891	2.34921	0.262396	0.454741	1.76503	0.653477	4.76733	0.0426443	0.279264	2.01933	1.02357	3.98378	0.293306	0.812851	1.28954	0.802544	2.07206	NA	NA	NA	NA	NA	0.735101	0.923108	0.926312
CAND1	208839_s_at	0.131579	0.382713	1.18139	0.951254	1.46721	0.152072	0.536726	1.60921	0.839214	3.08571	0.0324581	0.46697	0.296956	0.0976016	0.903496	0.267721	0.762476	2.23833	0.538416	9.3053	0.38486	0.699011	1.35241	0.684532	2.67193	0.903643	0.945615	1.03879	0.561004	1.92348	0.0736042	0.343785	1.78244	0.946285	3.35744	0.0350993	0.472244	1.53386	1.03034	2.28344	NA	NA	NA	NA	NA	0.475174	0.856322	0.902506
TRAPPC8	207305_s_at	0.1329	0.382713	0.87954	0.743962	1.03982	0.0585869	0.412238	0.54117	0.286407	1.02255	0.787662	0.918758	1.20919	0.303532	4.81709	0.668685	0.91141	0.76	0.216251	2.67097	0.878858	0.95785	1.08306	0.388182	3.02184	0.483837	0.650209	0.637837	0.181142	2.24595	0.215421	0.561267	0.627178	0.299801	1.31205	0.699827	0.968063	0.900298	0.527848	1.53555	NA	NA	NA	NA	NA	0.360541	0.856322	0.84908
KLHL42	225732_at	0.132344	0.382713	0.838037	0.665768	1.05488	NA	NA	NA	NA	NA	0.424098	0.750179	0.628671	0.201445	1.96196	0.955413	0.997863	1.03246	0.336982	3.16327	0.897211	0.961272	0.957281	0.493601	1.85653	0.0844786	0.239669	0.480022	0.208528	1.10499	0.355092	0.698829	0.702874	0.332924	1.48392	0.860169	0.974471	0.966443	0.66107	1.41288	NA	NA	NA	NA	NA	0.38396	0.856322	0.817704
ZC3H15	201595_s_at	0.134796	0.385277	1.28008	0.926169	1.76923	0.012633	0.310076	0.341172	0.146535	0.794335	0.546794	0.821263	1.59292	0.35037	7.24199	0.283233	0.78146	1.98575	0.567248	6.95148	0.0202401	0.176181	2.87794	1.17911	7.02435	0.0808147	0.235729	2.859	0.879198	9.297	0.039699	0.275817	2.04708	1.03433	4.05146	0.673533	0.955533	1.1204	0.660202	1.90139	NA	NA	NA	NA	NA	0.728459	0.920791	0.933363
NFRKB	213028_at	0.135879	0.385492	1.19713	0.945027	1.51649	0.358728	0.70015	3.32092	0.255918	43.0938	0.795087	0.918758	1.19206	0.316592	4.48844	0.966736	0.997863	0.92906	0.029251	29.5085	0.29616	0.679611	0.432987	0.0900463	2.08201	0.402713	0.58646	0.564667	0.148056	2.15356	0.634789	0.839581	1.08238	0.780754	1.50054	0.568893	0.907859	1.24178	0.589503	2.61581	NA	NA	NA	NA	NA	0.134068	0.685536	1.92395
C18orf8	221190_s_at	0.141312	0.397961	0.851942	0.688151	1.05472	0.060118	0.412238	0.238763	0.0536355	1.06288	0.461044	0.771091	1.58334	0.466579	5.37305	0.896188	0.989164	0.919358	0.260002	3.25082	0.966595	0.98459	0.979756	0.376222	2.55148	0.748402	0.855725	1.18435	0.421183	3.33035	0.555185	0.812357	1.261	0.58364	2.72451	0.268603	0.805769	0.744987	0.44222	1.25504	NA	NA	NA	NA	NA	0.837095	0.945745	0.908422
PTHLH	210355_at	0.143082	0.400002	1.11618	0.963488	1.29308	0.997155	0.999712	1.00701	0.021663	46.8111	0.473439	0.778228	1.22425	0.704103	2.12865	0.557442	0.88745	0.454478	0.0326042	6.33508	0.012384	0.143729	1.82383	1.13883	2.92085	0.121656	0.285854	1.37572	0.918581	2.06036	0.307653	0.6606	1.15157	0.878089	1.51022	0.268648	0.805769	0.881291	0.7045	1.10245	NA	NA	NA	NA	NA	0.264709	0.763884	1.10894
ALG8	203545_at	0.144749	0.401732	1.22951	0.931397	1.62303	0.17968	0.552716	0.473527	0.158892	1.4112	0.53021	0.813024	1.3813	0.503772	3.78742	0.160362	0.715871	2.61233	0.683601	9.98284	0.538624	0.820666	1.17824	0.698515	1.98744	0.0113622	0.0763457	2.55315	1.23563	5.27551	0.129237	0.423058	1.72796	0.85244	3.50271	0.354093	0.87497	1.28499	0.756089	2.18386	NA	NA	NA	NA	NA	0.198183	0.70212	0.583053
SPIDR	228325_at	0.146759	0.40438	0.881523	0.743465	1.04522	NA	NA	NA	NA	NA	0.36735	0.725983	0.859206	0.617745	1.19505	0.0407287	0.578551	0.0195216	0.000449925	0.847012	0.54394	0.820666	1.10576	0.799186	1.52995	0.337597	0.527754	0.848243	0.605928	1.18746	0.0274202	0.267223	0.617996	0.402939	0.947834	0.835812	0.974471	1.02281	0.82634	1.266	NA	NA	NA	NA	NA	0.143585	0.696113	0.824989
FAM60A	223038_s_at	0.150023	0.410276	1.16842	0.945269	1.44425	NA	NA	NA	NA	NA	0.0500083	0.523371	0.504853	0.25487	1.00002	0.956894	0.997863	1.05618	0.145538	7.66478	0.0449625	0.276262	1.5067	1.00925	2.24935	0.0581031	0.198692	1.72197	0.981518	3.02102	0.875626	0.97774	1.03227	0.693541	1.53643	0.273894	0.805769	1.13557	0.904288	1.42601	NA	NA	NA	NA	NA	0.221836	0.737077	1.24287
GNS	212334_at	0.153184	0.410276	0.874611	0.727738	1.05113	0.454221	0.751199	0.743798	0.342619	1.61473	0.172409	0.648096	2.28286	0.697529	7.4713	0.942653	0.997863	1.03268	0.429984	2.48016	0.601327	0.843856	0.828437	0.408917	1.67835	0.200733	0.392248	1.58444	0.782878	3.20669	0.89976	0.987416	1.03557	0.601124	1.78402	0.219892	0.779881	0.745052	0.465578	1.19229	NA	NA	NA	NA	NA	0.828982	0.944941	0.927252
PYROXD1	219802_at	0.152627	0.410276	0.850564	0.681372	1.06177	0.998441	0.999712	1.00107	0.343691	2.9158	0.580241	0.843059	0.809608	0.382999	1.7114	0.59585	0.893579	0.726283	0.222759	2.36797	0.12827	0.481641	0.55872	0.263888	1.18296	0.0674056	0.215136	0.477699	0.216435	1.05434	0.00860629	0.206771	0.49657	0.294566	0.837101	0.939926	0.974471	0.987618	0.714274	1.36557	NA	NA	NA	NA	NA	0.784677	0.939033	0.962708
DYRK1A	209033_s_at	0.152802	0.410276	0.795773	0.581811	1.08842	0.0557529	0.412238	0.572259	0.32302	1.01381	0.956688	0.986329	1.04362	0.223525	4.87262	0.135413	0.715871	2.27131	0.773742	6.66742	0.242173	0.662517	0.519385	0.173264	1.55694	0.152857	0.336461	0.418102	0.126484	1.38207	0.12572	0.415092	0.453371	0.164705	1.24795	0.348376	0.872615	1.3562	0.717392	2.56383	NA	NA	NA	NA	NA	0.0621336	0.593631	0.57823
ZNF644	222580_at	0.155706	0.412483	1.25609	0.916883	1.72079	NA	NA	NA	NA	NA	0.310902	0.708783	0.520703	0.147375	1.83974	0.560738	0.88745	1.27342	0.564041	2.87497	0.789956	0.934109	1.10033	0.544493	2.22359	0.371849	0.560954	1.67713	0.539129	5.21726	0.104725	0.397125	2.26956	0.843203	6.10872	0.02041	0.411423	1.97973	1.11145	3.5263	NA	NA	NA	NA	NA	0.810885	0.939033	0.959924
MED21	209362_at	0.156926	0.412483	1.13296	0.953116	1.34674	0.801813	0.948635	1.1485	0.389576	3.38586	0.379847	0.725983	0.752637	0.399156	1.41915	0.156375	0.715871	0.0974379	0.00389334	2.43856	0.20198	0.609032	1.33896	0.855144	2.09651	0.539017	0.696444	1.21865	0.648447	2.29026	0.15869	0.471148	1.40489	0.875666	2.25397	0.115291	0.606539	1.29551	0.938649	1.78805	NA	NA	NA	NA	NA	0.143282	0.696113	0.75775
XIST	224588_at	0.157239	0.412483	0.977199	0.94646	1.00894	NA	NA	NA	NA	NA	0.167644	0.642478	0.929493	0.837801	1.03122	0.371666	0.806738	1.10955	0.883278	1.39379	0.736544	0.929573	0.982727	0.887868	1.08772	0.189719	0.374548	0.950221	0.880406	1.02557	0.357269	0.698829	1.03761	0.959168	1.12248	0.485608	0.896847	0.978966	0.922185	1.03924	NA	NA	NA	NA	NA	0.248557	0.757885	0.954004
CES2	209667_at	0.161733	0.421385	0.833743	0.646281	1.07558	0.567404	0.835442	0.618022	0.118775	3.21576	0.120927	0.642025	1.60591	0.882546	2.92218	0.763681	0.941825	1.25679	0.28324	5.57664	0.0445944	0.276262	0.44942	0.205917	0.980873	0.44442	0.618956	1.29179	0.670222	2.48981	0.949101	0.989203	1.01799	0.588832	1.75993	0.12543	0.606539	0.708481	0.455924	1.10094	NA	NA	NA	NA	NA	0.206379	0.712101	0.67171
STRN3	204496_at	0.170696	0.441734	1.19402	0.926475	1.53883	0.515972	0.788746	1.67049	0.35518	7.8567	0.254806	0.693723	0.660639	0.323666	1.34844	0.709395	0.933671	0.812716	0.273075	2.41878	0.0108969	0.143729	2.1124	1.18783	3.75662	0.906338	0.945851	1.06702	0.362121	3.14409	0.00200872	0.128223	2.86359	1.46891	5.58246	0.520481	0.896847	0.876463	0.586231	1.31038	NA	NA	NA	NA	NA	0.886374	0.963224	1.0252
MRPL15	218027_at	0.172882	0.444387	1.1887	0.927086	1.52414	0.853133	0.967272	0.908138	0.327407	2.51893	0.0682155	0.581535	0.511739	0.249079	1.05138	0.161285	0.715871	0.331979	0.0709646	1.55303	0.0128699	0.144976	2.18738	1.18052	4.05299	0.0109861	0.0751374	2.01803	1.17469	3.46681	0.102766	0.397125	1.45493	0.927314	2.28273	0.427617	0.896847	1.15874	0.805187	1.66753	NA	NA	NA	NA	NA	0.809764	0.939033	0.943339
PUF60	209899_s_at	0.178621	0.456079	1.2179	0.913812	1.62319	0.275916	0.644239	0.474461	0.124085	1.81418	0.467335	0.774845	0.719376	0.295951	1.7486	0.401116	0.806738	3.42872	0.193181	60.8557	0.0850005	0.391951	1.82369	0.920459	3.61325	0.00487895	0.0583949	2.79008	1.36566	5.70017	0.618826	0.834544	1.21238	0.567735	2.58899	0.802187	0.974471	1.06346	0.657155	1.72097	NA	NA	NA	NA	NA	0.302087	0.789457	1.38585
MAPK1IP1L	212644_s_at	0.181607	0.45685	1.21076	0.914518	1.60296	0.41528	0.725131	0.687895	0.279648	1.69213	0.353275	0.722661	0.66774	0.284627	1.56653	0.812651	0.958993	1.15105	0.359636	3.68406	0.27568	0.677179	0.595872	0.234896	1.51158	0.37578	0.562201	1.6568	0.542062	5.06394	0.0528486	0.3114	2.00006	0.991512	4.03447	0.0102316	0.411423	2.04314	1.1843	3.52479	NA	NA	NA	NA	NA	0.503375	0.856322	1.3027
FGFR1OP2	1556283_s_at	0.183694	0.45685	1.23513	0.904701	1.68625	NA	NA	NA	NA	NA	0.157497	0.642478	1.70572	0.813491	3.57653	0.294936	0.795496	2.86272	0.399933	20.4913	0.0050133	0.112947	1.82781	1.19946	2.78531	0.0475415	0.178514	1.606	1.00515	2.56601	0.953568	0.989203	0.984637	0.584722	1.65807	0.0619052	0.538856	0.735174	0.532263	1.01544	NA	NA	NA	NA	NA	0.668461	0.91436	1.07897
PARK7	200006_at	0.180356	0.45685	0.667321	0.36926	1.20597	0.0533653	0.412238	0.442481	0.193488	1.01189	0.828305	0.924901	1.17917	0.265903	5.22913	0.414997	0.810938	2.12709	0.346445	13.0598	0.929456	0.966683	1.08024	0.195611	5.96552	0.221721	0.416831	0.337627	0.0591668	1.92662	0.684716	0.877077	1.18618	0.520257	2.70449	0.667514	0.955533	1.20041	0.521641	2.76241	NA	NA	NA	NA	NA	1.63453e-05	0.00626026	0.0261138
DCTN2	200932_s_at	0.182509	0.45685	1.28009	0.890366	1.84041	0.183421	0.552716	3.17815	0.578504	17.4599	0.37706	0.725983	0.492766	0.102485	2.36932	0.0916021	0.688232	0.0967698	0.00641759	1.45917	0.518491	0.81054	1.43403	0.480089	4.28345	0.0108096	0.0751374	2.93235	1.28215	6.70648	0.25273	0.597504	1.43865	0.771396	2.68308	0.845153	0.974471	1.057	0.606019	1.84358	NA	NA	NA	NA	NA	0.098199	0.626837	1.72531
PHF3	217952_x_at	0.188493	0.462774	1.12581	0.94354	1.3433	0.773747	0.933162	0.819182	0.210294	3.19105	0.736444	0.898052	1.1851	0.440811	3.18608	0.980833	0.997863	0.969916	0.0802595	11.7212	0.846674	0.948176	1.10342	0.406922	2.99206	0.289769	0.486761	0.467978	0.11473	1.90887	0.548198	0.812357	0.771798	0.331363	1.79764	0.0478446	0.482986	2.10356	1.00708	4.39385	NA	NA	NA	NA	NA	0.555225	0.878724	0.861788
ZC3H15	201593_s_at	0.187443	0.462774	1.20456	0.913371	1.58858	0.0429536	0.388835	0.5332	0.290029	0.980253	0.131068	0.642478	3.79899	0.671763	21.4843	0.6018	0.893579	1.23048	0.564616	2.68159	0.11701	0.473634	2.2898	0.812645	6.45201	0.0183464	0.0941364	3.74296	1.24989	11.2088	0.123411	0.414619	1.85523	0.845167	4.07241	0.772802	0.974471	1.06392	0.698598	1.62029	NA	NA	NA	NA	NA	0.715023	0.920791	1.06925
G2E3	223257_at	0.201803	0.471283	1.12561	0.938603	1.34987	NA	NA	NA	NA	NA	0.581116	0.843059	0.85891	0.500397	1.47428	0.120142	0.715871	2.00709	0.833683	4.83207	0.250306	0.669388	1.4448	0.771528	2.7056	0.994192	0.99663	0.996363	0.373546	2.65761	0.777545	0.935577	1.09391	0.586872	2.03902	0.477419	0.896847	1.10165	0.843443	1.43891	NA	NA	NA	NA	NA	0.56429	0.889395	1.13501
KIAA0391	202713_s_at	0.196183	0.471283	1.10682	0.948938	1.29097	0.635857	0.862695	1.38288	0.361437	5.29099	0.881811	0.95405	1.05416	0.525961	2.11279	0.956421	0.997863	0.96864	0.30892	3.03724	0.861225	0.956053	1.0495	0.610557	1.80402	0.0793118	0.233665	1.97113	0.923683	4.20639	0.210055	0.551035	1.6757	0.747515	3.75642	0.866046	0.974471	1.02872	0.740294	1.42953	NA	NA	NA	NA	NA	0.71093	0.920791	0.889315
ARNT	218221_at	0.193505	0.471283	0.765526	0.511738	1.14517	0.46011	0.751199	2.21267	0.268981	18.2016	0.888599	0.954915	0.923202	0.301806	2.82401	0.270367	0.762476	0.472501	0.124573	1.79218	0.115421	0.473634	0.451014	0.167364	1.2154	0.054079	0.194194	0.360122	0.127387	1.01806	0.0641239	0.324085	0.407325	0.157395	1.05412	0.0926866	0.606539	1.53326	0.931639	2.52338	NA	NA	NA	NA	NA	0.074581	0.593631	0.549404
RAP1B	200833_s_at	0.201629	0.471283	1.17006	0.91942	1.48904	0.612053	0.854027	0.802806	0.343525	1.87613	0.275067	0.693723	2.32762	0.510555	10.6117	0.632394	0.893752	1.2433	0.509413	3.03448	0.0224676	0.191224	2.56901	1.14257	5.77628	0.236911	0.436236	0.501451	0.159759	1.57395	0.158664	0.471148	1.69642	0.813533	3.53748	0.263722	0.805769	1.40531	0.773799	2.55222	NA	NA	NA	NA	NA	0.763869	0.931462	0.92133
EAPP	202623_at	0.199114	0.471283	0.899053	0.764268	1.05761	0.903109	0.967272	0.939061	0.341238	2.58422	0.891138	0.954915	1.05203	0.508815	2.1752	0.358804	0.806738	1.94418	0.469934	8.04332	0.31903	0.682716	0.716259	0.371536	1.38083	0.0882243	0.243093	0.434809	0.166905	1.13273	0.26513	0.614641	1.42411	0.764688	2.65218	0.646882	0.955533	0.91025	0.608737	1.3611	NA	NA	NA	NA	NA	0.0469725	0.593631	0.641013
CWC15	223067_at	0.199671	0.471283	1.48792	0.810652	2.73104	NA	NA	NA	NA	NA	0.963413	0.986329	1.03579	0.230494	4.65465	0.0312252	0.570226	8.00517	1.20629	53.124	0.997729	0.997729	1.0014	0.381627	2.62771	0.000758365	0.0283636	6.90895	2.24318	21.2795	0.577357	0.81297	1.28087	0.536277	3.05928	0.439664	0.896847	0.732111	0.331972	1.61455	NA	NA	NA	NA	NA	0.922381	0.981259	0.967384
GOLT1B	222552_at	0.198655	0.471283	1.29275	0.873932	1.91227	NA	NA	NA	NA	NA	0.0972588	0.603035	0.384935	0.124551	1.18967	0.983445	0.997863	0.984926	0.234607	4.13492	0.00185678	0.0888935	4.34592	1.72283	10.9628	0.0682081	0.215898	2.17604	0.943531	5.01855	0.259656	0.606392	1.3036	0.822115	2.06708	0.933873	0.974471	0.982238	0.64322	1.49994	NA	NA	NA	NA	NA	0.484637	0.856322	1.16341
GZF1	234055_s_at	0.195609	0.471283	0.781924	0.538723	1.13491	NA	NA	NA	NA	NA	0.513239	0.813024	1.69156	0.349887	8.17803	0.0626577	0.688232	0.115398	0.0118809	1.12084	0.0416287	0.276262	0.27305	0.0783177	0.951969	0.79268	0.87047	0.871276	0.311811	2.43456	0.840501	0.961396	0.974468	0.757494	1.25359	0.943091	0.974471	1.01468	0.680159	1.51371	NA	NA	NA	NA	NA	0.0626933	0.593631	0.422728
SLC25A36	201919_at	0.203591	0.472579	0.82556	0.61434	1.1094	0.0404934	0.388736	0.215081	0.049443	0.935619	0.430957	0.750256	1.45942	0.569624	3.73917	0.92252	0.997863	1.04431	0.435911	2.50184	0.962377	0.98459	1.01878	0.470195	2.20742	0.0158785	0.0856542	0.348964	0.148321	0.821029	0.0430197	0.279264	0.366981	0.138983	0.969006	0.255097	0.805769	1.38687	0.789627	2.43583	NA	NA	NA	NA	NA	0.534301	0.86787	0.882086
ETNK1	224454_at	0.205927	0.47512	1.24073	0.888215	1.73315	NA	NA	NA	NA	NA	0.693339	0.8793	0.768788	0.208076	2.84048	0.231147	0.741453	2.64228	0.538602	12.9625	0.00357612	0.105358	5.08809	1.70299	15.2019	0.638899	0.774362	1.27174	0.465949	3.47102	0.512598	0.800928	1.0863	0.847892	1.39175	0.613497	0.939877	0.892697	0.574666	1.38673	NA	NA	NA	NA	NA	0.385509	0.856322	1.32815
ANKRD27	221522_at	0.207609	0.475123	1.10091	0.948013	1.27847	0.217553	0.603676	0.486688	0.154929	1.52887	0.816694	0.924886	1.11266	0.451175	2.74398	0.362041	0.806738	0.660281	0.270452	1.61201	0.789817	0.934109	1.10003	0.545705	2.21743	0.738035	0.85398	1.19341	0.423441	3.36345	0.180196	0.492965	1.55272	0.81587	2.95504	0.179138	0.714688	1.31443	0.882077	1.95869	NA	NA	NA	NA	NA	0.517743	0.856322	0.799645
DDX27	221780_s_at	0.208409	0.475123	1.23689	0.888125	1.72261	0.602112	0.850694	0.638855	0.118537	3.44311	0.0501578	0.523371	3.10709	0.99922	9.66157	0.217614	0.741453	4.79461	0.396775	57.9377	0.26713	0.677179	1.62985	0.68778	3.86229	0.359447	0.552884	1.64502	0.567336	4.76984	0.501823	0.800928	1.26723	0.634888	2.52938	0.422741	0.896847	0.805824	0.47535	1.36605	NA	NA	NA	NA	NA	0.0721663	0.593631	1.9978
USP15	244028_at	0.209871	0.475625	0.746593	0.472831	1.17886	NA	NA	NA	NA	NA	0.484382	0.785112	1.56491	0.446031	5.49049	0.162613	0.715871	0.241249	0.0327843	1.77527	0.440254	0.739549	0.647886	0.21517	1.95081	0.00587342	0.0606673	0.312341	0.13648	0.714811	0.37959	0.716172	0.714496	0.33754	1.51243	0.454741	0.896847	1.2817	0.668619	2.45695	NA	NA	NA	NA	NA	0.880976	0.963224	0.934764
GEMIN2	210779_x_at	0.21448	0.477592	1.14364	0.925244	1.41358	0.702793	0.897182	0.413956	0.0044599	38.4224	0.181296	0.648096	0.661029	0.360272	1.21286	0.813767	0.958993	1.31429	0.135257	12.771	0.819604	0.934109	1.06201	0.633262	1.78103	0.786049	0.867599	0.848024	0.257918	2.78827	0.0064315	0.206771	3.23517	1.39041	7.52752	0.135585	0.618201	1.25603	0.931079	1.6944	NA	NA	NA	NA	NA	0.691376	0.920791	1.12758
TMEM126A	223334_at	0.213959	0.477592	1.2064	0.897368	1.62185	NA	NA	NA	NA	NA	0.771479	0.916027	0.861517	0.31507	2.3557	0.704996	0.931081	0.746236	0.163963	3.3963	0.550848	0.824121	1.24415	0.606925	2.55042	0.0274809	0.123826	3.04906	1.1317	8.21488	0.203945	0.538697	1.48202	0.807718	2.71925	0.255417	0.805769	1.3467	0.806288	2.24932	NA	NA	NA	NA	NA	0.398503	0.856322	0.806641
DPM1	202673_at	0.212024	0.477592	1.26901	0.872926	1.84481	0.000874158	0.0532089	0.293791	0.142813	0.604381	0.174474	0.648096	2.38339	0.680434	8.34844	0.092435	0.688232	2.31172	0.871025	6.13537	0.0445605	0.276262	2.36969	1.02119	5.49892	0.142802	0.321724	2.55979	0.728194	8.99832	0.0107993	0.206771	2.26119	1.20752	4.23428	0.515817	0.896847	0.852655	0.527193	1.37904	NA	NA	NA	NA	NA	0.983958	0.991726	0.995672
FBXO33	226970_at	0.217681	0.481918	0.811862	0.582859	1.13084	NA	NA	NA	NA	NA	0.352783	0.722661	0.6227	0.229274	1.69124	0.629299	0.893752	0.844954	0.426337	1.67461	0.140677	0.510228	0.493082	0.192484	1.26312	0.0138936	0.0809959	0.243763	0.0791674	0.750569	0.42183	0.754257	1.30033	0.685108	2.46801	0.317449	0.832398	0.833562	0.583358	1.19108	NA	NA	NA	NA	NA	0.49752	0.856322	1.26598
CAND1	208838_at	0.220561	0.483388	1.16204	0.913844	1.47765	0.20767	0.593941	1.63769	0.760305	3.52758	0.0763051	0.581535	0.335703	0.100412	1.12234	0.0193633	0.570226	4.83368	1.29049	18.1051	0.382437	0.699011	1.33541	0.697802	2.55563	0.775908	0.86137	0.906858	0.462572	1.77786	0.849505	0.961396	1.08513	0.466636	2.5234	0.0357574	0.472244	1.52192	1.02834	2.25241	NA	NA	NA	NA	NA	0.398175	0.856322	0.867318
SS18	202817_s_at	0.220869	0.483388	1.08509	0.952108	1.23664	0.858869	0.967272	1.12712	0.301378	4.21532	0.301696	0.705171	0.762483	0.45576	1.27563	0.925397	0.997863	0.931365	0.210261	4.12553	0.313454	0.682716	1.55312	0.659819	3.65582	0.795469	0.87047	1.0876	0.576383	2.05225	0.328775	0.680654	1.24835	0.799821	1.94841	0.894352	0.974471	0.973276	0.652555	1.45163	NA	NA	NA	NA	NA	0.37002	0.856322	0.822392
POGK	218229_s_at	0.228386	0.496999	0.858653	0.670082	1.10029	0.60612	0.850694	0.804269	0.351412	1.84072	0.0193154	0.436035	0.480684	0.260206	0.887975	0.222591	0.741453	0.244177	0.0253377	2.35311	0.203881	0.609032	0.645679	0.328815	1.26789	0.80592	0.876896	0.886434	0.338849	2.31893	0.986008	0.989203	1.0046	0.601581	1.67761	0.0574769	0.511946	1.59912	0.98521	2.59556	NA	NA	NA	NA	NA	0.259146	0.757885	0.728898
TCEB1	202824_s_at	0.232781	0.503701	1.1778	0.900182	1.54104	0.0500286	0.400229	0.422124	0.178169	1.00011	0.0976192	0.603035	0.541495	0.262051	1.11893	0.613084	0.893579	1.22766	0.554397	2.71852	0.0119546	0.143729	2.00611	1.16569	3.45243	0.00844485	0.0699117	2.6444	1.28246	5.45272	0.0948077	0.390445	1.52677	0.929317	2.50832	0.839338	0.974471	1.04303	0.694112	1.56733	NA	NA	NA	NA	NA	0.520768	0.856322	1.17825
CAND1	239771_at	0.240251	0.516944	0.891813	0.736686	1.07961	NA	NA	NA	NA	NA	0.540465	0.817661	1.24952	0.612309	2.54987	0.951405	0.997863	0.964434	0.300932	3.09085	0.571747	0.831205	0.795237	0.359432	1.75945	0.0135767	0.0809959	0.480082	0.268077	0.859748	0.337717	0.689609	0.735401	0.392322	1.3785	0.869585	0.974471	0.979052	0.760414	1.26055	NA	NA	NA	NA	NA	0.918868	0.981259	0.979542
PPP2R3C	218852_at	0.243176	0.520314	1.10194	0.936177	1.29707	0.0578337	0.412238	0.264255	0.0668109	1.0452	0.965586	0.986329	0.985326	0.503433	1.9285	0.681949	0.913239	0.680264	0.107753	4.29464	0.0954338	0.423165	1.56	0.924943	2.63107	0.603301	0.745368	1.27466	0.510371	3.18348	0.101157	0.395339	1.84934	0.886671	3.85718	0.294894	0.812851	1.20406	0.850628	1.70435	NA	NA	NA	NA	NA	0.820591	0.939501	0.957136
HYLS1	227687_at	0.247619	0.523967	1.16589	0.898787	1.51237	NA	NA	NA	NA	NA	0.354367	0.722661	0.723674	0.365008	1.43478	0.0648829	0.688232	4.24387	0.914677	19.6905	0.305431	0.681447	1.32155	0.775391	2.2524	0.454151	0.625924	1.33083	0.629668	2.81276	0.916694	0.989203	0.963122	0.476329	1.9474	0.0405314	0.477341	1.41831	1.01518	1.98152	NA	NA	NA	NA	NA	0.534771	0.86787	0.838379
RAB30-AS1	228643_at	0.246864	0.523967	0.853305	0.652372	1.11613	NA	NA	NA	NA	NA	0.72847	0.895914	0.882747	0.436561	1.78496	0.143231	0.715871	4.68737	0.592413	37.088	0.338153	0.682716	0.660294	0.282404	1.54385	0.0573011	0.197856	0.507508	0.252203	1.02126	0.0233395	0.248306	0.714926	0.534942	0.955466	0.512514	0.896847	1.17669	0.723095	1.91483	NA	NA	NA	NA	NA	0.800566	0.939033	1.06236
C11orf57	222588_s_at	0.249376	0.524786	1.22732	0.866144	1.73912	NA	NA	NA	NA	NA	0.670091	0.871633	0.818378	0.325454	2.05787	0.786247	0.949945	1.42468	0.110345	18.3943	0.430188	0.732275	1.53806	0.527755	4.48247	0.439201	0.614808	0.598859	0.163351	2.19547	0.0174592	0.222896	1.82947	1.11177	3.01049	0.137344	0.618857	1.66838	0.849277	3.2775	NA	NA	NA	NA	NA	0.401078	0.856322	0.768545
TDRP	242387_at	0.260348	0.536093	0.813223	0.567358	1.16563	NA	NA	NA	NA	NA	0.00955884	0.40838	0.19877	0.0585689	0.67458	0.191365	0.741453	0.249574	0.0311126	2.00199	0.792658	0.934109	0.910326	0.451812	1.83415	0.300058	0.49112	1.90077	0.564147	6.40424	0.845161	0.961396	0.974873	0.755145	1.25854	0.155506	0.655304	0.677004	0.395205	1.15974	NA	NA	NA	NA	NA	0.914532	0.981259	1.04557
YEATS4	218911_at	0.256462	0.536093	1.10219	0.931693	1.30389	0.886973	0.967272	1.6402	0.00178487	1507.25	0.424854	0.750179	1.38687	0.621147	3.09655	0.339201	0.803817	7.09708	0.127572	394.823	0.371004	0.699011	1.26532	0.755595	2.11892	0.254429	0.44727	0.719793	0.408918	1.26701	0.114048	0.414619	1.58739	0.89491	2.81571	0.309934	0.829924	1.17162	0.862994	1.59061	NA	NA	NA	NA	NA	0.444771	0.856322	0.86921
HEATR5A	226510_at	0.259413	0.536093	0.888682	0.723889	1.09099	NA	NA	NA	NA	NA	0.326936	0.720169	0.717597	0.369604	1.39324	0.961563	0.997863	0.971983	0.30601	3.08732	0.818062	0.934109	1.07582	0.577189	2.00521	0.517507	0.676468	0.700823	0.238808	2.05669	0.562405	0.812357	1.29811	0.536942	3.13829	0.445415	0.896847	0.868126	0.603717	1.24834	NA	NA	NA	NA	NA	0.428109	0.856322	0.870132
DDX27	215693_x_at	0.259605	0.536093	1.15583	0.898561	1.48675	0.132002	0.530685	0.137643	0.0104253	1.81728	0.218763	0.668285	1.87484	0.688562	5.10488	0.161415	0.715871	4.76886	0.535642	42.4575	0.341838	0.682914	1.48784	0.655772	3.37568	0.364203	0.557959	1.53144	0.609935	3.84515	0.719831	0.90894	0.827968	0.29513	2.32281	0.722043	0.974471	0.914517	0.558948	1.49628	NA	NA	NA	NA	NA	0.190175	0.70212	1.70248
PSMB1	214288_s_at	0.26689	0.538072	1.18872	0.876073	1.61293	0.328682	0.691961	0.563689	0.178437	1.78072	0.623364	0.87112	1.43303	0.340906	6.02384	0.220432	0.741453	2.01851	0.656361	6.20752	0.0967311	0.423165	2.57473	0.843425	7.85991	0.0354917	0.147754	4.87758	1.11357	21.3644	0.747449	0.929458	1.13672	0.521084	2.47969	0.846609	0.974471	0.926192	0.425914	2.01409	NA	NA	NA	NA	NA	0.735112	0.923108	0.839818
TRIT1	218617_at	0.266089	0.538072	0.905122	0.759291	1.07896	0.362398	0.70015	0.49137	0.1065	2.26708	0.825877	0.924886	0.930463	0.489587	1.76835	0.324897	0.803817	2.24096	0.449514	11.1719	0.506584	0.798443	0.797405	0.408819	1.55534	0.562607	0.713505	0.69545	0.203375	2.37812	0.202487	0.53856	0.52417	0.194119	1.41539	0.218886	0.779881	0.775203	0.516571	1.16332	NA	NA	NA	NA	NA	0.178078	0.70212	0.674417
SLC35E3	218988_at	0.265909	0.538072	1.08654	0.938734	1.25762	0.456654	0.751199	1.41011	0.570511	3.48529	0.584123	0.844223	0.783317	0.326709	1.87808	0.664107	0.9104	1.31713	0.379921	4.56628	0.157548	0.543612	0.587584	0.281081	1.22831	0.948825	0.971657	1.01877	0.577389	1.79756	0.177733	0.492114	1.39336	0.860128	2.25715	0.562823	0.906665	1.10187	0.793295	1.53046	NA	NA	NA	NA	NA	0.725834	0.920791	0.918117
FAM60A	220147_s_at	0.266929	0.538072	1.13924	0.905028	1.43407	0.888255	0.967272	0.927625	0.325284	2.64534	0.00241638	0.247812	0.260051	0.108928	0.620837	0.581719	0.893579	0.657052	0.147447	2.92795	0.0648942	0.345329	1.56327	0.972791	2.51216	0.00831637	0.0699117	1.96867	1.19039	3.2558	0.469495	0.778427	1.15508	0.781536	1.70717	0.261899	0.805769	1.1721	0.888149	1.54682	NA	NA	NA	NA	NA	0.95992	0.983646	0.98925
GEMIN2	205063_at	0.269864	0.541141	1.07588	0.944803	1.22514	0.636238	0.862695	0.240022	0.000648664	88.8144	0.520502	0.813024	0.875646	0.584009	1.31292	0.46897	0.847036	1.75298	0.383693	8.00883	0.732301	0.929573	1.0776	0.702235	1.65361	0.250514	0.44727	0.614911	0.268287	1.40937	0.0611177	0.324085	1.60264	0.978247	2.62558	0.518607	0.896847	1.08371	0.848999	1.3833	NA	NA	NA	NA	NA	0.653126	0.910821	1.07885
G2E3	223256_at	0.274064	0.544325	1.17983	0.877244	1.5868	NA	NA	NA	NA	NA	0.156724	0.642478	0.634683	0.338298	1.19073	0.0210479	0.570226	4.30256	1.24554	14.8626	0.262441	0.674597	1.53286	0.726213	3.2355	0.294856	0.486767	1.65488	0.64483	4.24708	0.567638	0.812357	0.794869	0.361726	1.74667	0.356385	0.87497	1.1844	0.82662	1.69702	NA	NA	NA	NA	NA	0.271986	0.765959	1.21612
CDC5L	209056_s_at	0.274294	0.544325	1.14878	0.895864	1.47311	0.601018	0.850694	0.673937	0.153563	2.95769	0.715722	0.892904	1.33596	0.281062	6.35013	0.177117	0.729417	2.52069	0.658336	9.65145	0.146775	0.520509	1.93793	0.792894	4.73656	0.241591	0.440616	2.16449	0.594377	7.88226	0.917377	0.989203	0.951768	0.374034	2.42187	0.0945873	0.606539	1.58799	0.923344	2.73107	NA	NA	NA	NA	NA	0.149291	0.6973	0.713492
C12orf66	1554068_s_at	0.277677	0.548198	0.826516	0.585935	1.16588	NA	NA	NA	NA	NA	0.46554	0.774845	1.74242	0.392165	7.74172	0.884455	0.989164	1.20945	0.0930562	15.7191	0.200381	0.609032	0.494916	0.168641	1.45245	0.0203674	0.0970646	0.294688	0.104949	0.827458	0.842548	0.961396	0.972392	0.737686	1.28177	0.519381	0.896847	1.18654	0.705209	1.99638	NA	NA	NA	NA	NA	0.166499	0.70212	0.616023
TMEM5	204808_s_at	0.286331	0.553862	1.11058	0.915832	1.34675	0.97294	0.989591	0.970019	0.167091	5.63128	0.43857	0.753238	0.68297	0.260253	1.79229	0.0422961	0.578551	3.68071	1.04637	12.9473	0.915928	0.966392	1.04105	0.493271	2.19714	0.467943	0.637141	1.33637	0.610785	2.9239	0.738708	0.92158	1.14709	0.512172	2.56909	0.394437	0.896847	1.22707	0.766192	1.96516	NA	NA	NA	NA	NA	0.595749	0.893709	0.866903
C2CD5	212943_at	0.284878	0.553862	0.859843	0.651971	1.13399	0.778983	0.93478	0.84166	0.252527	2.80522	0.0428838	0.502307	0.322407	0.107786	0.964382	0.701884	0.931081	1.16386	0.535137	2.53126	0.205131	0.609032	1.92777	0.698421	5.32103	0.0146245	0.0833995	0.234534	0.0732212	0.751236	0.123178	0.414619	0.673624	0.407631	1.11319	0.773853	0.974471	0.940775	0.620342	1.42673	NA	NA	NA	NA	NA	0.281928	0.768221	0.820841
UBXN2B	238903_at	0.284921	0.553862	0.804653	0.540256	1.19844	NA	NA	NA	NA	NA	0.0789552	0.581535	0.478669	0.210409	1.08895	0.223235	0.741453	0.191823	0.0134567	2.7344	0.201781	0.609032	1.65722	0.763024	3.59932	0.276329	0.468292	1.58235	0.692582	3.61519	0.00696971	0.206771	0.469867	0.27146	0.813286	0.728006	0.974471	0.929964	0.617665	1.40017	NA	NA	NA	NA	NA	0.294768	0.788604	0.70667
TM7SF3	222477_s_at	0.284961	0.553862	0.873593	0.681908	1.11916	NA	NA	NA	NA	NA	0.722605	0.895914	0.879594	0.433156	1.78616	0.312106	0.803817	0.462633	0.103784	2.06225	0.737833	0.929573	0.912409	0.533435	1.56062	0.3984	0.584625	0.755322	0.393812	1.44869	0.139668	0.438465	1.41068	0.893599	2.22695	0.766446	0.974471	0.948914	0.671362	1.34121	NA	NA	NA	NA	NA	0.0112107	0.480559	0.587333
BAZ1A	217985_s_at	0.290482	0.556273	0.938846	0.83518	1.05538	0.175868	0.552716	0.488593	0.173201	1.3783	0.991835	0.995216	0.996436	0.502922	1.97423	0.559499	0.88745	0.758602	0.299945	1.9186	0.914167	0.966392	1.02934	0.608345	1.74169	0.0918416	0.247714	0.485803	0.209856	1.1246	0.611901	0.834015	1.12416	0.715283	1.76676	0.803484	0.974471	0.961278	0.704305	1.31201	NA	NA	NA	NA	NA	0.956734	0.983646	1.00986
TADA1	225455_at	0.290129	0.556273	0.794426	0.518648	1.21684	NA	NA	NA	NA	NA	0.118275	0.642025	0.469691	0.18198	1.21227	0.0798786	0.688232	0.053509	0.00202033	1.4172	0.936395	0.966683	1.03086	0.488703	2.17446	0.76283	0.859923	0.835784	0.260674	2.67972	0.649803	0.849401	0.847775	0.415608	1.72932	0.130556	0.606539	1.44608	0.896452	2.33271	NA	NA	NA	NA	NA	0.0175661	0.480559	0.539026
MAU2	212505_s_at	0.298137	0.565124	0.782041	0.492149	1.24269	0.752803	0.9218	0.719926	0.0931461	5.56432	0.354727	0.722661	1.83074	0.508662	6.58908	0.0220238	0.570226	30.3011	1.63487	561.606	0.191435	0.605947	2.22347	0.67045	7.37385	0.105177	0.260488	0.34157	0.0931428	1.2526	0.0572365	0.317704	0.480358	0.2256	1.0228	0.0452083	0.480967	0.521801	0.276083	0.986212	NA	NA	NA	NA	NA	0.230701	0.742509	0.56812
G2E3	223254_s_at	0.299241	0.565124	1.17946	0.863648	1.61077	NA	NA	NA	NA	NA	0.690582	0.8793	0.913834	0.586393	1.42412	0.0265625	0.570226	35.6753	1.51541	839.86	0.215138	0.624226	1.39588	0.823793	2.36524	0.0229497	0.1059	2.44504	1.13152	5.28337	0.156958	0.471148	0.654597	0.364034	1.17708	0.899125	0.974471	1.017	0.783714	1.31972	NA	NA	NA	NA	NA	0.134529	0.685536	1.38073
PAF1	202093_s_at	0.29953	0.565124	1.22286	0.836185	1.78834	0.0728435	0.441456	0.219903	0.0420278	1.15061	0.566234	0.83666	1.41318	0.4335	4.60685	0.00845959	0.48794	59.2697	2.83949	1237.15	0.759572	0.934109	1.12465	0.530014	2.38643	0.299177	0.49112	1.72659	0.615762	4.84133	0.0445848	0.28058	2.31777	1.02054	5.26392	0.791308	0.974471	1.08877	0.579895	2.0442	NA	NA	NA	NA	NA	0.935143	0.981259	0.966827
SPOPL	225659_at	0.306793	0.575989	1.17736	0.860831	1.61028	NA	NA	NA	NA	NA	0.115673	0.642025	0.438377	0.156908	1.22476	0.795757	0.954612	1.36122	0.13177	14.0617	0.184219	0.597932	1.44327	0.839748	2.48053	0.410978	0.591746	1.50458	0.568169	3.98432	0.18561	0.503465	1.50148	0.822523	2.74087	0.124248	0.606539	1.47195	0.899132	2.40971	NA	NA	NA	NA	NA	0.316966	0.79867	0.732645
ALG10	1552306_at	0.309116	0.577519	1.17371	0.86201	1.59813	NA	NA	NA	NA	NA	0.542146	0.817661	1.20871	0.657098	2.22339	0.418997	0.811245	0.39632	0.0419974	3.73998	0.00933771	0.137552	1.71158	1.14134	2.56671	0.00158066	0.0356113	2.4678	1.4091	4.32193	0.405845	0.741043	0.885822	0.665569	1.17896	0.915515	0.974471	1.01567	0.762103	1.3536	NA	NA	NA	NA	NA	0.281532	0.768221	0.745514
SCFD1	215548_s_at	0.311759	0.57963	1.0684	0.939852	1.21453	0.654594	0.876455	0.805214	0.311687	2.08019	0.86278	0.943973	0.933439	0.427429	2.03849	0.220006	0.741453	0.418108	0.103779	1.68449	0.496447	0.795562	0.696896	0.246145	1.97308	0.0818588	0.235729	3.00738	0.870061	10.3951	0.57551	0.81297	1.21747	0.611409	2.42431	0.812898	0.974471	0.937277	0.548166	1.6026	NA	NA	NA	NA	NA	0.945097	0.98362	1.01142
SHQ1	63009_at	0.319911	0.581118	1.18537	0.847858	1.65723	0.807851	0.948635	1.21549	0.252188	5.85843	0.660741	0.871633	1.33749	0.365013	4.90089	0.195272	0.741453	3.83166	0.501804	29.2576	0.635268	0.865864	1.28015	0.461365	3.55204	0.851982	0.91918	1.16007	0.243863	5.51848	0.820333	0.957889	1.08023	0.554989	2.10255	0.0064029	0.35033	1.93617	1.20411	3.11332	NA	NA	NA	NA	NA	0.0474789	0.593631	0.34215
TMEM126B	221622_s_at	0.316973	0.581118	1.16709	0.862331	1.57956	0.0240284	0.358848	0.257124	0.0790388	0.836459	0.770539	0.916027	1.1613	0.42514	3.17217	0.586939	0.893579	0.578584	0.0803644	4.16552	0.183968	0.597932	1.63839	0.790887	3.39408	0.00969035	0.071057	4.28735	1.42289	12.9183	0.25173	0.597504	1.49152	0.752867	2.95488	0.239253	0.804463	1.41819	0.792559	2.53769	NA	NA	NA	NA	NA	0.573152	0.889544	0.901198
PRKDC	208694_at	0.323181	0.581118	1.09116	0.917742	1.29736	0.370916	0.700168	0.697542	0.316893	1.53542	0.132879	0.642478	0.629227	0.343889	1.15132	0.0619354	0.688232	6.83617	0.908486	51.4407	0.480817	0.777024	1.24141	0.680488	2.26468	0.511341	0.672684	1.31447	0.581248	2.97261	0.0861747	0.368458	1.5305	0.941269	2.48857	0.646899	0.955533	1.07399	0.791334	1.45761	NA	NA	NA	NA	NA	0.701153	0.920791	0.913426
OSGEP	209450_at	0.317815	0.581118	0.883466	0.692809	1.12659	0.792938	0.946791	0.76873	0.107868	5.47841	0.676131	0.871633	0.777997	0.239594	2.52627	0.327032	0.803817	0.429871	0.079453	2.32577	0.934775	0.966683	0.961314	0.373682	2.47303	0.171898	0.361122	0.433452	0.130637	1.43819	0.778618	0.935577	1.0871	0.607308	1.94593	0.909615	0.974471	1.03134	0.605389	1.75698	NA	NA	NA	NA	NA	0.177753	0.70212	0.514104
MTFR1	203208_s_at	0.322884	0.581118	1.08232	0.925207	1.26612	0.207879	0.593941	0.266838	0.0341468	2.0852	0.323196	0.720169	0.759349	0.439789	1.31111	0.221802	0.741453	1.71504	0.721849	4.07475	0.101878	0.430291	1.46333	0.927334	2.30913	0.317511	0.508814	1.37684	0.735467	2.57754	0.220811	0.571423	1.34712	0.836092	2.17049	0.828419	0.974471	1.0336	0.766571	1.39365	NA	NA	NA	NA	NA	0.356045	0.856322	0.827993
UBE2V2	230411_at	0.321773	0.581118	0.881163	0.686074	1.13173	NA	NA	NA	NA	NA	0.16469	0.642478	0.534586	0.220985	1.29322	0.725002	0.934199	0.638387	0.0523724	7.78155	0.869867	0.956053	1.07404	0.456998	2.52421	0.671896	0.796706	1.22064	0.485178	3.07097	0.471863	0.778981	1.31645	0.622466	2.78417	0.959214	0.979507	0.989643	0.664031	1.47492	NA	NA	NA	NA	NA	0.0595906	0.593631	0.615344
NXT1	218708_at	0.320269	0.581118	1.15201	0.871499	1.5228	0.0169842	0.313555	0.0828339	0.0107144	0.640396	0.38196	0.725983	1.8429	0.468066	7.25595	0.981515	0.997863	1.02556	0.121319	8.66943	0.960592	0.98459	1.02211	0.42925	2.43381	0.0289854	0.127603	2.74461	1.10898	6.79264	0.22616	0.581337	1.34862	0.830897	2.18894	0.961605	0.979507	1.0089	0.703411	1.44706	NA	NA	NA	NA	NA	0.71358	0.920791	0.883917
SHQ1	219083_at	0.338493	0.600199	1.2301	0.804949	1.8798	0.453116	0.751199	1.49705	0.521716	4.29575	0.749388	0.902565	1.19065	0.40815	3.47332	0.0383156	0.578551	9.04873	1.12587	72.7254	0.500436	0.798443	1.35532	0.559702	3.28193	0.968428	0.978649	1.03296	0.207315	5.1468	0.981031	0.989203	0.990918	0.46713	2.10203	0.000578344	0.221506	2.09013	1.37352	3.1806	NA	NA	NA	NA	NA	0.00249923	0.243111	0.335254
YTHDF1	221741_s_at	0.337968	0.600199	1.11488	0.892531	1.39262	0.748417	0.921129	0.802492	0.20916	3.07896	0.522583	0.813024	0.724065	0.26911	1.94816	0.838331	0.969193	0.840887	0.159126	4.44359	0.871181	0.956053	1.07183	0.463468	2.47872	0.220043	0.416831	1.618	0.749903	3.491	0.104111	0.397125	2.43104	0.832809	7.09639	0.65231	0.955533	0.886644	0.525357	1.49639	NA	NA	NA	NA	NA	0.473241	0.856322	1.29681
ENY2	218482_at	0.336654	0.600199	1.18028	0.841665	1.65513	0.158716	0.544168	0.40352	0.114227	1.42548	0.24758	0.693723	0.506467	0.159858	1.60461	0.331881	0.803817	4.17676	0.232709	74.9663	0.0537697	0.298461	2.16425	0.987558	4.74301	0.00103679	0.0283636	4.22329	1.7858	9.98779	0.949512	0.989203	1.0157	0.627105	1.6451	0.930034	0.974471	1.02527	0.587339	1.78973	NA	NA	NA	NA	NA	0.577787	0.889544	0.860585
C14orf166	217768_at	0.343248	0.605283	1.23575	0.797661	1.91446	0.0192724	0.330385	0.501957	0.281819	0.894051	0.600441	0.858093	0.644244	0.12431	3.33883	0.441341	0.828595	1.7214	0.431931	6.86038	0.591278	0.843856	0.65525	0.140057	3.06556	0.00228905	0.0417479	5.05756	1.78471	14.3322	0.00812697	0.206771	2.68682	1.29235	5.58595	0.573972	0.908322	1.19214	0.64601	2.19995	NA	NA	NA	NA	NA	0.649571	0.910821	0.836011
HECTD1	224481_s_at	0.344521	0.605283	0.825075	0.553792	1.22925	NA	NA	NA	NA	NA	0.314313	0.712319	0.612044	0.235215	1.59258	0.720671	0.934199	1.32845	0.28005	6.30163	0.330341	0.682716	0.681729	0.315205	1.47445	0.0127825	0.0808698	0.278735	0.101963	0.761974	0.114313	0.414619	2.31784	0.816478	6.57996	0.535191	0.897448	1.17862	0.701101	1.98138	NA	NA	NA	NA	NA	0.120038	0.65633	0.737457
CCDC59	218936_s_at	0.348136	0.606073	1.12865	0.876522	1.45329	0.233105	0.608101	0.374255	0.0744007	1.8826	0.504786	0.805555	1.34387	0.56386	3.20289	0.0714081	0.688232	2.71939	0.916522	8.0686	0.0139582	0.15149	3.28263	1.27249	8.4682	0.334654	0.527754	0.532537	0.148056	1.91546	0.626637	0.836243	0.863666	0.478501	1.55886	0.861124	0.974471	0.956627	0.582093	1.57214	NA	NA	NA	NA	NA	0.978927	0.989258	0.994735
TCEA1	216241_s_at	0.346778	0.606073	0.878204	0.670032	1.15105	0.113116	0.502739	0.546501	0.258803	1.15402	0.0100683	0.40838	0.161205	0.0401527	0.647204	0.827403	0.964117	1.12484	0.390693	3.23849	0.620373	0.851876	1.2428	0.525846	2.93728	0.855046	0.919895	1.07572	0.491585	2.35397	0.23543	0.587894	1.55476	0.749988	3.22308	0.745797	0.974471	1.08697	0.656519	1.79966	NA	NA	NA	NA	NA	0.0171392	0.480559	0.642393
CEBPD	213006_at	0.352013	0.610049	0.957902	0.874954	1.04871	0.724384	0.90548	1.30964	0.29239	5.86599	0.206371	0.664202	0.820801	0.604246	1.11497	0.858894	0.976132	1.20696	0.151732	9.60076	0.422029	0.721594	1.1282	0.840439	1.5145	0.176709	0.365003	0.80706	0.591351	1.10145	0.559033	0.812357	1.15196	0.71672	1.85149	0.747668	0.974471	1.03174	0.852909	1.24806	NA	NA	NA	NA	NA	0.116741	0.647997	0.830984
GOLGA7	217819_at	0.356621	0.615252	0.915896	0.759843	1.104	0.09435	0.444	0.469574	0.193673	1.13851	0.266408	0.693723	0.539263	0.181475	1.60245	0.824884	0.964117	0.913904	0.411683	2.0288	0.691316	0.90695	1.17705	0.526443	2.63169	0.478546	0.647643	1.49976	0.488856	4.60111	0.984109	0.989203	1.00668	0.522816	1.93836	0.118869	0.606539	0.663474	0.396187	1.11109	NA	NA	NA	NA	NA	0.320184	0.801506	0.740266
UQCRB	205849_s_at	0.359764	0.615332	0.882889	0.676299	1.15259	0.00949361	0.310076	0.332408	0.144618	0.764047	0.369727	0.725983	0.466017	0.0878701	2.47151	0.232309	0.741453	2.11264	0.619176	7.20835	0.817517	0.934109	0.879475	0.295424	2.61819	0.573047	0.721963	0.684637	0.183328	2.55677	0.267377	0.614641	1.49579	0.734261	3.04714	0.768828	0.974471	0.904092	0.46154	1.77099	NA	NA	NA	NA	NA	0.608113	0.905179	0.893679
ARMC1	222550_at	0.359881	0.615332	1.15377	0.84946	1.5671	NA	NA	NA	NA	NA	0.385909	0.725983	0.637588	0.23052	1.76348	0.760496	0.941825	1.2108	0.353945	4.14201	0.275822	0.677179	1.73215	0.64488	4.65259	0.0135682	0.0809959	3.64324	1.30518	10.1696	0.777495	0.935577	0.899672	0.432134	1.87305	0.785641	0.974471	1.06485	0.677068	1.67474	NA	NA	NA	NA	NA	0.803762	0.939033	1.06081
RDX	212397_at	0.365886	0.61546	1.08336	0.910751	1.28868	0.304413	0.682796	0.708131	0.366496	1.36823	0.33557	0.720169	1.47139	0.67041	3.22935	0.113555	0.715871	0.330414	0.0838241	1.30241	0.593292	0.843856	1.22151	0.586137	2.54562	0.293992	0.486767	0.673077	0.321324	1.40989	0.489417	0.790914	1.16685	0.753347	1.80733	0.0961387	0.606539	1.55891	0.924031	2.63	NA	NA	NA	NA	NA	0.813992	0.939033	0.960025
DYRK2	202970_at	0.365177	0.61546	1.13172	0.865814	1.4793	0.814245	0.948635	1.40758	0.0812669	24.38	0.306381	0.705171	2.19992	0.485614	9.96603	0.256892	0.754274	2.41027	0.526722	11.0293	0.609848	0.846275	1.28399	0.491577	3.35375	0.558403	0.712895	0.778761	0.337055	1.79931	0.423408	0.754257	0.754918	0.379276	1.5026	0.403747	0.896847	1.25355	0.737501	2.13069	NA	NA	NA	NA	NA	0.951383	0.983646	0.975983
TATDN1	223231_at	0.365891	0.61546	0.910403	0.742792	1.11583	NA	NA	NA	NA	NA	0.286279	0.705171	0.692503	0.352457	1.36062	0.734188	0.934199	1.22129	0.385206	3.87209	0.544254	0.820666	0.832662	0.460693	1.50497	0.278738	0.470294	0.649223	0.297114	1.41862	0.137679	0.438465	1.67708	0.847377	3.31919	0.742606	0.974471	0.940333	0.651363	1.3575	NA	NA	NA	NA	NA	0.448125	0.856322	0.865306
LPCAT2	227889_at	0.366383	0.61546	0.934986	0.808083	1.08182	NA	NA	NA	NA	NA	0.956611	0.986329	1.01471	0.599699	1.71691	0.5464	0.88745	1.80308	0.265523	12.2441	0.492516	0.792578	1.15376	0.766881	1.73581	0.369025	0.560859	1.29628	0.735881	2.28343	0.170995	0.488563	0.685672	0.399476	1.17691	0.828376	0.974471	0.972763	0.757844	1.24863	NA	NA	NA	NA	NA	0.0893464	0.597571	0.796595
AARS2	231845_at	0.379959	0.627833	1.1473	0.844217	1.5592	NA	NA	NA	NA	NA	0.536415	0.817661	1.31998	0.547445	3.18271	0.322361	0.803817	0.559002	0.176669	1.76876	0.782744	0.934109	1.15206	0.421218	3.15098	0.864755	0.925143	0.900961	0.271328	2.99169	0.487457	0.790914	0.74006	0.316409	1.73096	0.0500933	0.491941	1.71172	0.999781	2.93061	NA	NA	NA	NA	NA	0.966459	0.987077	1.01507
ERGIC2	226422_at	0.376236	0.627833	1.19196	0.807872	1.75864	NA	NA	NA	NA	NA	0.273006	0.693723	0.684726	0.347871	1.34777	0.431094	0.817983	1.96204	0.36647	10.5045	0.00654373	0.114865	2.51167	1.29323	4.87809	0.00984369	0.071057	2.72859	1.2733	5.84718	0.853102	0.961396	0.951013	0.558839	1.6184	0.123652	0.606539	0.715448	0.467147	1.09573	NA	NA	NA	NA	NA	0.685192	0.920791	1.07298
PI4KB	206139_at	0.381945	0.627833	1.12758	0.861482	1.47588	0.973098	0.989591	0.957532	0.0768813	11.9258	0.613959	0.861342	0.664925	0.136193	3.24631	0.478388	0.847036	0.363181	0.0220775	5.97444	0.864838	0.956053	1.08107	0.440596	2.65258	0.535003	0.69603	1.3985	0.484701	4.0351	0.143516	0.44328	0.563551	0.261349	1.21519	0.236871	0.804463	1.38918	0.805764	2.39504	NA	NA	NA	NA	NA	0.580642	0.889544	0.829683
PPP2R3C	1569894_at	0.380887	0.627833	0.918531	0.759528	1.11082	NA	NA	NA	NA	NA	0.427662	0.750256	1.8931	0.3911	9.16349	0.335275	0.803817	0.199047	0.00746351	5.30844	0.986583	0.997729	1.01591	0.161432	6.39322	0.0874504	0.243093	0.140387	0.0147722	1.33417	0.834693	0.961396	0.972186	0.745922	1.26708	0.902062	0.974471	0.966179	0.558556	1.67128	NA	NA	NA	NA	NA	0.311145	0.789457	0.842667
TM7SF3	226478_at	0.379873	0.627833	0.930384	0.791985	1.09297	NA	NA	NA	NA	NA	0.187164	0.648096	1.32241	0.87302	2.00313	0.650304	0.905696	1.77261	0.149198	21.0602	0.419905	0.721182	0.833899	0.536318	1.29659	0.220034	0.416831	0.756653	0.484576	1.18149	0.75652	0.933538	1.08796	0.638521	1.85374	0.597525	0.933815	0.920555	0.677005	1.25172	NA	NA	NA	NA	NA	0.282818	0.768221	0.826888
CST3	237623_at	0.388982	0.635175	0.916792	0.752369	1.11715	NA	NA	NA	NA	NA	0.484109	0.785112	1.35994	0.574798	3.21755	0.491874	0.85691	2.71003	0.157878	46.5186	0.587895	0.843856	0.753681	0.27101	2.09599	0.546519	0.702405	1.43528	0.443427	4.64572	0.546021	0.812357	0.926798	0.724112	1.18622	0.472505	0.896847	0.840353	0.522853	1.35066	NA	NA	NA	NA	NA	0.253914	0.757885	0.629719
ERGIC2	218135_at	0.392661	0.635175	1.13349	0.850439	1.51075	0.41695	0.725131	0.678533	0.266004	1.73083	0.0340918	0.46697	0.335811	0.122392	0.921373	0.873934	0.987365	0.891418	0.215495	3.68744	0.00249314	0.098776	3.21994	1.50908	6.87044	0.0155229	0.0849325	2.22972	1.16465	4.26879	0.46337	0.774482	1.20511	0.731918	1.98422	0.157234	0.655304	0.824124	0.630355	1.07746	NA	NA	NA	NA	NA	0.666208	0.91436	1.08766
ARMC1	218185_s_at	0.392177	0.635175	1.13118	0.852937	1.50018	0.249754	0.630957	0.533105	0.182641	1.55606	0.0755034	0.581535	0.40636	0.150539	1.09691	0.342094	0.803817	1.70115	0.568473	5.09069	0.0291728	0.228024	2.37656	1.09175	5.17339	0.0082983	0.0699117	3.14155	1.34281	7.34974	0.576905	0.81297	0.816535	0.400627	1.66422	0.410296	0.896847	1.19278	0.784	1.8147	NA	NA	NA	NA	NA	0.934418	0.981259	0.982531
FBXO25	225591_at	0.393045	0.635175	0.847385	0.579487	1.23913	NA	NA	NA	NA	NA	0.414894	0.742544	0.642016	0.221256	1.86293	0.229938	0.741453	3.10308	0.488531	19.7103	0.0187112	0.166661	0.419849	0.203661	0.865523	0.125232	0.290691	1.99601	0.824981	4.82929	0.421711	0.754257	0.709693	0.307447	1.63822	0.68629	0.959303	0.920572	0.616089	1.37554	NA	NA	NA	NA	NA	0.475412	0.856322	0.772949
EGFR	201984_s_at	0.401817	0.646622	1.04772	0.939539	1.16836	0.486854	0.770443	1.36662	0.566613	3.29615	0.0151205	0.436035	1.78428	1.1184	2.84661	0.405318	0.806738	1.94969	0.404593	9.39536	0.505473	0.798443	1.12202	0.799533	1.57457	0.502585	0.666055	0.881133	0.608657	1.27559	0.436103	0.759215	1.14703	0.812168	1.61995	0.970822	0.986273	1.00382	0.818522	1.23105	NA	NA	NA	NA	NA	0.331977	0.816791	0.877634
KIAA1551	218614_at	0.407003	0.647661	1.12101	0.855748	1.4685	0.921303	0.967272	0.944212	0.302319	2.94899	0.676675	0.871633	0.832951	0.352794	1.96661	0.0416407	0.578551	5.5782	1.06724	29.1557	0.00259757	0.098776	2.68708	1.41226	5.11265	0.406985	0.590436	1.33327	0.675545	2.63138	0.39087	0.719728	0.796434	0.473537	1.33951	0.124461	0.606539	0.664371	0.394321	1.11936	NA	NA	NA	NA	NA	0.593799	0.893709	1.11495
CHD7	218829_s_at	0.407536	0.647661	1.07118	0.910318	1.26048	0.218833	0.603676	0.39556	0.0901978	1.73472	0.0767175	0.581535	0.558701	0.293248	1.06445	0.320191	0.803817	1.71537	0.591946	4.97091	0.268948	0.677179	1.27989	0.826347	1.98235	0.0734847	0.225477	2.08489	0.932535	4.66122	0.659712	0.856151	0.894411	0.544269	1.46981	0.51969	0.896847	1.09391	0.832354	1.43767	NA	NA	NA	NA	NA	0.988711	0.993901	0.997306
STAU1	213037_x_at	0.405302	0.647661	1.11849	0.859204	1.45601	0.491157	0.770443	0.677281	0.223354	2.05373	0.729831	0.895914	1.39918	0.207966	9.41363	0.297125	0.795797	2.12832	0.51449	8.80435	0.561286	0.83001	1.30905	0.527671	3.24752	0.092807	0.248567	2.98689	0.8338	10.6998	0.0836154	0.3681	2.47176	0.886707	6.89019	0.550923	0.900317	0.820589	0.428454	1.57162	NA	NA	NA	NA	NA	0.975809	0.988792	1.01531
AP3M2	203410_at	0.423918	0.670585	1.09626	0.875155	1.37322	0.112826	0.502739	5.82817	0.659581	51.4987	0.469443	0.774985	0.791067	0.419207	1.49279	0.376727	0.806738	1.89154	0.460293	7.77311	0.0447064	0.276262	1.92199	1.01556	3.63746	0.992176	0.99663	1.00399	0.453146	2.22443	0.414356	0.752124	0.784897	0.438773	1.40406	0.265202	0.805769	1.28548	0.826431	1.99953	NA	NA	NA	NA	NA	0.473911	0.856322	0.792273
UTP23	227402_s_at	0.425462	0.670585	0.902345	0.700847	1.16177	NA	NA	NA	NA	NA	0.141433	0.642478	0.550999	0.248964	1.21945	0.602809	0.893579	0.590039	0.080891	4.30389	0.130199	0.482263	1.79763	0.84106	3.84217	0.660009	0.792425	1.20887	0.51921	2.81458	0.175348	0.490207	0.674515	0.381657	1.19209	0.532233	0.897448	0.85669	0.527263	1.39194	NA	NA	NA	NA	NA	0.910308	0.981259	0.974824
C12orf66	235026_at	0.436754	0.671792	1.08752	0.880253	1.34358	NA	NA	NA	NA	NA	0.0525829	0.523371	0.491361	0.239529	1.00796	0.0752805	0.688232	9.59378	0.794252	115.883	0.547528	0.822365	1.18961	0.675601	2.09468	0.428066	0.611186	1.22656	0.740199	2.03251	0.427082	0.757279	1.11608	0.851114	1.46354	0.318938	0.832398	1.21258	0.830019	1.77147	NA	NA	NA	NA	NA	0.882207	0.963224	1.02911
RYBP	201845_s_at	0.437832	0.671792	1.13342	0.826017	1.55523	0.139008	0.530685	0.524587	0.223174	1.23308	0.564784	0.83666	1.48607	0.38582	5.72394	0.813506	0.958993	0.91058	0.41814	1.98296	0.342348	0.682914	1.4907	0.653869	3.39852	0.00402879	0.0514343	6.33131	1.79997	22.2701	0.23792	0.587894	1.60579	0.731307	3.52598	0.412795	0.896847	1.29397	0.698348	2.39759	NA	NA	NA	NA	NA	0.0688778	0.593631	0.680736
NFIB	211467_s_at	0.433205	0.671792	0.918224	0.741804	1.1366	0.0384027	0.385459	5.7178	1.09758	29.7866	0.198619	0.655785	0.719085	0.434927	1.1889	0.0915971	0.688232	0.169361	0.0215209	1.3328	0.862693	0.956053	0.953789	0.557944	1.63047	0.121088	0.285854	0.567851	0.277658	1.16134	0.362553	0.698829	1.14437	0.856045	1.52981	0.466092	0.896847	1.13029	0.813118	1.57119	NA	NA	NA	NA	NA	0.251964	0.757885	0.774547
USP2	229337_at	0.428496	0.671792	0.914962	0.734275	1.14011	NA	NA	NA	NA	NA	0.520526	0.813024	1.42706	0.482326	4.22223	0.665567	0.9104	1.43403	0.279677	7.35292	0.600377	0.843856	0.766222	0.282931	2.07505	0.172616	0.361122	0.662516	0.366641	1.19716	0.952408	0.989203	1.01033	0.720904	1.41596	0.498411	0.896847	1.1944	0.714154	1.9976	NA	NA	NA	NA	NA	0.0725387	0.593631	0.58998
KRAS	204009_s_at	0.438506	0.671792	1.06789	0.904392	1.26095	0.879618	0.967272	1.06813	0.455192	2.50642	0.124009	0.642025	0.487913	0.195533	1.21749	0.496694	0.85691	0.76448	0.352407	1.6584	0.0692993	0.349232	1.60209	0.963451	2.66408	0.887575	0.939023	1.06081	0.467954	2.40476	0.242778	0.592254	1.38994	0.799939	2.41509	0.605612	0.939067	0.904555	0.618115	1.32373	NA	NA	NA	NA	NA	0.478482	0.856322	0.88308
ARL5A	218150_at	0.435443	0.671792	0.899725	0.689897	1.17337	0.00578244	0.231297	0.385922	0.196266	0.758845	0.815419	0.924886	0.829293	0.17226	3.99239	0.645318	0.905337	1.34884	0.37719	4.82346	0.666888	0.886555	0.7923	0.274457	2.2872	0.252468	0.44727	0.428242	0.100204	1.83018	0.964188	0.989203	1.02405	0.362919	2.88955	0.56137	0.906665	0.825581	0.432377	1.57637	NA	NA	NA	NA	NA	0.679233	0.920791	1.09032
RAB21	226268_at	0.429982	0.671792	0.887365	0.659506	1.19395	NA	NA	NA	NA	NA	0.764135	0.914574	0.860961	0.323814	2.28913	0.0988696	0.688492	4.15793	0.765419	22.5868	0.846313	0.948176	0.920607	0.398836	2.12498	0.0197722	0.0961458	0.355015	0.148602	0.848142	0.272194	0.614641	0.78473	0.509092	1.20961	0.829823	0.974471	1.04785	0.684219	1.60473	NA	NA	NA	NA	NA	0.943956	0.98362	1.01765
NDUFB9	222992_s_at	0.457399	0.697943	0.907906	0.703682	1.1714	NA	NA	NA	NA	NA	0.304519	0.705171	0.567911	0.192861	1.67231	0.826422	0.964117	1.10549	0.451094	2.70923	0.810825	0.934109	1.09621	0.516682	2.32577	0.701239	0.823849	1.13923	0.585319	2.21734	0.611698	0.834015	1.15654	0.659644	2.02773	0.281914	0.805769	0.77549	0.488025	1.23228	NA	NA	NA	NA	NA	0.160591	0.70212	0.55102
MIPOL1	244246_at	0.461301	0.698334	1.04639	0.927468	1.18056	NA	NA	NA	NA	NA	0.339602	0.720169	0.829318	0.564809	1.2177	0.252012	0.754274	5.84042	0.285117	119.637	0.893752	0.961272	0.978042	0.706081	1.35475	0.894851	0.94156	0.969792	0.615362	1.52836	0.945375	0.989203	1.00717	0.821043	1.23549	0.0810458	0.606539	1.21963	0.975794	1.5244	NA	NA	NA	NA	NA	0.686359	0.920791	1.11623
AP5M1	218139_s_at	0.459871	0.698334	0.929134	0.764581	1.1291	0.37634	0.700168	0.675357	0.283051	1.6114	0.551054	0.824429	0.693208	0.207824	2.31223	0.889087	0.989164	1.0705	0.410915	2.78885	0.811153	0.934109	0.866464	0.267382	2.80782	0.181291	0.36631	2.17553	0.696044	6.79978	0.571675	0.81297	0.792546	0.354084	1.77395	0.15741	0.655304	1.47322	0.860999	2.52077	NA	NA	NA	NA	NA	0.0286001	0.550552	0.670948
STK3	204068_at	0.46757	0.702271	1.05072	0.919416	1.20078	0.878692	0.967272	0.916305	0.29825	2.81514	0.352939	0.722661	0.703434	0.334864	1.47767	0.971744	0.997863	1.03297	0.171624	6.21724	0.566189	0.831205	1.21479	0.624887	2.36157	0.131801	0.302275	1.92375	0.821489	4.50499	0.735564	0.920657	0.876701	0.40851	1.88148	0.873932	0.974471	0.968494	0.652158	1.43827	NA	NA	NA	NA	NA	0.296427	0.788604	0.82087
MRPS28	219819_s_at	0.465748	0.702271	0.941267	0.799978	1.10751	0.364661	0.70015	0.597509	0.196238	1.81931	0.856324	0.943973	0.943277	0.501309	1.7749	0.611954	0.893579	1.55403	0.282967	8.53453	0.298672	0.6809	1.3344	0.774481	2.29914	0.392661	0.579958	1.40736	0.642876	3.08095	0.353795	0.698829	1.22455	0.798025	1.87906	0.661995	0.955533	0.92512	0.652604	1.31143	NA	NA	NA	NA	NA	0.0162457	0.480559	0.618072
C11orf30	219012_s_at	0.476227	0.703935	0.854976	0.555572	1.31573	0.237211	0.612158	0.0061299	1.31407e-06	28.5949	0.192336	0.648096	0.505195	0.180985	1.41018	0.55549	0.88745	1.99712	0.200316	19.9109	0.353081	0.68995	1.23127	0.793693	1.9101	0.00739113	0.069044	0.163178	0.0433085	0.614819	0.803354	0.951742	0.936639	0.559519	1.56794	0.0968821	0.606539	1.43457	0.936911	2.19657	NA	NA	NA	NA	NA	0.690538	0.920791	1.17611
SLC25A21-AS1	230307_at	0.474265	0.703935	0.888324	0.642251	1.22868	NA	NA	NA	NA	NA	0.723941	0.895914	0.76625	0.174871	3.35756	0.334173	0.803817	0.155063	0.00352898	6.81342	0.294579	0.679611	0.570575	0.199814	1.62929	0.018434	0.0941364	0.220641	0.0627883	0.775344	0.674385	0.868843	1.05851	0.811889	1.38004	0.486259	0.896847	1.12871	0.802727	1.58706	NA	NA	NA	NA	NA	0.543433	0.874472	0.664613
TAF2	209523_at	0.471705	0.703935	1.05694	0.908981	1.22898	0.57804	0.845912	0.723671	0.231542	2.26179	0.490358	0.789105	0.777215	0.379754	1.59067	0.752086	0.941825	1.26287	0.296809	5.37327	0.327995	0.682716	1.29733	0.770065	2.18563	0.123499	0.288415	0.448713	0.161845	1.24405	0.905592	0.989203	0.967969	0.565207	1.65774	0.947106	0.974471	1.01191	0.713225	1.43568	NA	NA	NA	NA	NA	0.362515	0.856322	0.845598
KLHL42	225961_at	0.472567	0.703935	0.930303	0.763861	1.13301	NA	NA	NA	NA	NA	0.52864	0.813024	1.21684	0.660845	2.24063	0.939219	0.997863	0.955538	0.296857	3.07573	0.780936	0.934109	0.908764	0.463048	1.78351	0.213021	0.414147	0.57283	0.238333	1.37678	0.823762	0.95897	1.07056	0.587521	1.95073	0.310179	0.829924	0.863993	0.651468	1.14585	NA	NA	NA	NA	NA	0.811897	0.939033	1.06708
SSBP4	229269_x_at	0.477867	0.703935	0.897651	0.666211	1.20949	NA	NA	NA	NA	NA	0.403343	0.735621	1.4933	0.58305	3.8246	0.921199	0.997863	0.914027	0.153971	5.426	0.993347	0.997729	0.996001	0.388317	2.55466	0.429266	0.611186	0.607119	0.176153	2.09247	0.853459	0.961396	1.06087	0.566729	1.98584	0.287449	0.812851	0.754156	0.448414	1.26836	NA	NA	NA	NA	NA	0.541441	0.874472	0.791615
SSBP4	223226_x_at	0.481173	0.706089	0.88426	0.627979	1.24513	NA	NA	NA	NA	NA	0.570152	0.83666	1.32511	0.501502	3.50134	0.259132	0.754274	3.75592	0.377144	37.4047	0.927939	0.966683	1.05044	0.361576	3.05172	0.25575	0.44727	0.480914	0.136073	1.69967	0.659534	0.856151	0.809043	0.315175	2.07678	0.385663	0.896847	0.773785	0.433492	1.38121	NA	NA	NA	NA	NA	0.784872	0.939033	0.898076
MDM2	205386_s_at	0.48798	0.709649	0.833228	0.497548	1.39538	0.455175	0.751199	11.4507	0.0190548	6881.12	0.388716	0.725983	3.49553	0.203064	60.1717	0.0700026	0.688232	32.0146	0.753323	1360.55	0.127692	0.481641	0.342876	0.0864979	1.35915	0.166159	0.361122	0.370418	0.0908196	1.51079	0.031193	0.275817	0.678172	0.476339	0.965526	0.123895	0.606539	1.38118	0.915365	2.08404	NA	NA	NA	NA	NA	0.723313	0.920791	1.16859
C7orf31	229146_at	0.4884	0.709649	1.10477	0.833415	1.46448	NA	NA	NA	NA	NA	0.00258811	0.247812	2.75686	1.42531	5.33238	0.539739	0.88745	0.447693	0.0343105	5.84162	0.72063	0.926178	0.895526	0.489144	1.63953	0.968014	0.978649	1.01471	0.497071	2.07139	0.950243	0.989203	0.989071	0.70038	1.39676	0.639033	0.952333	1.11037	0.716941	1.71968	NA	NA	NA	NA	NA	0.580059	0.889544	0.84296
ZBTB48	205025_at	0.489158	0.709649	0.885094	0.626282	1.25086	0.252626	0.631565	3.22417	0.433875	23.9591	0.659986	0.871633	1.27969	0.42652	3.83944	0.0965542	0.688232	6.54652	0.713815	60.0393	0.321717	0.682716	0.579693	0.197164	1.70438	0.436947	0.614808	0.609343	0.174756	2.12467	0.508415	0.800928	1.13114	0.785067	1.62977	0.519038	0.896847	1.20892	0.679124	2.15202	NA	NA	NA	NA	NA	0.0401869	0.588238	0.512719
CCDC91	218545_at	0.492843	0.712297	1.06232	0.893753	1.26268	0.811217	0.948635	0.820678	0.162146	4.15375	0.342221	0.720169	0.687076	0.316701	1.49059	0.500949	0.860375	1.66609	0.376745	7.36799	0.151942	0.529036	1.48015	0.865614	2.53098	0.169255	0.361122	0.522954	0.20751	1.31792	0.132079	0.428697	1.52999	0.879671	2.66109	0.508228	0.896847	0.891699	0.634954	1.25226	NA	NA	NA	NA	NA	0.623629	0.905179	0.922424
PUS3	221277_s_at	0.49912	0.716138	1.09418	0.842815	1.42052	0.398469	0.714782	0.388377	0.0432323	3.48897	0.437836	0.753238	1.47844	0.550608	3.96978	0.608918	0.893579	0.742728	0.237678	2.32097	0.965374	0.98459	1.02016	0.414304	2.51198	0.0893101	0.244327	3.00454	0.844558	10.6888	0.89016	0.982955	0.940156	0.391606	2.2571	0.241549	0.804463	1.48246	0.767061	2.86508	NA	NA	NA	NA	NA	0.470476	0.856322	0.766748
UQCRB	209066_x_at	0.49924	0.716138	0.911662	0.697145	1.19219	0.00424609	0.203812	0.270863	0.11064	0.663111	0.655517	0.871633	0.724763	0.176187	2.98138	0.23676	0.749414	2.15479	0.604068	7.68641	0.502444	0.798443	0.705342	0.254302	1.95636	0.629016	0.76969	0.73248	0.207148	2.59007	0.406316	0.741043	1.27651	0.717423	2.27131	0.835473	0.974471	0.937805	0.511607	1.71905	NA	NA	NA	NA	NA	0.630927	0.90844	0.905424
EGFR	210984_x_at	0.50546	0.722355	1.06925	0.87799	1.30218	0.915947	0.967272	1.08139	0.25287	4.62454	0.00919069	0.40838	2.20784	1.21663	4.0066	0.7333	0.934199	0.577039	0.0244139	13.6387	0.371431	0.699011	1.22294	0.786569	1.90141	0.373481	0.560954	1.3707	0.684477	2.74488	0.77924	0.935577	0.944925	0.635874	1.40418	0.511836	0.896847	0.887412	0.621059	1.268	NA	NA	NA	NA	NA	0.190075	0.70212	0.595743
PNN	212036_s_at	0.513714	0.731421	1.07541	0.864605	1.3376	0.31308	0.68491	0.687951	0.332619	1.42288	0.0777222	0.581535	0.464078	0.197767	1.089	0.337881	0.803817	1.54056	0.636579	3.72827	0.533644	0.817972	1.26708	0.601306	2.67001	0.0947067	0.249533	0.483306	0.205994	1.13394	0.0729883	0.343785	1.79093	0.947149	3.38641	0.0479203	0.482986	1.43232	1.0033	2.04481	NA	NA	NA	NA	NA	0.866372	0.957138	1.03057
GPANK1	225472_at	0.522388	0.735551	1.18846	0.700218	2.01712	NA	NA	NA	NA	NA	0.519342	0.813024	1.34227	0.548258	3.28622	0.0169179	0.570226	9.57219	1.4997	61.0967	0.352436	0.68995	0.711004	0.346459	1.45912	0.0995047	0.254924	2.6943	0.82849	8.76201	0.1693	0.488563	0.632954	0.329709	1.2151	0.0647556	0.551142	1.80154	0.96462	3.36457	NA	NA	NA	NA	NA	0.162062	0.70212	0.614587
C8orf76	225702_at	0.521787	0.735551	1.07284	0.865181	1.33035	NA	NA	NA	NA	NA	0.542261	0.817661	0.842695	0.48597	1.46127	0.996635	0.997863	0.99559	0.127688	7.7627	0.404709	0.709446	1.23972	0.747836	2.05513	0.0529194	0.19303	2.02961	0.991122	4.1562	0.898463	0.987416	1.03602	0.601575	1.78423	0.23771	0.804463	1.19022	0.891436	1.58914	NA	NA	NA	NA	NA	0.17406	0.70212	0.743578
TBC1D15	230072_at	0.520173	0.735551	0.897975	0.646879	1.24654	NA	NA	NA	NA	NA	0.109755	0.642025	2.0994	0.845983	5.20991	0.304326	0.803817	2.61529	0.417702	16.3747	0.327799	0.682716	0.63831	0.259733	1.56869	0.00815859	0.0699117	0.412558	0.214093	0.794999	0.448085	0.76692	0.909685	0.71233	1.16172	0.982877	0.988036	1.00617	0.573798	1.76434	NA	NA	NA	NA	NA	0.924377	0.981259	0.969426
NAP1L1	1556121_at	0.524296	0.735551	0.915444	0.697475	1.20153	NA	NA	NA	NA	NA	0.82227	0.924886	0.924287	0.465005	1.8372	0.175566	0.729417	1.61736	0.806622	3.24298	0.391451	0.703877	1.28952	0.7209	2.30665	0.0048076	0.0583949	0.36724	0.183039	0.736813	0.719253	0.90894	1.07416	0.727206	1.58666	0.519928	0.896847	0.886599	0.614475	1.27923	NA	NA	NA	NA	NA	0.17862	0.70212	0.767139
FGFR1OP2	233898_s_at	0.542774	0.747778	0.898358	0.636124	1.26869	NA	NA	NA	NA	NA	0.40894	0.738793	0.661565	0.24814	1.7638	0.0944297	0.688232	2.05093	0.88385	4.75908	0.125734	0.481641	1.6203	0.873573	3.00534	0.015225	0.0845099	0.327186	0.132726	0.806553	0.55596	0.812357	0.823825	0.43221	1.57027	0.042375	0.477341	0.70516	0.503264	0.98805	NA	NA	NA	NA	NA	0.833239	0.945745	0.963655
VCPIP1	234988_at	0.54116	0.747778	0.941727	0.776765	1.14172	NA	NA	NA	NA	NA	0.674671	0.871633	0.767236	0.222646	2.64389	0.198674	0.741453	2.62855	0.602152	11.4743	0.692755	0.90695	1.16889	0.539	2.53488	0.512856	0.672684	1.30587	0.587177	2.90425	0.384788	0.716201	0.890911	0.6866	1.15602	0.537881	0.897448	0.871388	0.562322	1.35032	NA	NA	NA	NA	NA	0.857939	0.957138	0.945614
STAU1	208948_s_at	0.541059	0.747778	1.0998	0.810647	1.4921	0.134316	0.530685	0.58316	0.287874	1.18133	0.1751	0.648096	3.63692	0.562662	23.5083	0.570413	0.891707	0.755082	0.286143	1.99253	0.296332	0.679611	1.61949	0.655279	4.00247	0.224065	0.418618	2.06001	0.642516	6.60472	0.0459378	0.283777	2.53283	1.0169	6.30857	0.502782	0.896847	0.8126	0.442878	1.49097	NA	NA	NA	NA	NA	0.954826	0.983646	0.973609
POLR2K	202634_at	0.541402	0.747778	0.916482	0.69273	1.21251	0.0305586	0.358848	0.173941	0.035648	0.848731	0.485586	0.785112	0.73143	0.303681	1.76169	0.0377442	0.578551	3.63407	1.07581	12.2758	0.620557	0.851876	1.18581	0.603925	2.32835	0.130599	0.301322	0.391536	0.116092	1.32051	0.914558	0.989203	1.04604	0.459684	2.38032	0.756901	0.974471	0.930792	0.59107	1.46577	NA	NA	NA	NA	NA	0.133483	0.685536	0.725858
RAB30-AS1	228612_at	0.542436	0.747778	0.921918	0.709717	1.19757	NA	NA	NA	NA	NA	0.0215187	0.448934	0.423929	0.203947	0.881191	0.665379	0.9104	1.45554	0.265611	7.9763	0.460017	0.752934	0.817465	0.478921	1.39532	0.670008	0.796706	1.1652	0.576774	2.35392	0.676019	0.868843	1.12758	0.642066	1.98022	0.413526	0.896847	0.845025	0.564393	1.26519	NA	NA	NA	NA	NA	0.308648	0.789457	1.37652
SRP54	203605_at	0.550285	0.750787	1.03815	0.918142	1.17384	0.325885	0.691961	0.611946	0.229723	1.63013	0.269176	0.693723	0.671806	0.331751	1.36043	0.627618	0.893752	0.714421	0.183594	2.78003	0.749363	0.934109	1.0915	0.63789	1.86769	0.750715	0.855725	1.13917	0.509891	2.54507	0.325666	0.680654	1.35983	0.73672	2.50997	0.628025	0.948127	1.08292	0.784604	1.49465	NA	NA	NA	NA	NA	0.22783	0.739481	0.76188
ERICH1	227017_at	0.551894	0.750787	1.07563	0.845956	1.36767	NA	NA	NA	NA	NA	0.988594	0.995216	1.01033	0.246755	4.13681	0.850431	0.972284	1.1467	0.276387	4.75757	0.2568	0.674209	1.60237	0.709338	3.61971	0.383271	0.571178	0.677187	0.281935	1.62655	0.980092	0.989203	0.993904	0.61485	1.60665	0.441546	0.896847	1.15799	0.797004	1.68249	NA	NA	NA	NA	NA	0.960532	0.983646	0.982421
TMEM55B	225287_s_at	0.551119	0.750787	1.24673	0.603763	2.57441	NA	NA	NA	NA	NA	0.273226	0.693723	1.95276	0.589829	6.46504	0.214824	0.741453	3.39765	0.491887	23.4688	0.359048	0.694522	1.61858	0.578399	4.52938	0.393705	0.579958	0.557683	0.145746	2.13392	0.00159934	0.128223	5.17054	1.86386	14.3436	0.111763	0.606539	0.575891	0.291725	1.13686	NA	NA	NA	NA	NA	0.0844963	0.597571	0.47834
FAM91A1	226294_x_at	0.552799	0.750787	1.07116	0.853646	1.34409	NA	NA	NA	NA	NA	0.906138	0.958704	0.956113	0.453448	2.016	0.855013	0.974613	0.907907	0.322095	2.55917	0.284157	0.679611	1.56941	0.687927	3.58039	0.37347	0.560954	1.63758	0.552688	4.85206	0.0691169	0.335086	2.04775	0.94543	4.43533	0.89965	0.974471	1.02879	0.661858	1.59913	NA	NA	NA	NA	NA	0.510964	0.856322	0.885099
TBC1D15	218268_at	0.557027	0.753857	1.0653	0.862549	1.31571	0.758023	0.92348	0.816277	0.224365	2.96975	0.222943	0.668285	2.27812	0.606074	8.56304	0.438078	0.826522	1.64235	0.468669	5.75527	0.0984953	0.423862	2.26368	0.858825	5.96658	0.821944	0.891797	1.13167	0.385367	3.32325	0.070398	0.33703	0.415028	0.160089	1.07595	0.79051	0.974471	1.0881	0.583599	2.02874	NA	NA	NA	NA	NA	0.788392	0.939033	0.944146
MIPOL1	1552572_a_at	0.56911	0.761857	1.11108	0.773166	1.59668	NA	NA	NA	NA	NA	0.67335	0.871633	0.574864	0.043822	7.54115	0.412956	0.810938	0.112753	0.000606648	20.9566	0.841067	0.948176	0.930172	0.458462	1.88723	0.0551612	0.195372	0.0306228	0.000868252	1.08005	0.890563	0.982955	1.01814	0.788076	1.31538	0.0283401	0.464983	1.58903	1.05035	2.40396	NA	NA	NA	NA	NA	0.5175	0.856322	2.40308
IFT46	218483_s_at	0.578962	0.761857	1.0981	0.78903	1.52823	0.714783	0.90548	1.60251	0.127758	20.1009	0.493716	0.791186	1.42335	0.51793	3.91156	0.121378	0.715871	4.19032	0.683785	25.6788	0.309855	0.682716	0.602845	0.226988	1.60106	0.30794	0.500079	1.70505	0.611295	4.7558	0.250983	0.597504	1.82352	0.653805	5.08594	0.295824	0.812851	1.45207	0.721596	2.92201	NA	NA	NA	NA	NA	0.104762	0.646192	0.53264
PNN	1567213_at	0.580841	0.761857	1.07299	0.835586	1.37784	NA	NA	NA	NA	NA	0.138769	0.642478	0.653836	0.372528	1.14757	0.516945	0.882867	0.524356	0.0744181	3.69465	0.533377	0.817972	1.24002	0.630139	2.44016	0.40087	0.586004	0.621865	0.205291	1.88375	0.121153	0.414619	1.76622	0.860297	3.62613	0.628774	0.948127	1.07426	0.803509	1.43624	NA	NA	NA	NA	NA	0.21532	0.7298	1.37916
RNMT	202683_s_at	0.579479	0.761857	1.06905	0.844171	1.35385	0.868675	0.967272	1.21786	0.117743	12.5967	0.390476	0.725983	1.66925	0.518385	5.37516	0.887619	0.989164	0.857488	0.101661	7.23271	0.809311	0.934109	1.11217	0.468994	2.6374	0.913832	0.948504	0.928158	0.24052	3.58173	0.581738	0.813705	1.30452	0.506601	3.3592	0.599787	0.933815	1.16118	0.664469	2.0292	NA	NA	NA	NA	NA	0.852663	0.957138	0.934683
CFL2	224663_s_at	0.580204	0.761857	1.05611	0.870337	1.28155	NA	NA	NA	NA	NA	0.738607	0.898052	1.1018	0.623456	1.94717	0.246286	0.754274	0.487384	0.144619	1.64254	0.572945	0.831205	1.14721	0.711669	1.84928	0.439837	0.614808	0.766192	0.389825	1.50593	0.17399	0.489987	1.47235	0.84293	2.57177	0.678854	0.955533	0.937685	0.691475	1.27156	NA	NA	NA	NA	NA	0.171505	0.70212	1.57119
BRMS1L	224484_s_at	0.574733	0.761857	1.04555	0.894896	1.22156	NA	NA	NA	NA	NA	0.979475	0.989813	1.00701	0.591338	1.71488	0.63045	0.893752	2.35698	0.0716778	77.5048	0.788137	0.934109	1.04844	0.742546	1.48033	0.688883	0.811823	1.13207	0.616796	2.07781	0.359829	0.698829	1.21636	0.799822	1.84983	0.827886	0.974471	0.974309	0.770543	1.23196	NA	NA	NA	NA	NA	0.661068	0.91436	1.14501
MDM1	213761_at	0.57527	0.761857	0.931881	0.728087	1.19272	0.0286562	0.358848	5.61493	1.19717	26.3351	0.749222	0.902565	1.12711	0.54119	2.34737	0.555059	0.88745	1.35885	0.490822	3.76203	0.886056	0.958643	1.0518	0.527159	2.09857	0.0483659	0.179564	0.464281	0.216747	0.994506	0.0992524	0.391894	0.513425	0.232407	1.13424	0.398769	0.896847	1.16085	0.820957	1.64146	NA	NA	NA	NA	NA	0.0691374	0.593631	0.735442
METTL1	204027_s_at	0.573046	0.761857	1.07896	0.828363	1.40537	0.117971	0.514782	2.19799	0.818897	5.89957	0.333916	0.720169	0.544879	0.159004	1.8672	0.0101919	0.48794	0.000772599	3.26523e-06	0.182808	0.533924	0.817972	1.24696	0.622049	2.49967	0.251813	0.44727	1.45309	0.766865	2.75337	0.721456	0.90894	0.847905	0.342318	2.10022	0.834835	0.974471	0.941493	0.534188	1.65936	NA	NA	NA	NA	NA	0.618448	0.905179	1.12684
RB1CC1	202034_x_at	0.569946	0.761857	0.946647	0.783503	1.14376	0.966087	0.989591	1.04828	0.119257	9.2145	0.083735	0.594043	0.531047	0.259193	1.08803	0.56923	0.891707	1.33878	0.49022	3.65618	0.59596	0.843856	1.21973	0.585318	2.54175	0.0442702	0.171517	0.407511	0.169931	0.977253	0.233408	0.587894	0.647189	0.316387	1.32386	0.790484	0.974471	1.05004	0.732424	1.5054	NA	NA	NA	NA	NA	0.820514	0.939501	0.960084
NUBPL	220176_at	0.595928	0.763153	1.07449	0.82389	1.40132	0.554549	0.826657	3.7182	0.0477278	289.663	0.995216	0.995216	0.99835	0.581923	1.71277	0.317402	0.803817	4.14479	0.255265	67.2998	0.0972258	0.423165	0.54351	0.264409	1.11722	0.882691	0.936484	1.0687	0.44218	2.58291	0.0344926	0.275817	1.86487	1.04653	3.32313	0.0324061	0.472244	1.4468	1.03146	2.0294	NA	NA	NA	NA	NA	0.426256	0.856322	0.785503
FBXO33	227521_at	0.589409	0.763153	0.904359	0.627749	1.30285	NA	NA	NA	NA	NA	0.0865492	0.594043	0.43594	0.168687	1.1266	0.758427	0.941825	0.735444	0.103773	5.21213	0.247014	0.666241	0.573816	0.224055	1.46957	0.718375	0.838835	0.807113	0.251849	2.5866	0.0865827	0.368458	1.66179	0.929615	2.97064	0.331069	0.851002	1.21061	0.823432	1.77983	NA	NA	NA	NA	NA	0.189908	0.70212	0.689765
SLC25A36	223698_at	0.601713	0.763153	1.11055	0.749099	1.64639	NA	NA	NA	NA	NA	0.703939	0.883963	0.734421	0.149462	3.60877	0.797587	0.954612	1.33393	0.147523	12.0617	0.927065	0.966683	1.05121	0.360841	3.06239	0.138785	0.314524	0.648432	0.365403	1.15069	0.254948	0.599049	0.81824	0.579283	1.15577	0.0418294	0.477341	1.5273	1.01578	2.29641	NA	NA	NA	NA	NA	0.0113739	0.480559	2.34605
SETDB1	203155_at	0.597331	0.763153	0.937865	0.739215	1.1899	0.925945	0.967272	1.11331	0.115786	10.7047	0.371051	0.725983	0.631202	0.230311	1.7299	0.39969	0.806738	0.440905	0.0655602	2.96517	0.306028	0.681447	0.594885	0.220049	1.60823	0.648536	0.783562	0.751621	0.220183	2.56575	0.277973	0.616965	0.687877	0.34991	1.35228	0.219914	0.779881	1.35218	0.834995	2.1897	NA	NA	NA	NA	NA	0.189637	0.70212	0.572529
XPOT	227117_at	0.5932	0.763153	1.06223	0.851188	1.3256	NA	NA	NA	NA	NA	0.859224	0.943973	0.926094	0.396438	2.16339	0.190216	0.741453	0.298909	0.0490716	1.82074	0.337984	0.682716	1.37315	0.717809	2.62679	0.940544	0.969504	0.971658	0.456447	2.06841	0.139308	0.438465	1.6724	0.845756	3.30703	0.538937	0.897448	1.12935	0.766142	1.66474	NA	NA	NA	NA	NA	0.457459	0.856322	0.853964
INTS4	1569253_at	0.601755	0.763153	1.09159	0.78546	1.51703	NA	NA	NA	NA	NA	0.855763	0.943973	1.30218	0.0755467	22.4453	0.348111	0.806738	7.01147	0.119941	409.873	0.378669	0.699011	0.797506	0.481903	1.3198	0.070438	0.219331	3.37727	0.903476	12.6245	0.0790361	0.356127	0.805978	0.633554	1.02533	0.483888	0.896847	1.14879	0.779087	1.69392	NA	NA	NA	NA	NA	0.0846865	0.597571	1.84011
RRS1	209567_at	0.596082	0.763153	0.951559	0.791946	1.14334	0.624862	0.862695	0.529534	0.0414158	6.77052	0.119183	0.642025	0.425926	0.145579	1.24614	0.965651	0.997863	1.07747	0.036104	32.1554	0.326972	0.682716	1.43586	0.696578	2.95973	0.238063	0.436258	1.89661	0.654937	5.49231	0.445904	0.76692	1.1831	0.767833	1.82295	0.211292	0.770713	0.779585	0.527608	1.1519	NA	NA	NA	NA	NA	0.865728	0.957138	1.05225
COX6C	201754_at	0.601404	0.763153	0.921164	0.67691	1.25355	0.0140247	0.310076	0.282823	0.103257	0.774659	0.185944	0.648096	0.417247	0.114258	1.52371	0.904844	0.994046	1.07445	0.331026	3.48749	0.374915	0.699011	1.53433	0.595995	3.94999	0.0935842	0.248908	1.8436	0.901849	3.76877	0.871499	0.975977	1.05166	0.571264	1.93602	0.450103	0.896847	0.804241	0.45693	1.41554	NA	NA	NA	NA	NA	0.121669	0.65633	0.667711
WRAP73	236381_s_at	0.598939	0.763153	1.09426	0.782223	1.53077	NA	NA	NA	NA	NA	0.664949	0.871633	1.18708	0.54628	2.57957	0.283611	0.78146	3.74893	0.334855	41.9719	0.0682143	0.348348	2.36991	0.93751	5.99086	0.465919	0.637141	0.737307	0.324997	1.6727	0.17058	0.488563	1.81568	0.773646	4.26122	0.681098	0.955533	0.903507	0.556881	1.46589	NA	NA	NA	NA	NA	0.358398	0.856322	0.759928
LYPLA1	212449_s_at	0.59822	0.763153	1.0564	0.861388	1.29557	0.0875311	0.441456	0.573809	0.303417	1.08516	0.131421	0.642478	0.560944	0.264668	1.18888	0.783527	0.949945	1.11682	0.507758	2.45646	0.0483873	0.280793	2.02994	1.00503	4.10004	0.721184	0.839554	1.15465	0.524171	2.54348	0.423003	0.754257	1.23416	0.737657	2.06486	0.412543	0.896847	1.18615	0.788509	1.78432	NA	NA	NA	NA	NA	0.452943	0.856322	0.87258
GZF1	225884_s_at	0.606615	0.766778	1.08872	0.787764	1.50466	NA	NA	NA	NA	NA	0.257283	0.693723	1.97553	0.608288	6.4159	0.473058	0.847036	1.57475	0.455518	5.44399	0.931926	0.966683	0.956617	0.345769	2.64661	0.33027	0.527055	1.79565	0.552623	5.83467	0.162026	0.477353	2.05536	0.748716	5.64233	0.949028	0.974471	1.0119	0.704078	1.4543	NA	NA	NA	NA	NA	0.115884	0.647997	0.581806
GALNT10	207357_s_at	0.609816	0.768287	0.950125	0.780634	1.15642	0.0385459	0.385459	2.69328	1.0536	6.88471	0.281889	0.705171	0.656022	0.304408	1.41377	0.421508	0.811245	2.10477	0.342861	12.9209	0.693829	0.90695	0.906573	0.556316	1.47735	0.758155	0.859093	0.927073	0.572505	1.50124	0.0750863	0.346482	1.3634	0.969134	1.91806	0.451457	0.896847	0.898167	0.679124	1.18786	NA	NA	NA	NA	NA	0.0692833	0.593631	0.688279
CAND1	1556318_s_at	0.614682	0.770468	0.88427	0.547793	1.42743	NA	NA	NA	NA	NA	0.892584	0.954915	1.1645	0.127695	10.6195	0.933228	0.997863	0.8383	0.0135356	51.9184	0.654156	0.883064	0.711521	0.160515	3.15398	0.0192308	0.0961458	0.0889873	0.0117403	0.674491	0.0621775	0.324085	0.812073	0.652511	1.01065	0.0938522	0.606539	1.78932	0.905909	3.53422	NA	NA	NA	NA	NA	0.70758	0.920791	0.826405
IPO8	225528_at	0.615569	0.770468	1.11426	0.730452	1.69973	NA	NA	NA	NA	NA	0.112714	0.642025	0.356996	0.0999743	1.27479	0.807225	0.958993	0.804712	0.14051	4.60865	0.0107644	0.143729	3.31512	1.3197	8.32763	0.99663	0.99663	1.00256	0.306287	3.28165	0.452875	0.770894	1.38155	0.594097	3.21273	0.825353	0.974471	1.06739	0.598055	1.90506	NA	NA	NA	NA	NA	0.720394	0.920791	0.899086
TMEM218	226073_at	0.633811	0.778043	1.08086	0.784924	1.48838	NA	NA	NA	NA	NA	0.265239	0.693723	1.7839	0.644389	4.93846	0.341078	0.803817	0.390076	0.0561624	2.70927	0.929568	0.966683	0.96137	0.401325	2.30295	0.901586	0.945615	1.08426	0.30081	3.90815	0.516525	0.800928	1.27259	0.614316	2.63623	0.378383	0.896847	1.29774	0.726682	2.31756	NA	NA	NA	NA	NA	0.25246	0.757885	0.644093
TMEM126B	1554537_at	0.625822	0.778043	1.17297	0.617723	2.22729	NA	NA	NA	NA	NA	0.824684	0.924886	0.774613	0.0808635	7.42023	0.272739	0.762476	0.334539	0.0472739	2.3674	0.774756	0.934109	1.20598	0.334372	4.3496	0.0169885	0.0903693	12.4866	1.57086	99.2538	0.0552049	0.316788	0.675755	0.452675	1.00877	0.246221	0.805769	1.61378	0.718683	3.62368	NA	NA	NA	NA	NA	0.486686	0.856322	1.76245
FGFR1OP2	243619_at	0.632873	0.778043	1.11775	0.707925	1.76482	NA	NA	NA	NA	NA	0.963856	0.986329	1.03057	0.280189	3.79057	0.114928	0.715871	17.6363	0.497454	625.259	0.00552514	0.114865	2.33945	1.28346	4.26427	0.188743	0.374548	0.431093	0.12292	1.51188	0.969891	0.989203	0.994515	0.74744	1.32326	0.177646	0.714688	0.667254	0.370529	1.2016	NA	NA	NA	NA	NA	0.384013	0.856322	1.54076
LEMD3	218604_at	0.632128	0.778043	1.0506	0.858353	1.28591	0.106547	0.491757	3.53758	0.762686	16.4084	0.177383	0.648096	0.47728	0.162935	1.39808	0.57428	0.893579	1.90136	0.202031	17.8942	0.732824	0.929573	0.823601	0.270277	2.50971	0.66952	0.796706	0.829887	0.352486	1.95387	0.568415	0.812357	1.14547	0.718291	1.82671	0.203679	0.750088	1.4077	0.830849	2.38507	NA	NA	NA	NA	NA	0.860206	0.957138	0.952957
MDM2	217542_at	0.625063	0.778043	0.943997	0.749178	1.18948	0.0804873	0.441456	15.5561	0.716748	337.624	0.515266	0.813024	1.31192	0.579078	2.9722	0.454498	0.832884	1.73343	0.410065	7.32758	0.433651	0.734905	0.731799	0.33491	1.59903	0.0542525	0.194194	0.608671	0.367136	1.00911	0.38697	0.716201	0.885793	0.672996	1.16588	0.124622	0.606539	1.29467	0.93113	1.80015	NA	NA	NA	NA	NA	0.48467	0.856322	0.851551
FNTA	200090_at	0.633379	0.778043	0.958078	0.803479	1.14242	0.157699	0.544168	0.523664	0.213457	1.28468	0.340051	0.720169	0.626362	0.239573	1.63762	0.377215	0.806738	1.87262	0.465297	7.53648	0.668967	0.886555	1.18676	0.541348	2.60167	0.0750358	0.225709	2.04969	0.930111	4.51691	0.528898	0.812357	0.803869	0.407442	1.58601	0.698777	0.968063	1.1164	0.639163	1.94999	NA	NA	NA	NA	NA	0.612675	0.905179	0.86062
TM7SF3	217974_at	0.638632	0.781457	0.941787	0.733233	1.20966	0.120985	0.518507	5.85727	0.627131	54.7057	0.0650013	0.581535	1.46449	0.976562	2.1962	0.168057	0.716064	0.366894	0.0881841	1.52648	0.203092	0.609032	0.735517	0.458311	1.18039	0.0596748	0.200246	0.584673	0.334444	1.02212	0.661673	0.856151	0.896968	0.551152	1.45976	0.32829	0.849562	0.856096	0.62695	1.16899	NA	NA	NA	NA	NA	0.41465	0.856322	0.857292
RAB6A	201047_x_at	0.646024	0.781458	1.08655	0.76245	1.54842	0.0457725	0.388835	0.477378	0.231078	0.986206	0.299944	0.705171	2.18191	0.499055	9.53948	0.908398	0.994046	1.0875	0.260558	4.53891	0.704097	0.912657	0.803699	0.260209	2.48236	0.0815686	0.235729	0.225151	0.0420515	1.20549	0.0231021	0.248306	1.90567	1.09253	3.32401	0.114067	0.606539	1.87317	0.859978	4.08005	NA	NA	NA	NA	NA	0.72654	0.920791	0.904424
IMPA1	203011_at	0.641836	0.781458	1.05928	0.831045	1.35019	0.999363	0.999712	0.999547	0.328403	3.04228	0.165494	0.642478	0.511794	0.198595	1.31893	0.0667023	0.688232	2.69433	0.934015	7.77229	0.0457898	0.276262	2.32648	1.01592	5.32771	0.775755	0.86137	1.13716	0.469609	2.75364	0.119616	0.414619	0.667057	0.400619	1.1107	0.20361	0.750088	1.31192	0.863245	1.9938	NA	NA	NA	NA	NA	0.514573	0.856322	0.878917
ATP5L	207573_x_at	0.648612	0.781458	1.12677	0.674348	1.88273	0.000855379	0.0532089	0.0234078	0.00257525	0.212767	0.442903	0.75392	1.90876	0.366108	9.95164	0.956748	0.997863	0.92793	0.0621687	13.8503	0.66326	0.886555	1.26963	0.433498	3.7185	0.0249012	0.113538	3.64624	1.17729	11.293	0.310355	0.6606	1.39089	0.735279	2.63108	0.444999	0.896847	1.37024	0.610601	3.07493	NA	NA	NA	NA	NA	0.191639	0.70212	0.511972
CFL2	233496_s_at	0.648835	0.781458	1.03735	0.885901	1.21469	NA	NA	NA	NA	NA	0.808372	0.924886	0.947888	0.615065	1.46081	0.431417	0.817983	0.203461	0.00385301	10.7439	0.338684	0.682716	1.22002	0.811786	1.83355	0.765623	0.859923	0.903229	0.462575	1.76366	0.928862	0.989203	0.981514	0.651616	1.47843	0.899966	0.974471	1.01608	0.792367	1.30295	NA	NA	NA	NA	NA	0.485869	0.856322	1.18581
EGFR	211607_x_at	0.647393	0.781458	1.04946	0.853337	1.29066	0.458	0.751199	1.62069	0.452786	5.80107	0.0407828	0.502307	1.93776	1.02812	3.65221	0.141857	0.715871	0.0426283	0.000632863	2.87135	0.405663	0.709446	1.2079	0.773898	1.88529	0.35248	0.546559	1.37531	0.702517	2.69243	0.588068	0.813705	0.883225	0.563542	1.38426	0.391751	0.896847	0.853538	0.594056	1.22636	NA	NA	NA	NA	NA	0.241738	0.757885	0.664698
MDM1	220397_at	0.65355	0.78467	0.947168	0.747291	1.20051	0.0145464	0.310076	3842.63	5.12065	2.88358e+06	0.629164	0.87112	0.78569	0.295194	2.0912	0.496202	0.85691	1.91227	0.295536	12.3734	0.170527	0.58314	0.682714	0.395535	1.1784	0.337076	0.527754	0.79714	0.501759	1.26641	0.840929	0.961396	0.975608	0.766555	1.24167	0.0566863	0.511946	1.25868	0.993473	1.5947	NA	NA	NA	NA	NA	0.495623	0.856322	0.835416
RAB2A	208734_x_at	0.679619	0.813419	1.07546	0.761475	1.51891	0.142414	0.530685	0.469378	0.170854	1.2895	0.0750416	0.581535	0.400479	0.146228	1.0968	0.603147	0.893579	1.68508	0.235641	12.0501	0.130954	0.482263	1.92372	0.823028	4.49645	0.00194473	0.0372416	3.03086	1.50299	6.11192	0.818117	0.957889	1.07346	0.586705	1.96403	0.727165	0.974471	0.921725	0.583104	1.45699	NA	NA	NA	NA	NA	0.505445	0.856322	1.25979
MDM2	229711_s_at	0.685448	0.8153	0.946401	0.724943	1.23551	NA	NA	NA	NA	NA	0.289183	0.705171	1.55614	0.686937	3.52519	0.206435	0.741453	1.69767	0.746931	3.85857	0.346128	0.686876	0.726747	0.374119	1.41175	0.0198316	0.0961458	0.505166	0.284391	0.897331	0.565517	0.812357	0.816745	0.409495	1.62901	0.311424	0.829924	1.18117	0.855652	1.63052	NA	NA	NA	NA	NA	0.510941	0.856322	0.904544
ABCF1	200045_at	0.684125	0.8153	1.05042	0.828782	1.33134	0.39479	0.714782	0.548133	0.137239	2.18924	0.630027	0.87112	1.39197	0.362418	5.34626	0.568789	0.891707	0.645781	0.143506	2.90604	0.150878	0.529036	1.84576	0.799814	4.25955	0.169717	0.361122	2.19175	0.715073	6.71789	0.274422	0.614641	1.529	0.714018	3.27421	0.912343	0.974471	1.03365	0.573424	1.86324	NA	NA	NA	NA	NA	0.396421	0.856322	0.700366
COPS5	201652_at	0.697326	0.82686	1.04982	0.82168	1.34131	0.184239	0.552716	0.571374	0.250101	1.30534	0.158307	0.642478	0.420345	0.126094	1.40126	0.371229	0.806738	1.61858	0.563285	4.65091	0.117481	0.473634	2.0216	0.837446	4.88017	0.0573422	0.197856	2.73352	0.969128	7.71018	0.630417	0.838367	1.14901	0.652523	2.02324	0.401867	0.896847	1.19895	0.784438	1.83251	NA	NA	NA	NA	NA	0.145503	0.696594	0.738281
MON2	212754_s_at	0.701111	0.828783	0.943377	0.700514	1.27044	0.683715	0.882213	0.798946	0.271354	2.35233	0.605903	0.859484	0.663242	0.139388	3.15588	0.79026	0.951791	0.868719	0.30795	2.45063	0.239621	0.660252	1.80256	0.675134	4.81272	0.632304	0.771249	0.780569	0.28295	2.15334	0.0018808	0.128223	0.211224	0.0792453	0.563006	0.763482	0.974471	1.09596	0.603398	1.99059	NA	NA	NA	NA	NA	0.462956	0.856322	1.17151
C11orf30	242847_at	0.710147	0.836093	0.933673	0.650154	1.34083	NA	NA	NA	NA	NA	0.0943044	0.603035	4.19913	0.78192	22.5505	0.536529	0.88745	1.7388	0.300882	10.0485	0.480822	0.777024	0.608921	0.153322	2.41834	0.554444	0.710208	0.625035	0.131578	2.96911	0.338503	0.689609	0.79827	0.503242	1.26626	0.674808	0.955533	1.26603	0.420608	3.81075	NA	NA	NA	NA	NA	0.766085	0.931462	1.24033
ACTR10	222230_s_at	0.711661	0.836093	0.926238	0.616975	1.39052	0.123575	0.520315	0.512104	0.218495	1.20025	0.30052	0.705171	0.450774	0.0997395	2.03728	0.355145	0.806738	3.28659	0.263886	40.9332	0.465484	0.758639	0.677874	0.238621	1.9257	0.847535	0.916966	0.888386	0.265853	2.96867	0.0188487	0.225855	2.32461	1.14977	4.69992	0.541946	0.898551	1.19271	0.676973	2.10135	NA	NA	NA	NA	NA	0.00494457	0.378754	0.461699
CNOT2	222182_s_at	0.715603	0.838152	1.03048	0.876801	1.21109	0.921031	0.967272	0.956766	0.399319	2.2924	0.873057	0.949945	1.08145	0.413855	2.82596	0.60102	0.893579	1.44994	0.360253	5.83571	0.403518	0.709446	1.44579	0.608772	3.43366	0.222019	0.416831	0.539187	0.200072	1.45309	0.623095	0.836243	1.16892	0.627278	2.17826	0.789939	0.974471	1.07898	0.616744	1.88767	NA	NA	NA	NA	NA	0.857771	0.957138	1.04276
PFDN4	205362_s_at	0.722399	0.843533	1.04334	0.825586	1.31854	0.145197	0.530685	0.0710415	0.00202419	2.49329	0.625503	0.87112	1.20903	0.564137	2.59114	0.22182	0.741453	2.63156	0.557276	12.4267	0.705343	0.912657	1.11571	0.632519	1.96801	0.803987	0.876896	0.897501	0.382076	2.10824	0.815356	0.957889	1.04951	0.699612	1.57439	0.920689	0.974471	0.981921	0.685654	1.4062	NA	NA	NA	NA	NA	0.269437	0.764403	1.31505
YWHAB	208743_s_at	0.736608	0.85751	1.07131	0.717119	1.60044	0.0709235	0.441456	0.50615	0.241736	1.05978	0.019354	0.436035	5.18567	1.3054	20.6	0.828184	0.964117	0.8374	0.168638	4.15824	0.333773	0.682716	1.7557	0.560726	5.49733	0.0831397	0.237631	2.79716	0.873822	8.95387	0.287285	0.625525	1.53473	0.697235	3.3782	0.0902361	0.606539	0.604566	0.337751	1.08216	NA	NA	NA	NA	NA	0.305115	0.789457	0.612952
ATP5L	208746_x_at	0.744185	0.861775	1.08733	0.65759	1.79792	0.000713273	0.0532089	0.036257	0.00531029	0.247552	0.144871	0.642478	3.67242	0.638908	21.109	0.994816	0.997863	1.00409	0.292708	3.4444	0.8796	0.95785	1.09403	0.342003	3.49967	0.0487588	0.179564	3.0178	1.00603	9.05252	0.237107	0.587894	1.49714	0.766846	2.92291	0.713282	0.972933	1.17195	0.502759	2.73184	NA	NA	NA	NA	NA	0.243481	0.757885	0.530338
PAX9	231145_at	0.744772	0.861775	1.01417	0.931783	1.10385	NA	NA	NA	NA	NA	0.229157	0.67513	0.795874	0.548573	1.15466	0.894779	0.989164	0.795447	0.026777	23.6298	0.560254	0.83001	1.06359	0.864327	1.3088	0.774175	0.86137	1.03797	0.804681	1.33889	0.758043	0.933538	1.04416	0.793149	1.37462	0.616369	0.940515	0.966733	0.846886	1.10354	NA	NA	NA	NA	NA	0.22324	0.737077	1.1383
FAM96B	218074_at	0.748288	0.86194	1.07159	0.702462	1.63468	0.0313992	0.358848	0.132738	0.0210981	0.835119	0.97369	0.988678	0.965553	0.120245	7.75331	0.764695	0.941825	1.5004	0.105293	21.3803	0.218215	0.628395	2.03461	0.656811	6.30265	0.0634427	0.205556	2.51728	0.94964	6.67274	0.0392003	0.275817	1.98232	1.03447	3.79866	0.0831757	0.606539	0.587164	0.321489	1.07239	NA	NA	NA	NA	NA	0.623015	0.905179	0.833024
BAZ1A	217986_s_at	0.749415	0.86194	1.01807	0.912116	1.13633	0.359599	0.70015	1.49938	0.630329	3.56661	0.264607	0.693723	0.683229	0.349875	1.3342	0.205744	0.741453	0.618639	0.294026	1.30164	0.36893	0.699011	1.23727	0.777606	1.96866	0.862384	0.925143	0.934156	0.432464	2.01785	0.12557	0.415092	1.4163	0.907299	2.21084	0.814858	0.974471	0.960416	0.684922	1.34672	NA	NA	NA	NA	NA	0.437072	0.856322	0.884224
SOCS4	226178_at	0.754067	0.864694	1.05984	0.736783	1.52454	NA	NA	NA	NA	NA	0.33059	0.720169	0.619817	0.23647	1.62461	0.11234	0.715871	3.29934	0.75591	14.4007	0.993682	0.997729	0.99535	0.314034	3.15482	0.293972	0.486767	0.518849	0.152352	1.76699	0.232808	0.587894	1.74182	0.700026	4.33405	0.154381	0.655304	1.44947	0.86968	2.41579	NA	NA	NA	NA	NA	0.296499	0.788604	0.828687
ALKBH5	1553101_a_at	0.758332	0.866988	0.955525	0.715118	1.27675	NA	NA	NA	NA	NA	0.459364	0.771091	0.777508	0.399195	1.51434	0.841443	0.969193	0.857985	0.191315	3.84778	0.745153	0.934109	1.18351	0.428494	3.2689	0.715774	0.838353	0.802494	0.245509	2.62311	0.327871	0.680654	1.36697	0.730809	2.55691	0.70014	0.968063	1.12631	0.614856	2.06319	NA	NA	NA	NA	NA	0.17608	0.70212	0.631203
APEX1	210027_s_at	0.762466	0.869121	1.04383	0.790351	1.37861	0.368692	0.700168	0.416904	0.061885	2.80858	0.406081	0.737105	0.680904	0.274991	1.68598	0.742638	0.941822	0.816144	0.242724	2.74424	0.553318	0.824594	1.26146	0.58527	2.71888	0.968328	0.978649	0.982027	0.401157	2.40399	0.00313559	0.171561	2.35696	1.33447	4.16288	0.993429	0.993429	1.00215	0.600685	1.67194	NA	NA	NA	NA	NA	0.495264	0.856322	0.765874
ATP6V1H	221504_s_at	0.767258	0.869407	1.04795	0.768489	1.42904	0.593792	0.850694	0.685862	0.171568	2.74181	0.192906	0.648096	0.53776	0.211368	1.36816	0.356724	0.806738	0.458018	0.0870368	2.41025	0.187221	0.599369	1.6475	0.784507	3.4598	0.00608678	0.0606673	3.02032	1.37103	6.65363	0.269928	0.614641	1.36779	0.784101	2.38597	0.790382	0.974471	1.07011	0.649277	1.76372	NA	NA	NA	NA	NA	0.106293	0.646192	0.616571
GXYLT1	226868_at	0.766543	0.869407	0.960511	0.736195	1.25318	NA	NA	NA	NA	NA	0.295965	0.705171	0.603341	0.233907	1.55626	0.424601	0.813111	0.616604	0.188167	2.02055	0.390069	0.703877	0.752823	0.394009	1.4384	0.753219	0.856032	0.863586	0.346126	2.15465	0.0380634	0.275817	1.91662	1.03647	3.54418	0.776974	0.974471	1.05984	0.708904	1.58452	NA	NA	NA	NA	NA	0.419497	0.856322	0.837919
ATP5L	210453_x_at	0.792663	0.892911	1.0687	0.651166	1.75396	0.000886816	0.0532089	0.0422958	0.00655162	0.273052	0.259135	0.693723	2.80501	0.467654	16.8245	0.65616	0.9104	0.779575	0.260491	2.33304	0.824358	0.934109	1.14039	0.357447	3.6383	0.030839	0.132712	3.53053	1.12341	11.0954	0.346455	0.696861	1.36362	0.714975	2.60075	0.56341	0.906665	1.27234	0.562039	2.88032	NA	NA	NA	NA	NA	0.26726	0.763884	0.544702
PPP4R2	226317_at	0.791091	0.892911	1.03249	0.814958	1.30809	NA	NA	NA	NA	NA	0.86078	0.943973	0.923271	0.378327	2.25315	0.196885	0.741453	2.61445	0.607389	11.2537	0.842886	0.948176	1.08824	0.471575	2.51132	0.795113	0.87047	0.86412	0.286983	2.60191	0.704408	0.896306	1.15837	0.542002	2.47566	0.10462	0.606539	1.4276	0.928719	2.19448	NA	NA	NA	NA	NA	0.175564	0.70212	0.799688
PNN	212037_at	0.800613	0.894018	0.951775	0.648557	1.39676	0.13526	0.530685	0.462236	0.167922	1.27239	0.0899595	0.594043	0.399108	0.138035	1.15396	0.159305	0.715871	3.44459	0.615346	19.2821	0.568912	0.831205	1.24137	0.589964	2.61201	0.000937591	0.0283636	0.152303	0.0499529	0.464363	0.0273847	0.267223	2.82567	1.12282	7.11101	0.0201069	0.411423	1.57089	1.07337	2.29903	NA	NA	NA	NA	NA	0.19982	0.70212	0.772938
AASDHPPT	202169_s_at	0.800544	0.894018	1.02491	0.846799	1.24049	0.0745477	0.441456	0.505355	0.238682	1.06998	0.887201	0.954915	0.917619	0.279735	3.01008	0.468472	0.847036	0.606026	0.156478	2.34709	0.37387	0.699011	1.53131	0.598648	3.917	0.889987	0.939023	0.915001	0.25988	3.22159	0.0846997	0.368458	2.25066	0.894931	5.6602	0.472088	0.896847	1.22131	0.708224	2.10611	NA	NA	NA	NA	NA	0.440095	0.856322	0.85744
PPFIBP1	1569464_at	0.800648	0.894018	1.05154	0.711881	1.55327	NA	NA	NA	NA	NA	0.253822	0.693723	0.50147	0.153246	1.64097	0.36594	0.806738	2.80794	0.299468	26.3284	0.00477967	0.112947	2.00554	1.23676	3.25219	0.634559	0.771543	1.1456	0.654052	2.00657	0.118567	0.414619	0.646228	0.373492	1.11812	0.529032	0.897448	0.857009	0.530065	1.38561	NA	NA	NA	NA	NA	0.664181	0.91436	1.22882
CCHCR1	209698_at	0.806419	0.897571	0.973308	0.783923	1.20845	0.539625	0.814528	2.14048	0.188111	24.3561	0.227676	0.67513	1.85182	0.680511	5.03923	0.557922	0.88745	1.78956	0.255447	12.5369	0.449091	0.747667	0.684645	0.256701	1.82601	0.17726	0.365003	1.85872	0.75534	4.57388	0.31656	0.666167	0.817597	0.551297	1.21253	0.437393	0.896847	1.21111	0.746871	1.96392	NA	NA	NA	NA	NA	0.244293	0.757885	0.643786
PYROXD1	213878_at	0.808517	0.897571	0.980837	0.838754	1.14699	0.734267	0.913078	1.23304	0.367864	4.13302	0.161966	0.642478	0.55179	0.239814	1.26962	0.778716	0.949945	1.12866	0.485217	2.62535	0.523629	0.813112	0.788721	0.38032	1.63568	0.155116	0.339482	0.534875	0.225744	1.26732	0.48722	0.790914	0.800865	0.42804	1.49842	0.81322	0.974471	0.962474	0.700804	1.32185	NA	NA	NA	NA	NA	0.446938	0.856322	0.900226
RUFY1	218243_at	0.815771	0.903007	0.963418	0.70414	1.31817	0.358193	0.70015	2.26929	0.395116	13.0334	0.680465	0.871633	1.30753	0.364955	4.68449	0.14356	0.715871	0.471418	0.172096	1.29134	0.619035	0.851876	0.794452	0.320737	1.96782	0.179168	0.365007	2.21253	0.694515	7.04848	0.514611	0.800928	1.3896	0.516577	3.73807	0.191462	0.730354	1.47925	0.822064	2.66182	NA	NA	NA	NA	NA	0.109692	0.646336	0.551768
KIAA1429	223110_at	0.820385	0.905496	0.957397	0.657467	1.39415	NA	NA	NA	NA	NA	0.130677	0.642478	0.475171	0.181052	1.24709	0.892774	0.989164	1.11737	0.222545	5.61015	0.199492	0.609032	1.65251	0.767182	3.5595	0.963956	0.978649	0.975181	0.327863	2.90053	0.142842	0.44328	1.87308	0.809071	4.33638	0.900934	0.974471	0.966264	0.562895	1.65868	NA	NA	NA	NA	NA	0.0546998	0.593631	0.610554
FGFR1OP2	223263_s_at	0.824934	0.907902	1.03146	0.783893	1.35721	NA	NA	NA	NA	NA	0.384727	0.725983	0.774542	0.435368	1.37795	0.733461	0.934199	0.74051	0.131399	4.17321	0.00391016	0.106971	2.09358	1.2674	3.45833	0.253206	0.44727	0.622051	0.275526	1.40439	0.566444	0.812357	0.83517	0.451171	1.546	0.930654	0.974471	0.984663	0.695201	1.39465	NA	NA	NA	NA	NA	0.597106	0.893709	1.09189
TPD52	201690_s_at	0.839217	0.920974	0.984221	0.844051	1.14767	0.0696348	0.441456	0.510074	0.246485	1.05555	0.697481	0.880563	0.886986	0.484517	1.62377	0.479913	0.847036	1.70802	0.386778	7.54263	0.376155	0.699011	1.27447	0.744841	2.18069	0.0787833	0.233665	1.67023	0.942708	2.95922	0.805129	0.951742	0.936354	0.555331	1.5788	0.933892	0.974471	1.01452	0.72166	1.42623	NA	NA	NA	NA	NA	0.193225	0.70212	0.779982
C11orf30	222807_at	0.842043	0.921435	0.94383	0.534527	1.66655	NA	NA	NA	NA	NA	0.605184	0.859484	0.784833	0.313216	1.96658	0.0254068	0.570226	10.768	1.33992	86.5344	0.856175	0.95602	1.05851	0.57235	1.95761	0.00377066	0.0514343	0.144132	0.0388661	0.534506	0.342478	0.694016	1.3641	0.718508	2.58977	0.102268	0.606539	1.60226	0.910231	2.82041	NA	NA	NA	NA	NA	0.0554423	0.593631	0.533282
FGFR1OP2	223262_s_at	0.847383	0.924637	1.05795	0.596121	1.87755	NA	NA	NA	NA	NA	0.203322	0.6606	3.50305	0.507726	24.1693	0.454428	0.832884	2.57387	0.21618	30.6448	0.0179679	0.16385	2.14965	1.14044	4.05197	0.569558	0.719937	0.576067	0.0860936	3.85456	0.0321399	0.275817	0.521894	0.287903	0.94606	0.366038	0.881715	0.738355	0.382494	1.4253	NA	NA	NA	NA	NA	0.887337	0.963224	1.08155
SS18L1	213140_s_at	0.855812	0.931182	0.987038	0.857468	1.13619	0.356616	0.70015	0.490854	0.108111	2.22862	0.994224	0.995216	0.996727	0.410286	2.4214	0.757992	0.941825	0.803422	0.199656	3.23299	0.315781	0.682716	0.675751	0.314215	1.45327	0.069778	0.219057	0.378409	0.132373	1.08174	0.465093	0.774482	0.825355	0.49315	1.38134	0.982744	0.988036	0.995815	0.68095	1.45627	NA	NA	NA	NA	NA	0.308249	0.789457	0.773727
RAB21	203885_at	0.863007	0.933968	1.01488	0.858144	1.20024	0.311494	0.68491	0.574725	0.196627	1.67987	0.865103	0.943973	0.892176	0.239212	3.32749	0.607554	0.893579	1.28801	0.490264	3.38382	0.783753	0.934109	0.850181	0.266741	2.70978	0.963223	0.978649	0.977716	0.375133	2.54824	0.486033	0.790914	1.33777	0.589941	3.03358	0.373706	0.894558	1.31583	0.718727	2.40901	NA	NA	NA	NA	NA	0.280725	0.768221	0.783812
ARFGEF2	218098_at	0.86325	0.933968	1.01456	0.860644	1.19601	0.433977	0.749312	0.652198	0.223558	1.90269	0.18464	0.648096	2.61083	0.632437	10.778	0.596922	0.893579	0.795536	0.340787	1.8571	0.775316	0.934109	1.12395	0.503822	2.50737	0.236491	0.436236	1.87828	0.661469	5.33347	0.77177	0.935577	1.14861	0.450381	2.92931	0.341354	0.87159	0.785176	0.477103	1.29218	NA	NA	NA	NA	NA	0.195811	0.70212	0.773572
METTL17	218366_x_at	0.86615	0.934466	1.01925	0.816522	1.27232	0.666408	0.876455	0.609682	0.0642769	5.78299	0.382152	0.725983	1.52569	0.591577	3.93477	0.473969	0.847036	1.72526	0.387729	7.67679	0.674494	0.890797	0.810915	0.304922	2.15656	0.74128	0.855151	1.18691	0.429189	3.28235	0.545271	0.812357	1.2415	0.61592	2.50248	0.111096	0.606539	0.644272	0.375144	1.10647	NA	NA	NA	NA	NA	0.71799	0.920791	0.865155
MTERFD1	219363_s_at	0.872234	0.938387	0.980285	0.769058	1.24953	0.0756412	0.441456	0.193151	0.0314829	1.18501	0.144533	0.642478	0.484049	0.182648	1.28281	0.78562	0.949945	0.824659	0.205578	3.30806	0.0401508	0.276262	2.22482	1.03659	4.77508	0.433591	0.612787	1.45498	0.569162	3.71943	0.6405	0.842995	1.18395	0.58285	2.40498	0.354145	0.87497	0.813447	0.525595	1.25895	NA	NA	NA	NA	NA	0.485749	0.856322	0.866041
PSMA3	201532_at	0.884865	0.949309	1.02341	0.748186	1.39988	0.0271519	0.358848	0.336048	0.12772	0.88419	0.0658188	0.581535	0.447564	0.190054	1.05398	0.577323	0.893579	0.518664	0.0515433	5.21916	0.371626	0.699011	0.65005	0.252696	1.67222	0.028975	0.127603	2.24252	1.08631	4.62934	0.0151165	0.206771	1.78561	1.11858	2.8504	0.594744	0.933553	1.14198	0.700204	1.86249	NA	NA	NA	NA	NA	0.624748	0.905179	0.90497
TRAPPC6B	225537_at	0.894281	0.953845	1.01918	0.770092	1.34884	NA	NA	NA	NA	NA	0.791428	0.918758	0.867841	0.303532	2.48128	0.62782	0.893752	0.645461	0.109952	3.7891	0.145455	0.520509	0.488388	0.186096	1.28172	0.943843	0.969504	0.951253	0.23681	3.82114	0.039115	0.275817	2.21619	1.04054	4.72015	0.512181	0.896847	1.14838	0.759301	1.73682	NA	NA	NA	NA	NA	0.552958	0.878724	0.912115
DYRK2	202971_s_at	0.893422	0.953845	1.00992	0.874073	1.16689	0.406955	0.723475	1.43482	0.611231	3.36816	0.810563	0.924886	0.916722	0.450261	1.86643	0.393743	0.806738	0.346246	0.030257	3.96226	0.227515	0.648672	1.413	0.805923	2.47736	0.7747	0.86137	0.906482	0.462784	1.77558	0.597712	0.823467	0.906894	0.630831	1.30377	0.293822	0.812851	1.20866	0.848479	1.72173	NA	NA	NA	NA	NA	0.545689	0.874472	1.12449
RAB2A	208731_at	0.896565	0.953845	1.02065	0.74996	1.38905	0.510401	0.787699	0.790861	0.393254	1.59048	0.00124702	0.247812	0.154526	0.049724	0.480214	0.355125	0.806738	1.35323	0.712721	2.56935	0.747141	0.934109	1.17423	0.442308	3.1173	0.120202	0.285854	2.22816	0.811116	6.12083	0.0651555	0.324085	1.79677	0.963881	3.34937	0.97519	0.988036	1.00783	0.616339	1.648	NA	NA	NA	NA	NA	0.258675	0.757885	0.752465
SLC25A21	220474_at	0.90563	0.960821	0.991701	0.864064	1.13819	0.890515	0.967272	1.67731	0.00106281	2647.11	0.120032	0.642025	0.26227	0.0485239	1.41756	0.552806	0.88745	0.33233	0.00874521	12.629	0.273599	0.677179	0.739141	0.430248	1.2698	0.727387	0.844209	1.28821	0.31018	5.35003	0.884144	0.981528	0.984958	0.803313	1.20768	0.347223	0.872615	1.12322	0.881535	1.43117	NA	NA	NA	NA	NA	0.645926	0.909521	1.12208
MDM2	225160_x_at	0.908277	0.960967	0.986232	0.779026	1.24855	NA	NA	NA	NA	NA	0.593028	0.850673	1.20655	0.606032	2.40214	0.34175	0.803817	2.10496	0.453789	9.76412	0.540806	0.820666	0.818927	0.431741	1.55334	0.0907819	0.246592	0.626185	0.364007	1.0772	0.460747	0.773974	0.747748	0.345385	1.61885	0.0779085	0.606539	1.3211	0.969361	1.80047	NA	NA	NA	NA	NA	0.702832	0.920791	0.936992
TAF2	1554721_a_at	0.913708	0.96405	0.984839	0.747076	1.29827	NA	NA	NA	NA	NA	0.429623	0.750256	0.68037	0.26164	1.76923	0.68009	0.913239	0.594711	0.0502947	7.03218	0.413933	0.715033	1.41005	0.618333	3.21548	0.488146	0.652402	1.57898	0.434045	5.74404	0.792982	0.946143	0.933657	0.559167	1.55896	0.612543	0.939877	0.867318	0.499951	1.50463	NA	NA	NA	NA	NA	0.757397	0.927577	1.1013
CNOT2	217798_at	0.92176	0.969874	0.99035	0.816106	1.2018	0.231071	0.608101	0.54886	0.205623	1.46504	0.859338	0.943973	1.11146	0.345398	3.57658	0.840314	0.969193	0.814961	0.111362	5.96396	0.996057	0.997729	1.00234	0.396715	2.53251	0.173489	0.361122	0.485691	0.171678	1.37406	0.545494	0.812357	1.34676	0.512995	3.53562	0.73936	0.974471	1.115	0.58719	2.11724	NA	NA	NA	NA	NA	0.596532	0.893709	0.86609
TDRKH	223530_at	0.932766	0.976964	0.989061	0.766041	1.27701	NA	NA	NA	NA	NA	0.21789	0.668285	0.743053	0.463291	1.19175	0.310227	0.803817	0.170777	0.00562186	5.18775	0.880321	0.95785	1.03216	0.683596	1.55845	0.184161	0.367363	1.36349	0.862841	2.15462	0.504217	0.800928	1.16183	0.748119	1.80433	0.0839596	0.606539	1.25819	0.969663	1.63256	NA	NA	NA	NA	NA	0.00629678	0.401944	0.670911
USP15	209475_at	0.9336	0.976964	1.01015	0.796518	1.28108	0.626851	0.862695	0.489037	0.027348	8.74496	0.380272	0.725983	0.604476	0.196343	1.86099	0.168266	0.716064	3.13099	0.617388	15.8783	0.141212	0.510228	2.1081	0.780591	5.69325	0.602936	0.745368	0.771287	0.289912	2.05195	0.119595	0.414619	0.526188	0.234419	1.18111	0.707262	0.972933	0.91515	0.576125	1.45368	NA	NA	NA	NA	NA	0.995897	0.995897	0.9988
MIPOL1	1552573_s_at	0.936328	0.977149	1.02615	0.544751	1.93295	NA	NA	NA	NA	NA	0.660287	0.871633	0.593359	0.0578706	6.08383	0.722927	0.934199	0.334215	0.000781312	142.964	0.808322	0.934109	1.22638	0.235829	6.37755	0.602313	0.745368	0.512815	0.0415924	6.32275	0.0524146	0.3114	0.769154	0.589979	1.00274	0.0203342	0.411423	4.1577	1.24757	13.856	NA	NA	NA	NA	NA	0.499556	0.856322	0.361107
SLU7	231718_at	0.941586	0.979966	0.983446	0.629273	1.53696	NA	NA	NA	NA	NA	0.119586	0.642025	2.11309	0.823721	5.42072	0.0765657	0.688232	6.08557	0.824709	44.9057	0.289448	0.679611	0.616958	0.252459	1.50772	0.257528	0.448333	1.92001	0.620722	5.93892	0.0305835	0.275817	0.425408	0.196051	0.923086	0.803437	0.974471	0.930386	0.527114	1.64219	NA	NA	NA	NA	NA	0.414776	0.856322	0.833838
VPS72	202261_at	0.945653	0.981078	0.987305	0.683775	1.42557	0.224224	0.604531	0.359054	0.0688319	1.87296	0.0401758	0.502307	0.405539	0.171251	0.960353	0.406529	0.806738	0.623272	0.204099	1.90334	0.524383	0.813112	0.790248	0.382824	1.63128	0.00308406	0.0472478	3.30846	1.49784	7.30778	0.568437	0.812357	0.820902	0.416641	1.61741	0.0107738	0.411423	1.6655	1.12528	2.46507	NA	NA	NA	NA	NA	0.461259	0.856322	0.783467
VDAC3	208846_s_at	0.952901	0.981078	1.00704	0.797979	1.27086	0.357295	0.70015	0.576746	0.178682	1.86161	0.0104038	0.40838	0.326684	0.138818	0.768795	0.750593	0.941825	1.40886	0.170184	11.6632	0.823929	0.934109	0.930884	0.495333	1.74942	0.14857	0.329869	1.47835	0.869826	2.51258	0.49807	0.800928	1.14208	0.777665	1.67726	0.260328	0.805769	1.27809	0.833703	1.95936	NA	NA	NA	NA	NA	0.191462	0.70212	0.729432
NAPB	225111_s_at	0.94796	0.981078	0.991637	0.770588	1.27609	NA	NA	NA	NA	NA	0.223343	0.668285	2.34647	0.594569	9.26038	0.785297	0.949945	0.821378	0.199398	3.3835	0.647101	0.878864	0.758487	0.232256	2.47702	0.337448	0.527754	0.585451	0.196068	1.74813	0.435489	0.759215	1.17496	0.783486	1.76205	0.552414	0.900317	1.10203	0.799852	1.51836	NA	NA	NA	NA	NA	0.0786507	0.593631	0.559313
DCAF13	231784_s_at	0.951862	0.981078	0.993342	0.79966	1.23393	NA	NA	NA	NA	NA	0.0432797	0.502307	0.556082	0.314757	0.982433	0.155744	0.715871	1.86066	0.789468	4.3853	0.665391	0.886555	1.1147	0.681461	1.82337	0.265157	0.457456	1.45554	0.752098	2.8169	0.635714	0.839581	1.17124	0.60901	2.2525	0.805459	0.974471	0.964597	0.724052	1.28506	NA	NA	NA	NA	NA	0.474242	0.856322	0.880398
NPAT	209798_at	0.967563	0.992344	1.00583	0.760156	1.3309	0.18092	0.552716	0.266122	0.0382708	1.85052	0.160337	0.642478	2.03431	0.754837	5.48251	0.0825116	0.688232	4.71578	0.818904	27.1565	0.394959	0.706767	1.57916	0.551114	4.52493	0.784475	0.867599	0.835803	0.231136	3.02232	0.172209	0.488563	0.554499	0.2378	1.29297	0.869683	0.974471	1.05735	0.543137	2.05837	NA	NA	NA	NA	NA	0.384714	0.856322	0.830365
NDUFA13	220864_s_at	0.969025	0.992344	1.00633	0.731836	1.38378	0.022012	0.352193	0.0802975	0.00927522	0.695152	0.608453	0.859916	0.657417	0.132103	3.27167	0.843027	0.969193	0.885267	0.264993	2.95743	0.0261234	0.212878	3.01781	1.1403	7.98665	0.341535	0.53174	1.48924	0.655454	3.38368	0.944605	0.989203	1.01971	0.588056	1.7682	0.892926	0.974471	0.960367	0.532968	1.7305	NA	NA	NA	NA	NA	0.413106	0.856322	0.691095
RB1CC1	202033_s_at	0.976212	0.997038	1.00228	0.863175	1.16379	0.561224	0.831443	0.793325	0.363304	1.73234	0.0348894	0.46697	0.378129	0.153195	0.933328	0.678129	0.913239	1.20248	0.503382	2.8725	0.108719	0.452604	2.0929	0.848814	5.16042	0.748883	0.855725	0.836906	0.281351	2.48946	0.950843	0.989203	0.978209	0.485548	1.97075	0.404169	0.896847	1.20215	0.780003	1.85276	NA	NA	NA	NA	NA	0.799159	0.939033	1.04605
PNN	1567214_a_at	0.994102	0.999253	0.999002	0.766704	1.30168	NA	NA	NA	NA	NA	0.194682	0.648376	0.549466	0.222284	1.35823	0.996269	0.997863	0.998473	0.526174	1.89471	0.79562	0.934109	1.1055	0.517547	2.3614	0.0556019	0.195372	0.44176	0.191372	1.01975	0.363099	0.698829	1.44436	0.653982	3.18998	0.0867558	0.606539	1.35584	0.957015	1.92086	NA	NA	NA	NA	NA	0.809507	0.939033	0.962996
FOXA1	204667_at	0.991537	0.999253	1.00099	0.833024	1.20283	0.0116644	0.310076	7.83139	1.5821	38.7655	0.0452767	0.510028	0.692768	0.483647	0.992309	0.14379	0.715871	0.243276	0.0365596	1.61882	0.986628	0.997729	1.00247	0.751539	1.33718	0.0638672	0.205556	1.41176	0.980311	2.03311	0.273531	0.614641	0.84141	0.617694	1.14615	0.131443	0.606539	1.15423	0.957974	1.39069	NA	NA	NA	NA	NA	0.751017	0.925825	0.960982
ZNF713	1560201_at	0.990558	0.999253	1.00225	0.690642	1.45445	NA	NA	NA	NA	NA	0.903317	0.958367	1.0963	0.248703	4.83254	0.384714	0.806738	0.249725	0.0109361	5.70245	0.702905	0.912657	0.850754	0.370747	1.95223	0.409177	0.591377	1.25815	0.72928	2.17056	0.0110454	0.206771	0.735961	0.580986	0.932275	0.0279617	0.464983	1.98787	1.07719	3.66845	NA	NA	NA	NA	NA	0.460326	0.856322	0.699278
TPD52	201689_s_at	0.999253	0.999253	0.999914	0.834398	1.19826	0.09197	0.441456	0.520389	0.243436	1.11243	0.341454	0.720169	0.790344	0.486727	1.28335	0.0665001	0.688232	0.0366443	0.00107215	1.25245	0.440013	0.739549	1.2039	0.751682	1.92817	0.101154	0.255269	1.54008	0.918993	2.58092	0.186663	0.503465	1.40045	0.849514	2.3087	0.851014	0.974471	1.02932	0.761339	1.39163	NA	NA	NA	NA	NA	0.112426	0.647997	0.781918
PSPH	244819_x_at	0.998466	0.999253	1.00032	0.720193	1.38941	NA	NA	NA	NA	NA	0.162344	0.642478	9.22405	0.408677	208.191	0.0295447	0.570226	22.3213	1.36139	365.982	0.763459	0.934109	1.22245	0.330453	4.52225	0.683307	0.807736	1.34042	0.328038	5.47722	0.334065	0.687887	0.875622	0.668768	1.14646	0.94281	0.974471	1.01558	0.665722	1.5493	NA	NA	NA	NA	NA	0.465817	0.856322	0.737285
TMEM68	227936_at	0.998441	0.999253	1.00017	0.844495	1.18454	NA	NA	NA	NA	NA	0.0843387	0.594043	0.589223	0.323168	1.07432	0.6607	0.9104	1.46653	0.265324	8.10601	0.891469	0.961272	1.03489	0.632322	1.69376	0.354671	0.547738	1.36493	0.706322	2.63766	0.583996	0.813705	0.890264	0.587249	1.34963	0.935955	0.974471	1.01134	0.768093	1.33163	NA	NA	NA	NA	NA	0.436374	0.856322	1.16982
EGFR	224999_at	0.993275	0.999253	0.999361	0.861318	1.15953	NA	NA	NA	NA	NA	0.0319515	0.46697	1.62789	1.04293	2.54094	0.595114	0.893579	0.789549	0.330302	1.88733	0.414458	0.715033	1.1349	0.83746	1.53799	0.0881571	0.243093	0.704306	0.470737	1.05377	0.864872	0.971396	1.02787	0.748963	1.41063	0.923628	0.974471	0.991281	0.82878	1.18564	NA	NA	NA	NA	NA	0.372133	0.856322	0.901046
CNOT2	233054_at	0.983075	0.999253	0.997386	0.783174	1.27019	NA	NA	NA	NA	NA	0.975771	0.988678	1.0397	0.0842808	12.8259	0.404015	0.806738	3.65656	0.174004	76.8399	0.304744	0.681447	1.80793	0.583498	5.60173	0.17149	0.361122	0.472626	0.161435	1.38368	0.539578	0.812357	0.9102	0.673875	1.2294	0.76645	0.974471	1.09542	0.600351	1.99873	NA	NA	NA	NA	NA	0.187269	0.70212	1.78027
[truncated: 7 more columns]

## Sheet: S8C Squamous cell cancer
Suppl. Table 8C: Meta analysis of the 626 significant highly correlated genes (copy number dependent genes) from the squamous cell cancer cases (n=62).
		Meta-analysis					GSE14814 (n=52)					GSE19188 (n=24)					GSE29013 (n=25)					GSE30219 (n=61)					GSE31210 (n=NA)					GSE3141 (n=52)					GSE37745 (n=64)					GSE4573 (n=130)					GSE50081 (n=43)
gene symbol	probe set	p-value	adj p-value	HR	CI lower	CI upper	p-value	adj p-value	HR	CI lower	CI upper	p-value	adj p-value	HR	CI lower	CI upper	p-value	adj p-value	HR	CI lower	CI upper	p-value	adj p-value	HR	CI lower	CI upper	p-value	adj p-value	HR	CI lower	CI upper	p-value	adj p-value	HR	CI lower	CI upper	p-value	adj p-value	HR	CI lower	CI upper	p-value	adj p-value	HR	CI lower	CI upper	p-value	adj p-value	HR
IFT43	226195_at	0.00206172	0.295567	1.91989	1.26789	2.90716	NA	NA	NA	NA	NA	0.491352	0.992247	1.71069	0.370739	7.89362	0.725524	0.998315	1.47612	0.167872	12.9798	0.575703	0.997397	1.26188	0.558796	2.8496	NA	NA	NA	NA	NA	0.0492867	0.394056	2.19711	1.00246	4.81544	0.0186638	0.992721	2.68501	1.17903	6.11459	NA	NA	NA	NA	NA	0.308222	0.933544	2.00064
TPCN2	229250_at	0.00161849	0.295567	1.53005	1.17456	1.99315	NA	NA	NA	NA	NA	0.0664778	0.992247	1.86352	0.958561	3.62282	0.281565	0.992218	1.64751	0.664	4.08776	0.283443	0.997397	1.36978	0.770819	2.43417	NA	NA	NA	NA	NA	0.298063	0.687144	1.3316	0.776455	2.28365	0.0160981	0.992721	1.96339	1.13341	3.40117	NA	NA	NA	NA	NA	0.847357	0.99806	0.908805
VKORC1L1	224881_at	0.00219626	0.295567	0.635985	0.476045	0.849662	NA	NA	NA	NA	NA	0.217347	0.992247	0.550454	0.213196	1.42123	0.0493803	0.992218	0.230539	0.0533602	0.996029	0.209669	0.997397	0.621469	0.295571	1.3067	NA	NA	NA	NA	NA	0.015986	0.299538	0.393509	0.184264	0.840364	0.301573	0.992721	0.783337	0.492885	1.24495	NA	NA	NA	NA	NA	0.567387	0.972425	0.818907
MRPL52	221997_s_at	0.00236076	0.295567	1.56975	1.17382	2.09924	0.985809	0.996434	1.01561	0.184218	5.59918	0.267459	0.992247	1.66658	0.675716	4.11042	0.0996097	0.992218	4.43825	0.75318	26.1532	0.99807	0.99807	1.00109	0.415286	2.41322	NA	NA	NA	NA	NA	0.0864869	0.475879	1.71177	0.925839	3.16485	0.435943	0.992721	1.26653	0.698963	2.29498	0.0165378	0.981479	2.56348	1.18718	5.53535	0.37758	0.957656	1.44564
ANKRD12	212286_at	0.00078604	0.295567	0.688076	0.553172	0.85588	0.461895	0.991241	0.653084	0.209919	2.03183	0.598241	0.992247	0.771609	0.294146	2.0241	0.503795	0.992218	0.665294	0.201434	2.19732	0.799329	0.997397	0.919868	0.48312	1.75144	NA	NA	NA	NA	NA	0.0962724	0.489363	0.671714	0.420275	1.07358	0.364845	0.992721	0.779597	0.454983	1.33581	0.0048439	0.980664	0.565043	0.379843	0.840542	0.483195	0.958249	0.759921
TOPORS-AS1	78383_at	0.0037361	0.3898	0.634671	0.46675	0.863005	0.588557	0.991241	0.472601	0.0312665	7.14348	0.197746	0.992247	0.283762	0.0417359	1.9293	0.520299	0.992218	0.463204	0.0443417	4.83874	0.684547	0.997397	0.823821	0.323432	2.09837	NA	NA	NA	NA	NA	0.0902242	0.4869	0.525646	0.24979	1.10614	0.33809	0.992721	0.770941	0.452757	1.31273	0.0771735	0.981479	0.560415	0.294854	1.06515	0.326266	0.933544	0.619492
FADD	202535_at	0.00616732	0.428971	1.22484	1.05937	1.41617	0.438867	0.991241	1.29813	0.670514	2.51321	0.193558	0.992247	1.3715	0.851866	2.2081	0.777106	0.998315	1.27862	0.233195	7.01078	0.0866447	0.997397	1.33425	0.959346	1.85566	NA	NA	NA	NA	NA	0.935929	0.969023	1.01816	0.656471	1.57914	0.0806725	0.992721	1.33378	0.965463	1.8426	0.506765	0.981479	1.09441	0.83852	1.42838	0.321381	0.933544	1.38924
CTTN	214074_s_at	0.00585486	0.428971	1.23711	1.06338	1.43924	0.834316	0.991241	0.927407	0.457706	1.87912	0.0983101	0.992247	1.46457	0.931622	2.3024	0.809539	0.998315	0.800947	0.131739	4.86959	0.209355	0.997397	1.23986	0.88632	1.73441	NA	NA	NA	NA	NA	0.448808	0.759335	1.19149	0.757166	1.87494	0.24863	0.992721	1.19266	0.884146	1.60883	0.148027	0.981479	1.29138	0.913235	1.82611	0.389991	0.957656	1.27616
USP14	226567_at	0.00482135	0.428971	0.638536	0.467438	0.872262	NA	NA	NA	NA	NA	0.257317	0.992247	0.367887	0.0652056	2.0756	0.479586	0.992218	0.734899	0.31287	1.7262	0.213168	0.997397	0.629732	0.304052	1.30426	NA	NA	NA	NA	NA	0.0120527	0.299538	0.303805	0.119859	0.770054	0.429859	0.992721	0.823381	0.508228	1.33396	NA	NA	NA	NA	NA	0.174544	0.933544	0.536185
SOX2-OT	231898_x_at	0.00686193	0.429557	0.907723	0.846195	0.973725	NA	NA	NA	NA	NA	0.24923	0.992247	0.886505	0.722246	1.08812	0.617952	0.995602	0.823982	0.385033	1.76335	0.858434	0.997397	0.986482	0.849455	1.14561	NA	NA	NA	NA	NA	0.0809107	0.475879	0.878163	0.758952	1.0161	0.0561286	0.992721	0.893848	0.796624	1.00294	NA	NA	NA	NA	NA	0.437617	0.957656	0.884074
PPFIA1	202066_at	0.00897686	0.468293	1.22358	1.05172	1.42352	0.573284	0.991241	1.16138	0.690038	1.95467	0.225337	0.992247	1.34114	0.834468	2.15545	0.539001	0.992218	0.726089	0.261509	2.01601	0.0126677	0.997397	1.53868	1.09651	2.15915	NA	NA	NA	NA	NA	0.332068	0.719289	0.809859	0.528853	1.24018	0.138578	0.992721	1.28054	0.923164	1.77625	0.245472	0.981479	1.21063	0.876846	1.67149	0.388093	0.957656	1.45204
COX18	227442_at	0.00839432	0.468293	0.670425	0.497995	0.90256	NA	NA	NA	NA	NA	0.748484	0.992247	0.847575	0.308428	2.32918	0.186369	0.992218	0.442216	0.131832	1.48336	0.437302	0.997397	0.733625	0.33576	1.60295	NA	NA	NA	NA	NA	0.253325	0.653277	0.723616	0.415387	1.26056	0.19472	0.992721	0.691362	0.395757	1.20777	NA	NA	NA	NA	NA	0.0953311	0.933544	0.50536
LINC00667	228160_at	0.0107694	0.481548	0.740119	0.587285	0.932727	NA	NA	NA	NA	NA	0.187454	0.992247	0.565596	0.242385	1.31979	0.0982602	0.992218	0.20069	0.0299022	1.34694	0.121538	0.997397	0.700575	0.446504	1.09922	NA	NA	NA	NA	NA	0.777643	0.928477	1.0931	0.589303	2.02759	0.166382	0.992721	0.775945	0.541758	1.11136	NA	NA	NA	NA	NA	0.17837	0.933544	0.593037
MRE11A	205395_s_at	0.0102	0.481548	1.25584	1.05549	1.49421	0.33249	0.991241	1.89905	0.519055	6.94801	0.197389	0.992247	2.07439	0.684004	6.29101	0.92727	0.998315	0.913082	0.129591	6.43348	0.316672	0.997397	1.37379	0.737831	2.55791	NA	NA	NA	NA	NA	0.390942	0.745146	1.15935	0.827012	1.62523	0.615903	0.992721	1.14402	0.676299	1.93521	0.0413625	0.981479	1.3149	1.01078	1.71053	0.966764	0.999929	1.0151
ERCC1	203719_at	0.0116934	0.488004	1.39427	1.0768	1.80534	0.861055	0.993325	0.905936	0.299701	2.73846	0.458469	0.992247	1.46069	0.53643	3.97746	0.344554	0.992218	1.5847	0.610014	4.11675	0.649085	0.997397	1.22936	0.505131	2.99195	NA	NA	NA	NA	NA	0.0342037	0.388765	1.77482	1.04365	3.01824	0.841129	0.992721	1.05988	0.600219	1.87155	0.0688183	0.981479	1.69877	0.959951	3.00623	0.889163	0.999929	1.07031
ABI2	207268_x_at	0.0147584	0.543456	1.50827	1.08395	2.09867	0.385177	0.991241	0.443583	0.0708274	2.77811	0.21216	0.992247	2.0762	0.658965	6.54148	0.322176	0.992218	2.65272	0.384485	18.3022	0.30528	0.997397	1.41398	0.729156	2.742	NA	NA	NA	NA	NA	0.287271	0.677067	1.71706	0.634375	4.64753	0.377122	0.992721	1.32448	0.709919	2.47107	0.212709	0.981479	1.64551	0.751797	3.60164	0.286041	0.933544	2.51076
BPHL	205750_at	0.0142291	0.543456	1.56536	1.094	2.23982	0.0356734	0.918461	4.44125	1.10499	17.8505	0.185611	0.992247	2.5844	0.633546	10.5425	0.509787	0.992218	1.75328	0.330209	9.30922	0.431522	0.997397	0.760886	0.385124	1.50327	NA	NA	NA	NA	NA	0.0155176	0.299538	2.39065	1.18022	4.8425	0.787836	0.992721	1.06848	0.659566	1.73092	0.0808246	0.981479	1.43262	0.956883	2.14488	0.0310196	0.933544	2.79591
TOPORS-AS1	221979_at	0.0159522	0.554782	0.802159	0.670501	0.95967	0.613168	0.991241	0.706116	0.183228	2.7212	0.0386404	0.992247	0.140655	0.0219185	0.902609	0.132327	0.992218	0.198784	0.0242468	1.6297	0.805932	0.997397	0.907295	0.417519	1.97161	NA	NA	NA	NA	NA	0.456206	0.767701	0.820065	0.486666	1.38186	0.280484	0.992721	0.771688	0.481978	1.23554	0.15909	0.981479	0.847582	0.673316	1.06695	0.346008	0.949487	0.658606
FASTKD2	229135_at	0.0183392	0.604228	0.703482	0.525204	0.942277	NA	NA	NA	NA	NA	0.0998774	0.992247	0.260757	0.0525883	1.29295	0.253051	0.992218	3.99783	0.371379	43.036	0.27959	0.997397	0.629201	0.271678	1.45721	NA	NA	NA	NA	NA	0.00483834	0.18395	0.632124	0.459449	0.869695	0.961139	0.992721	0.984958	0.535356	1.81214	NA	NA	NA	NA	NA	0.915072	0.999929	0.929169
NNT	202784_s_at	0.0242208	0.758112	0.812514	0.678283	0.97331	0.312564	0.991241	1.52626	0.671792	3.46756	0.337534	0.992247	0.787221	0.482786	1.28363	0.445138	0.992218	2.02257	0.331644	12.3349	0.826709	0.997397	0.932914	0.501008	1.73716	NA	NA	NA	NA	NA	0.928816	0.96743	1.02252	0.627275	1.66681	0.0402052	0.992721	0.626591	0.400903	0.97933	0.0441762	0.981479	0.711566	0.510836	0.99117	0.493119	0.958249	0.835828
NNT	202783_at	0.0271202	0.80844	0.781681	0.628279	0.972539	0.0306678	0.918461	3.4469	1.12222	10.5872	0.357608	0.992247	0.749859	0.406085	1.38466	0.704597	0.998315	0.797662	0.247883	2.56679	0.992617	0.997397	1.00275	0.560865	1.79277	NA	NA	NA	NA	NA	0.0973408	0.489363	0.714299	0.479883	1.06322	0.0260839	0.992721	0.588909	0.369389	0.938885	0.0295311	0.981479	0.693142	0.498275	0.964218	0.457288	0.957656	0.840739
GINS4	211767_at	0.0868469	0.936963	1.14238	0.980928	1.3304	0.599353	0.991241	0.657778	0.137832	3.13913	0.548287	0.992247	1.14023	0.742882	1.75012	0.0389144	0.992218	8.14477	1.11268	59.6195	0.838051	0.997397	1.0494	0.660899	1.66627	NA	NA	NA	NA	NA	0.543685	0.848744	1.0949	0.81713	1.46709	0.2808	0.992721	1.24656	0.835176	1.86057	0.535455	0.981479	1.10033	0.813202	1.48883	0.31163	0.933544	1.32114
TBC1D15	218268_at	0.076728	0.936963	1.42252	0.962881	2.10157	0.921267	0.994361	1.04305	0.452173	2.40606	0.798558	0.992247	0.828914	0.196195	3.50212	0.973016	0.998315	0.984104	0.388874	2.49042	0.0803102	0.997397	2.28033	0.905301	5.74386	NA	NA	NA	NA	NA	0.0448595	0.394056	2.50548	1.02129	6.1466	0.0168325	0.992721	2.41474	1.17202	4.97514	0.277871	0.981479	1.69928	0.65216	4.42766	0.248526	0.933544	0.609012
SNW1	201575_at	0.068502	0.936963	1.38025	0.975836	1.95227	0.768055	0.991241	0.85339	0.297557	2.44751	0.356385	0.992247	2.43368	0.367621	16.1111	0.636979	0.995602	1.37439	0.366882	5.14864	0.966794	0.997397	1.02052	0.392117	2.65601	NA	NA	NA	NA	NA	0.835997	0.935776	1.12496	0.368974	3.42987	0.0658319	0.992721	2.13895	0.951456	4.80855	0.394787	0.981479	1.29921	0.710973	2.37412	0.214131	0.933544	2.75483
HNRNPA3	211930_at	0.0402032	0.936963	0.792496	0.634612	0.98966	0.590082	0.991241	0.816339	0.390156	1.70806	0.422683	0.992247	0.600365	0.172482	2.08971	0.693556	0.998315	0.771995	0.213107	2.79661	0.722941	0.997397	0.903183	0.514387	1.58585	NA	NA	NA	NA	NA	0.257585	0.653277	0.694484	0.369438	1.30552	0.470561	0.992721	0.864887	0.583076	1.2829	0.216726	0.981479	0.711827	0.415092	1.22069	0.429674	0.957656	0.730176
KCTD18	226493_at	0.0338534	0.936963	0.728973	0.544372	0.976175	NA	NA	NA	NA	NA	0.742869	0.992247	1.15435	0.489659	2.72135	0.335725	0.992218	0.702477	0.342273	1.44176	0.497781	0.997397	0.771178	0.36386	1.63446	NA	NA	NA	NA	NA	0.214705	0.60817	0.585503	0.251361	1.36383	0.288821	0.992721	0.749243	0.439494	1.2773	NA	NA	NA	NA	NA	0.139971	0.933544	0.565838
POLR2B	1555837_s_at	0.0799395	0.936963	0.771503	0.577075	1.03144	NA	NA	NA	NA	NA	0.597528	0.992247	1.29246	0.498651	3.34995	0.862498	0.998315	1.06692	0.512611	2.22062	0.701468	0.997397	0.851046	0.37309	1.9413	NA	NA	NA	NA	NA	0.2142	0.60817	0.6566	0.338075	1.27523	0.173185	0.992721	0.690077	0.404644	1.17685	NA	NA	NA	NA	NA	0.131989	0.933544	0.549492
LINC00667	215283_at	0.0600431	0.936963	0.771756	0.58912	1.01101	0.560589	0.991241	0.613459	0.118327	3.18045	0.478755	0.992247	0.704004	0.266561	1.85931	0.493917	0.992218	0.613427	0.151248	2.48791	0.191121	0.997397	0.683758	0.386701	1.20901	NA	NA	NA	NA	NA	0.264711	0.654115	1.4099	0.770937	2.57846	0.0658636	0.992721	0.649648	0.410273	1.02869	0.753792	0.981479	0.9245	0.566057	1.50992	0.0302573	0.933544	0.293675
MELK	204825_at	0.0957918	0.936963	1.14503	0.97635	1.34285	0.700032	0.991241	1.17021	0.526003	2.60341	0.393451	0.992247	0.692636	0.297981	1.60998	0.940121	0.998315	0.960426	0.334896	2.75434	0.069378	0.997397	1.58572	0.964098	2.60815	NA	NA	NA	NA	NA	0.719865	0.926382	0.935994	0.652051	1.34358	0.152358	0.992721	1.30799	0.905577	1.88923	0.254152	0.981479	1.18509	0.885095	1.58676	0.782896	0.99806	1.06716
TPCN2	242554_at	0.0942521	0.936963	1.30823	0.955029	1.79206	NA	NA	NA	NA	NA	0.0326798	0.992247	2.19542	1.06695	4.5174	0.995891	0.998315	1.00573	0.11413	8.86269	0.741491	0.997397	0.842896	0.305324	2.32694	NA	NA	NA	NA	NA	0.85598	0.941728	0.959647	0.615085	1.49723	0.130865	0.992721	1.58551	0.871912	2.88314	NA	NA	NA	NA	NA	0.234108	0.933544	1.8898
POLR2B	201803_at	0.0397811	0.936963	0.756295	0.579494	0.987036	0.424937	0.991241	1.38959	0.619285	3.11806	0.957226	0.995746	1.03628	0.281736	3.81167	0.612906	0.995602	1.73624	0.204816	14.7183	0.580038	0.997397	0.770876	0.306669	1.93776	NA	NA	NA	NA	NA	0.106842	0.506164	0.677038	0.421437	1.08766	0.170707	0.992721	0.650467	0.351567	1.20349	0.370769	0.981479	0.749521	0.398642	1.40924	0.177393	0.933544	0.50035
PPFIA1	210236_at	0.088216	0.936963	1.1126	0.984162	1.2578	0.475828	0.991241	0.228469	0.00394802	13.2213	0.275895	0.992247	1.25635	0.833354	1.89404	0.561072	0.994347	1.42859	0.429104	4.75612	0.15592	0.997397	1.17706	0.939732	1.47434	NA	NA	NA	NA	NA	0.345101	0.719455	0.827718	0.558999	1.22561	0.288515	0.992721	1.13407	0.898965	1.43065	0.954053	0.989181	1.00882	0.748236	1.36016	0.244428	0.933544	1.35426
KIAA0391	202713_s_at	0.092185	0.936963	1.27339	0.961165	1.68704	0.050788	0.918461	1.94145	0.997728	3.77783	0.941481	0.995746	1.05563	0.24872	4.4804	0.735952	0.998315	0.837249	0.298176	2.35091	0.400048	0.997397	0.715032	0.327374	1.56173	NA	NA	NA	NA	NA	0.137201	0.519529	2.24879	0.772392	6.54727	0.828751	0.992721	1.0562	0.643568	1.73338	0.134805	0.981479	1.77258	0.837088	3.75355	0.450048	0.957656	1.64491
HECTD1	242349_at	0.0682527	0.936963	1.32647	0.979052	1.79718	NA	NA	NA	NA	NA	0.342466	0.992247	1.72301	0.560327	5.29825	0.247291	0.992218	0.311754	0.0432807	2.24559	0.453591	0.997397	1.37457	0.598176	3.15867	NA	NA	NA	NA	NA	0.240732	0.64127	1.45169	0.778817	2.70591	0.344403	0.992721	1.25673	0.782564	2.0182	NA	NA	NA	NA	NA	0.400267	0.957656	1.45425
CNOT2	233054_at	0.0627878	0.936963	1.33175	0.984831	1.80088	NA	NA	NA	NA	NA	0.50868	0.992247	2.23841	0.205187	24.4191	0.880724	0.998315	1.14762	0.189978	6.9326	0.423979	0.997397	1.43898	0.589665	3.51157	NA	NA	NA	NA	NA	0.264579	0.654115	1.26342	0.837813	1.90523	0.15716	0.992721	1.50037	0.855236	2.63216	NA	NA	NA	NA	NA	0.401361	0.957656	0.329002
USO1	201832_s_at	0.0477252	0.936963	0.773083	0.599202	0.997424	0.793266	0.991241	1.11023	0.507908	2.42683	0.954187	0.995746	1.03663	0.303846	3.53664	0.966188	0.998315	0.98551	0.501853	1.93529	0.996014	0.99807	0.997747	0.411771	2.4176	NA	NA	NA	NA	NA	0.0526504	0.394056	0.505424	0.253466	1.00784	0.305151	0.992721	0.696764	0.349279	1.38995	0.345487	0.981479	0.760124	0.429942	1.34387	0.164157	0.933544	0.62978
BPTF	209271_at	0.0434969	0.936963	0.680011	0.467651	0.988804	0.547232	0.991241	0.668106	0.179681	2.48421	0.825076	0.992247	1.16073	0.309531	4.35272	0.034127	0.992218	0.319648	0.111283	0.918159	0.752551	0.997397	0.831334	0.263664	2.6212	NA	NA	NA	NA	NA	0.0187121	0.305226	0.36411	0.156847	0.845254	0.364434	0.992721	0.6589	0.267472	1.62316	0.511112	0.981479	1.25691	0.635489	2.486	0.424496	0.957656	0.624614
AKT2	225471_s_at	0.0774915	0.936963	1.34195	0.96811	1.86014	NA	NA	NA	NA	NA	0.73045	0.992247	1.16696	0.484821	2.80887	0.089415	0.992218	27.9579	0.598852	1305.23	0.251668	0.997397	1.69351	0.688027	4.16838	NA	NA	NA	NA	NA	0.14884	0.519529	1.52888	0.85913	2.72074	0.676309	0.992721	0.860478	0.424989	1.74221	NA	NA	NA	NA	NA	0.296191	0.933544	1.49396
C2orf69	238974_at	0.0912204	0.936963	0.76304	0.557508	1.04434	NA	NA	NA	NA	NA	0.56368	0.992247	1.44266	0.41579	5.00555	0.353919	0.992218	1.77368	0.528061	5.95754	0.609551	0.997397	0.826588	0.397988	1.71675	NA	NA	NA	NA	NA	0.0497869	0.394056	0.493929	0.244126	0.999343	0.307704	0.992721	0.75624	0.442091	1.29362	NA	NA	NA	NA	NA	0.311064	0.933544	0.652969
CHAF1B	204775_at	0.0500172	0.936963	0.872092	0.760536	1.00001	0.483609	0.991241	0.542601	0.0980803	3.00179	0.139475	0.992247	0.342634	0.082769	1.41838	0.170874	0.992218	12.3487	0.338244	450.832	0.294937	0.997397	0.649276	0.289346	1.45693	NA	NA	NA	NA	NA	0.221746	0.616114	0.846681	0.648306	1.10576	0.64367	0.992721	0.880964	0.514922	1.50721	0.152598	0.981479	0.888359	0.755343	1.0448	0.173372	0.933544	2.48254
MCM4	222037_at	0.0936739	0.936963	0.881985	0.761543	1.02148	0.847203	0.991241	0.935079	0.472416	1.85085	0.0881634	0.992247	0.554368	0.281393	1.09215	0.551585	0.992218	1.88422	0.23411	15.165	0.751414	0.997397	0.925716	0.574205	1.49241	NA	NA	NA	NA	NA	0.0550541	0.394056	0.778824	0.603295	1.00542	0.612115	0.992721	0.902131	0.605855	1.34329	0.774747	0.981479	0.960471	0.728652	1.26604	0.336614	0.949487	1.34746
FAM126B	229460_at	0.0511061	0.936963	0.75099	0.56321	1.00138	NA	NA	NA	NA	NA	0.93232	0.995746	0.963119	0.404607	2.29259	0.881195	0.998315	0.927504	0.345693	2.48852	0.129276	0.997397	0.536289	0.239759	1.19956	NA	NA	NA	NA	NA	0.245664	0.648885	0.65556	0.321372	1.33726	0.430761	0.992721	0.800105	0.459424	1.39341	NA	NA	NA	NA	NA	0.353579	0.949487	0.759566
SKP2	210567_s_at	0.0723576	0.936963	0.876961	0.75995	1.01199	0.607936	0.991241	0.628235	0.10638	3.71007	0.0576488	0.992247	0.557048	0.304467	1.01917	0.139147	0.992218	0.0979944	0.00451151	2.12854	0.717162	0.997397	0.937948	0.663211	1.32649	NA	NA	NA	NA	NA	0.855785	0.941728	1.03863	0.690127	1.56313	0.413339	0.992721	0.892805	0.680412	1.1715	0.162807	0.981479	0.818152	0.617202	1.08453	0.974824	0.999929	0.99293
USP47	223701_s_at	0.0642297	0.936963	1.30511	0.984384	1.73033	NA	NA	NA	NA	NA	0.287249	0.992247	1.6785	0.64665	4.35684	0.151068	0.992218	2.57901	0.707587	9.39995	0.381933	0.997397	1.41811	0.648081	3.10307	NA	NA	NA	NA	NA	0.193382	0.58154	1.72172	0.75925	3.90428	0.471935	0.992721	1.21066	0.719135	2.03815	NA	NA	NA	NA	NA	0.901421	0.999929	1.03183
TOX4	201684_s_at	0.0711881	0.936963	1.37756	0.972739	1.95085	0.823575	0.991241	0.772957	0.0803375	7.4369	0.595708	0.992247	1.58267	0.2903	8.62846	0.215871	0.992218	5.53627	0.368283	83.2246	0.82401	0.997397	1.15132	0.332554	3.98593	NA	NA	NA	NA	NA	0.835946	0.935776	0.880789	0.264911	2.92849	0.784898	0.992721	1.09066	0.584844	2.03395	0.0445832	0.981479	1.81581	1.01454	3.2499	0.46353	0.957656	1.55712
DSCR3	203635_at	0.052935	0.936963	0.771	0.592486	1.0033	0.427734	0.991241	1.59537	0.502945	5.0606	0.0634938	0.992247	0.403363	0.154611	1.05233	0.998315	0.998315	0.998307	0.207225	4.80934	0.886603	0.997397	0.921498	0.299572	2.83458	NA	NA	NA	NA	NA	0.0556903	0.394056	0.613077	0.37142	1.01196	0.690553	0.992721	0.881383	0.473365	1.64109	0.54301	0.981479	0.860827	0.531132	1.39518	0.725526	0.99806	0.781006
GALT	203179_at	0.0506181	0.936963	1.33639	0.99922	1.78734	0.454871	0.991241	1.56663	0.482653	5.08509	0.185026	0.992247	0.313141	0.0562441	1.74343	0.955952	0.998315	0.95776	0.207089	4.42952	0.0986118	0.997397	2.24077	0.86017	5.83726	NA	NA	NA	NA	NA	0.0840955	0.475879	1.92878	0.91536	4.06419	0.615984	0.992721	1.13054	0.699929	1.82607	0.470095	0.981479	1.27148	0.662636	2.43974	0.418508	0.957656	1.61227
WHAMM	228953_at	0.0562929	0.936963	0.788273	0.617422	1.0064	NA	NA	NA	NA	NA	0.927858	0.995746	1.03659	0.476172	2.25657	0.255442	0.992218	0.483829	0.138443	1.69087	0.169858	0.997397	0.551614	0.2359	1.28986	NA	NA	NA	NA	NA	0.0443833	0.394056	0.716829	0.518157	0.991674	0.563205	0.992721	1.1891	0.660994	2.13913	NA	NA	NA	NA	NA	0.813821	0.99806	0.864945
METTL4	219698_s_at	0.0898237	0.936963	0.779417	0.584412	1.03949	0.553204	0.991241	0.695705	0.209693	2.30816	0.464992	0.992247	0.666833	0.224877	1.97738	0.824921	0.998315	1.21213	0.220455	6.66468	0.550021	0.997397	0.826024	0.441376	1.54588	NA	NA	NA	NA	NA	0.0699152	0.44209	0.402923	0.15077	1.07678	0.231498	0.992721	0.709217	0.403966	1.24513	0.283297	0.981479	1.41862	0.748942	2.68712	0.104996	0.933544	0.434976
SPIN1	222431_at	0.0754222	0.936963	0.726372	0.510622	1.03328	NA	NA	NA	NA	NA	0.313692	0.992247	0.556615	0.17806	1.73998	0.769543	0.998315	0.812135	0.201859	3.26745	0.856818	0.997397	0.924383	0.393461	2.17171	NA	NA	NA	NA	NA	0.0361611	0.388765	0.448518	0.211847	0.949593	0.789465	0.992721	1.11508	0.501247	2.48063	NA	NA	NA	NA	NA	0.371775	0.957656	0.727571
MARK4	55065_at	0.0460161	0.936963	1.2962	1.0046	1.67244	0.942126	0.994361	0.962121	0.339207	2.72894	0.778062	0.992247	1.12294	0.501379	2.51507	0.372357	0.992218	2.00957	0.433665	9.31221	0.742875	0.997397	1.24666	0.333962	4.65367	NA	NA	NA	NA	NA	0.11954	0.519529	1.55138	0.892473	2.69676	0.559239	0.992721	1.17976	0.677387	2.0547	0.290448	0.981479	1.29629	0.801216	2.09727	0.532977	0.958616	1.35475
CYP20A1	219565_at	0.0943033	0.936963	0.856277	0.713964	1.02696	0.519105	0.991241	1.87712	0.276743	12.7324	0.697391	0.992247	0.862681	0.409737	1.81633	0.933051	0.998315	0.927323	0.159481	5.39206	0.259936	0.997397	1.3751	0.79006	2.39336	NA	NA	NA	NA	NA	0.00124176	0.131384	0.671687	0.527549	0.855206	0.808296	0.992721	0.925428	0.494825	1.73075	0.491771	0.981479	0.92775	0.74917	1.1489	0.39775	0.957656	0.615829
CDS2	212864_at	0.0431465	0.936963	0.750043	0.567573	0.991175	0.868073	0.994361	0.908235	0.291717	2.82771	0.374841	0.992247	0.576178	0.170504	1.94706	0.26414	0.992218	0.63276	0.283383	1.41288	0.530512	0.997397	1.27595	0.59583	2.7324	NA	NA	NA	NA	NA	0.125751	0.519529	0.603486	0.316151	1.15197	0.843443	0.992721	0.93448	0.476974	1.83082	0.0626501	0.981479	0.575353	0.321509	1.02962	0.950336	0.999929	1.04229
PPAT	209433_s_at	0.0825528	0.936963	1.16485	0.980512	1.38384	0.432251	0.991241	1.26179	0.70625	2.25431	0.14741	0.992247	1.50169	0.866341	2.60299	0.316243	0.992218	1.63781	0.62408	4.2982	0.449946	0.997397	1.15074	0.799439	1.65642	NA	NA	NA	NA	NA	0.460117	0.770142	1.22388	0.716025	2.09196	0.953824	0.992721	0.990251	0.710774	1.37962	0.330898	0.981479	1.29272	0.770431	2.16909	0.947386	0.999929	0.978942
ZNF24	212534_at	0.0831213	0.936963	0.756738	0.55211	1.03721	0.886755	0.994361	0.917798	0.28187	2.98844	0.138303	0.992247	0.315667	0.0687093	1.45025	0.102305	0.992218	0.29828	0.0698809	1.27318	0.209976	0.997397	0.620323	0.29403	1.30871	NA	NA	NA	NA	NA	0.388852	0.745146	0.573763	0.162167	2.03003	0.96555	0.992721	0.986931	0.543265	1.79292	0.722679	0.981479	1.14548	0.541008	2.42534	0.271399	0.933544	0.625987
C18orf21	223526_at	0.0894181	0.936963	0.741346	0.524845	1.04715	NA	NA	NA	NA	NA	0.120192	0.992247	0.31987	0.0759654	1.34689	0.701716	0.998315	0.706419	0.119307	4.18272	0.314487	0.997397	0.700307	0.349804	1.40202	NA	NA	NA	NA	NA	0.781178	0.928477	0.87392	0.337686	2.26168	0.682027	0.992721	0.897933	0.536496	1.50287	NA	NA	NA	NA	NA	0.172535	0.933544	0.416851
VPS4B	218171_at	0.0414518	0.936963	0.770277	0.599358	0.989936	0.718099	0.991241	0.873525	0.419221	1.82015	0.124396	0.992247	0.354249	0.0942837	1.33101	0.692774	0.998315	0.819064	0.304305	2.20458	0.255907	0.997397	0.668378	0.33355	1.33932	NA	NA	NA	NA	NA	0.103512	0.495126	0.537232	0.254281	1.13504	0.817462	0.992721	0.929985	0.502095	1.72253	0.686448	0.981479	0.907908	0.56797	1.45131	0.385452	0.957656	0.688384
EXOSC5	218481_at	0.0800027	0.936963	1.22945	0.975608	1.54933	0.669646	0.991241	1.31473	0.374023	4.62142	0.364823	0.992247	0.719706	0.353354	1.46589	0.465762	0.992218	0.505169	0.0806371	3.16474	0.659328	0.997397	1.16125	0.597409	2.25724	NA	NA	NA	NA	NA	0.589931	0.865911	1.2185	0.59388	2.50008	0.443514	0.992721	1.18184	0.770846	1.81197	0.0850318	0.981479	1.50681	0.944971	2.40268	0.104338	0.933544	1.95679
SMG9	223188_at	0.055549	0.936963	1.33564	0.99316	1.79621	NA	NA	NA	NA	NA	0.306082	0.992247	0.260696	0.0198624	3.42168	0.317497	0.992218	3.1783	0.329254	30.6803	0.909984	0.997397	0.94324	0.342518	2.59754	NA	NA	NA	NA	NA	0.026161	0.361389	1.47255	1.04699	2.07109	0.722375	0.992721	0.850127	0.347117	2.08205	NA	NA	NA	NA	NA	0.396369	0.957656	2.46286
ZNF430	206829_x_at	0.0936311	0.936963	0.823265	0.655846	1.03342	0.72141	0.991241	0.76356	0.17333	3.36367	0.829704	0.992247	0.921109	0.435599	1.94776	0.700875	0.998315	1.26722	0.378516	4.24245	0.0606361	0.997397	0.604826	0.357688	1.02272	NA	NA	NA	NA	NA	0.717461	0.926382	0.879051	0.437289	1.76709	0.57455	0.992721	0.879046	0.560443	1.37877	0.517001	0.981479	0.843281	0.503566	1.41217	0.690293	0.99806	0.867642
C9orf156	222195_s_at	0.0422894	0.936963	0.815893	0.670414	0.992941	0.993582	0.998797	1.00934	0.104822	9.71897	0.533685	0.992247	1.47384	0.434494	4.99941	0.0690975	0.992218	10.537	0.831775	133.483	0.150303	0.997397	0.448844	0.150682	1.337	NA	NA	NA	NA	NA	0.142766	0.519529	0.774491	0.550293	1.09003	0.815981	0.992721	0.895792	0.354562	2.2632	0.120125	0.981479	0.808867	0.619022	1.05693	0.870574	0.999929	1.14715
ZNF271	211009_s_at	0.0804073	0.936963	0.795416	0.615398	1.02809	0.548783	0.991241	1.40991	0.458676	4.33386	0.920126	0.995746	0.956231	0.398699	2.2934	0.511775	0.992218	0.656603	0.186858	2.30724	0.0524307	0.997397	0.482798	0.231317	1.00768	NA	NA	NA	NA	NA	0.125476	0.519529	0.515398	0.220758	1.20328	0.572147	0.992721	0.865278	0.523733	1.42956	0.943267	0.989181	1.02527	0.515681	2.03841	0.481378	0.958249	0.816299
HEATR6	65493_at	0.0655414	0.936963	1.52332	0.973298	2.38418	0.144568	0.991241	6.23987	0.533285	73.0115	0.233001	0.992247	1.92182	0.656861	5.62278	0.345121	0.992218	1.69664	0.566184	5.08417	0.674102	0.997397	0.827133	0.341518	2.00326	NA	NA	NA	NA	NA	0.681895	0.915502	1.14679	0.59573	2.20757	0.845079	0.992721	1.07107	0.537924	2.13264	0.150019	0.981479	1.68121	0.828736	3.41059	0.00246257	0.513857	29.2606
ANKRD12	212289_at	0.0481189	0.936963	0.761762	0.581589	0.997751	0.680995	0.991241	0.632986	0.0715373	5.60088	0.39425	0.992247	0.588753	0.174037	1.99171	0.859515	0.998315	1.15934	0.225504	5.96027	0.450487	0.997397	0.759194	0.371182	1.55281	NA	NA	NA	NA	NA	0.0136462	0.299538	0.389764	0.184345	0.824084	0.308668	0.992721	0.749981	0.431011	1.305	0.963314	0.989181	0.988161	0.594878	1.64145	0.83287	0.99806	0.918286
NFE2L2	1567013_at	0.101604	0.958254	0.887162	0.768692	1.02389	NA	NA	NA	NA	NA	0.853171	0.995746	1.06148	0.56429	1.99674	0.529563	0.992218	0.648605	0.168192	2.50124	0.699511	0.997397	1.07354	0.748727	1.53927	NA	NA	NA	NA	NA	0.0944074	0.489363	0.833749	0.673758	1.03173	0.169093	0.992721	0.82154	0.620796	1.0872	NA	NA	NA	NA	NA	0.804794	0.99806	1.07364
SUB1	221727_at	0.101863	0.958254	0.837924	0.677947	1.03565	0.951043	0.994361	1.01686	0.596357	1.73386	0.0334615	0.992247	0.40315	0.174514	0.931326	0.529909	0.992218	0.69222	0.219668	2.18133	0.679895	0.997397	0.906872	0.570009	1.44282	NA	NA	NA	NA	NA	0.147752	0.519529	1.52254	0.861723	2.69011	0.410085	0.992721	0.851625	0.581147	1.24799	0.0902412	0.981479	0.742732	0.526497	1.04778	0.12467	0.933544	0.642882
TOX4	201683_x_at	0.102561	0.958254	1.25405	0.955616	1.64568	0.595217	0.991241	0.62633	0.11148	3.5189	0.530548	0.992247	1.44072	0.46026	4.50978	0.803802	0.998315	1.31904	0.148424	11.7222	0.783652	0.997397	1.14998	0.424093	3.11829	NA	NA	NA	NA	NA	0.899898	0.964617	0.969141	0.594678	1.5794	0.579168	0.992721	1.18317	0.652974	2.14388	0.0428574	0.981479	1.74437	1.01806	2.98887	0.277452	0.933544	1.89673
LINC00526	229829_at	0.123414	0.989204	0.697939	0.441694	1.10284	NA	NA	NA	NA	NA	0.638229	0.992247	0.726204	0.191369	2.75578	0.0107125	0.743153	0.0503668	0.00507404	0.49996	0.367976	0.997397	0.725643	0.360998	1.45861	NA	NA	NA	NA	NA	0.757264	0.926382	1.11235	0.566246	2.18513	0.0206826	0.992721	0.54468	0.325557	0.91129	NA	NA	NA	NA	NA	0.973746	0.999929	1.01827
VDAC3	208845_at	0.117781	0.989204	1.20343	0.954223	1.51771	0.113205	0.991241	1.74002	0.876789	3.45315	0.421354	0.992247	1.41852	0.604962	3.32618	0.337489	0.992218	1.75255	0.556851	5.51571	0.825052	0.997397	1.10951	0.441531	2.78807	NA	NA	NA	NA	NA	0.174596	0.555088	0.596118	0.282472	1.25802	0.223998	0.992721	1.37639	0.822453	2.3034	0.400239	0.981479	1.19607	0.788107	1.81522	0.91145	0.999929	0.958808
ATG14	204568_at	0.111394	0.989204	1.29293	0.94234	1.77396	0.539021	0.991241	1.50564	0.408022	5.55596	0.213763	0.992247	3.02565	0.528246	17.3302	0.79214	0.998315	1.16362	0.377021	3.59132	0.758216	0.997397	1.15454	0.462431	2.8825	NA	NA	NA	NA	NA	0.804209	0.928477	1.13825	0.408897	3.16856	0.244765	0.992721	1.5694	0.734372	3.35389	0.700178	0.981479	1.1038	0.667701	1.82474	0.271571	0.933544	2.30092
ABCC5	226363_at	0.115257	0.989204	0.896474	0.782482	1.02707	NA	NA	NA	NA	NA	0.46377	0.992247	1.18914	0.748125	1.89012	0.19311	0.992218	0.39984	0.100537	1.59018	0.558424	0.997397	0.931206	0.733449	1.18228	NA	NA	NA	NA	NA	0.148871	0.519529	0.771223	0.541998	1.09739	0.614095	0.992721	0.939946	0.738848	1.19578	NA	NA	NA	NA	NA	0.145273	0.933544	0.739158
FAM173B	225670_at	0.121993	0.989204	0.793539	0.591946	1.06379	NA	NA	NA	NA	NA	0.850126	0.995746	1.08308	0.473313	2.47841	0.200791	0.992218	0.285582	0.0418677	1.94797	0.202043	0.997397	0.65521	0.342202	1.25452	NA	NA	NA	NA	NA	0.95654	0.976826	1.01624	0.569437	1.81361	0.419317	0.992721	0.802392	0.470268	1.36908	NA	NA	NA	NA	NA	0.15647	0.933544	0.495001
KLHL42	225963_at	0.11734	0.989204	1.24478	0.946412	1.63721	NA	NA	NA	NA	NA	0.596725	0.992247	1.31475	0.477116	3.62294	0.330141	0.992218	1.74826	0.567975	5.38123	0.64252	0.997397	0.869843	0.482763	1.56729	NA	NA	NA	NA	NA	0.0448404	0.394056	2.68633	1.02301	7.05405	0.258205	0.992721	1.27325	0.83762	1.93544	NA	NA	NA	NA	NA	0.806488	0.99806	1.09512
SKP2	203625_x_at	0.118572	0.989204	0.88454	0.758242	1.03187	0.727832	0.991241	1.12138	0.588225	2.13779	0.042614	0.992247	0.395713	0.161498	0.969603	0.90039	0.998315	0.95294	0.447984	2.02707	0.498746	0.997397	0.846401	0.522082	1.37219	NA	NA	NA	NA	NA	0.582866	0.865911	1.11304	0.759504	1.63113	0.635991	0.992721	0.916213	0.637712	1.31634	0.107087	0.981479	0.798096	0.606633	1.04999	0.612148	0.985103	0.887429
DIP2A	227199_at	0.126216	0.989204	1.24023	0.941154	1.63435	NA	NA	NA	NA	NA	0.805236	0.992247	0.881739	0.324238	2.39782	0.635377	0.995602	0.765939	0.2544	2.30606	0.470365	0.997397	1.29793	0.639388	2.63476	NA	NA	NA	NA	NA	0.195085	0.58154	1.46996	0.820775	2.63262	0.2955	0.992721	1.25227	0.821594	1.90871	NA	NA	NA	NA	NA	0.566707	0.972425	1.40434
VCP	208649_s_at	0.122062	0.989204	0.82682	0.64971	1.05221	0.739946	0.991241	0.86508	0.367608	2.03577	0.359561	0.992247	0.641438	0.248093	1.65842	0.944321	0.998315	1.05207	0.253177	4.37182	0.358647	0.997397	1.43818	0.661995	3.12445	NA	NA	NA	NA	NA	0.0190157	0.305226	0.471871	0.251901	0.88393	0.894685	0.992721	1.03591	0.614413	1.74657	0.19022	0.981479	0.751649	0.490348	1.1522	0.787159	0.99806	1.15652
RNF38	218528_s_at	0.126416	0.989204	0.767347	0.546397	1.07764	0.633247	0.991241	1.18514	0.589865	2.38116	0.0248894	0.992247	0.341811	0.13379	0.873272	0.0865227	0.992218	0.520883	0.24708	1.0981	0.127375	0.997397	1.55138	0.882121	2.72841	NA	NA	NA	NA	NA	0.142663	0.519529	0.597694	0.300353	1.18939	0.772864	0.992721	0.911245	0.484769	1.71291	0.121465	0.981479	0.586874	0.298962	1.15205	0.492067	0.958249	0.725146
SMCHD1	212577_at	0.114789	0.989204	0.852033	0.698275	1.03965	0.188132	0.991241	0.497635	0.176016	1.40692	0.531061	0.992247	0.809985	0.418892	1.56622	0.736987	0.998315	0.724906	0.110892	4.73875	0.858615	0.997397	1.07193	0.499196	2.30176	NA	NA	NA	NA	NA	0.433353	0.757094	0.881833	0.643817	1.20784	0.324764	0.992721	0.791857	0.49764	1.26002	0.748712	0.981479	0.923563	0.567773	1.5023	0.632293	0.992119	0.789161
CCDC61	228472_at	0.122119	0.989204	1.46229	0.903238	2.36736	NA	NA	NA	NA	NA	0.628528	0.992247	0.716341	0.185431	2.7673	0.868154	0.998315	1.13414	0.256586	5.01303	0.445785	0.997397	1.45181	0.556814	3.78536	NA	NA	NA	NA	NA	0.000228604	0.071553	2.88742	1.64279	5.075	0.864474	0.992721	0.944748	0.491887	1.81454	NA	NA	NA	NA	NA	0.395218	0.957656	1.60257
CLDND1	1554149_at	0.119581	0.989204	0.80614	0.61456	1.05744	NA	NA	NA	NA	NA	0.251896	0.992247	0.675307	0.345018	1.32179	0.522652	0.992218	0.635946	0.15875	2.54758	0.0915334	0.997397	0.570875	0.29768	1.09479	NA	NA	NA	NA	NA	0.437162	0.757094	0.785473	0.42717	1.44432	0.422739	0.992721	1.21898	0.751192	1.97807	NA	NA	NA	NA	NA	0.271113	0.933544	0.634541
RAB21	203885_at	0.749596	0.998618	1.05837	0.747038	1.49945	0.598555	0.991241	1.1431	0.694781	1.88071	0.451596	0.992247	1.7131	0.421774	6.958	0.914449	0.998315	0.960051	0.456321	2.01985	0.364194	0.997397	0.695885	0.317997	1.52283	NA	NA	NA	NA	NA	0.897742	0.964617	0.956425	0.484791	1.88689	0.00141852	0.887992	2.59213	1.44401	4.65312	0.412431	0.981479	0.758929	0.392398	1.46783	0.26428	0.933544	0.622657
DCAF10	219001_s_at	0.90484	0.998618	0.977889	0.677781	1.41088	0.57399	0.991241	1.42102	0.417431	4.83745	0.753817	0.992247	0.886896	0.418885	1.87781	0.0303341	0.992218	0.145966	0.0255797	0.832925	0.343348	0.997397	1.33809	0.732593	2.44403	NA	NA	NA	NA	NA	0.0520589	0.394056	0.56387	0.31633	1.00512	0.0476088	0.992721	1.65174	1.0053	2.71386	0.275612	0.981479	0.790936	0.51883	1.20575	0.339798	0.949487	1.46749
TUBGCP2	202477_s_at	0.679303	0.998618	1.09842	0.703873	1.71412	0.851513	0.991275	1.12217	0.335685	3.75131	0.207468	0.992247	0.377895	0.0832245	1.71589	0.286792	0.992218	2.28328	0.499806	10.4308	0.123635	0.997397	0.370576	0.104731	1.31123	NA	NA	NA	NA	NA	0.808726	0.929452	0.886609	0.334609	2.34924	0.141013	0.992721	2.00128	0.794557	5.04071	0.901267	0.985772	1.03777	0.577712	1.8642	0.123171	0.933544	3.16576
FNTA	200090_at	0.620748	0.998618	1.06447	0.831107	1.36335	0.817225	0.991241	1.07317	0.589658	1.95314	0.836109	0.992247	1.08218	0.512075	2.287	0.564109	0.994347	1.34062	0.495088	3.63019	0.572068	0.997397	0.786255	0.341414	1.81069	NA	NA	NA	NA	NA	0.0508285	0.394056	0.353498	0.124493	1.00376	0.0734857	0.992721	1.60599	0.955959	2.69802	0.851246	0.981479	1.04229	0.676069	1.60688	0.881973	0.999929	0.929195
MCCC1	218440_at	0.327819	0.998618	0.916983	0.770853	1.09082	0.097387	0.991241	1.63355	0.914389	2.91833	0.788587	0.992247	1.08542	0.596197	1.9761	0.253227	0.992218	0.632768	0.288597	1.38739	0.90947	0.997397	1.02126	0.710697	1.46752	NA	NA	NA	NA	NA	0.91782	0.96743	0.975489	0.608825	1.56297	0.0206033	0.992721	0.675465	0.484562	0.941578	0.588662	0.981479	0.926952	0.704143	1.22026	0.459914	0.957656	0.817621
ERMP1	222603_at	0.340733	0.998618	1.09313	0.910154	1.31289	NA	NA	NA	NA	NA	0.767381	0.992247	1.08597	0.628754	1.87568	0.871944	0.998315	1.04791	0.593225	1.85108	0.94236	0.997397	0.980649	0.577385	1.66556	NA	NA	NA	NA	NA	0.347009	0.719455	0.831533	0.566103	1.22142	0.0632923	0.992721	1.36936	0.982745	1.90807	NA	NA	NA	NA	NA	0.493515	0.958249	1.19222
SHB	204656_at	0.920146	0.998618	1.01485	0.760799	1.35373	0.422854	0.991241	0.539045	0.118941	2.44296	0.395082	0.992247	0.605016	0.190026	1.92628	0.603545	0.995602	1.76357	0.207235	15.008	0.739121	0.997397	1.16594	0.472344	2.87801	NA	NA	NA	NA	NA	0.0922456	0.489363	0.692393	0.451343	1.06218	0.0289546	0.992721	1.62093	1.05082	2.50035	0.166096	0.981479	0.877954	0.730245	1.05554	0.157612	0.933544	1.64776
DDX24	200694_s_at	0.397574	0.998618	1.17214	0.811271	1.69352	0.882238	0.994361	0.915265	0.283641	2.95342	0.541524	0.992247	1.56302	0.372619	6.5564	0.895028	0.998315	1.10224	0.259572	4.68056	0.305752	0.997397	0.57932	0.203806	1.64672	NA	NA	NA	NA	NA	0.873222	0.947456	1.08631	0.39295	3.0031	0.0505312	0.992721	2.22044	0.998156	4.93948	0.805247	0.981479	0.91104	0.434404	1.91065	0.340001	0.949487	2.11783
RNF170	220985_s_at	0.589122	0.998618	0.930671	0.717071	1.2079	0.740187	0.991241	1.36723	0.21525	8.68441	0.748346	0.992247	1.09843	0.619	1.94918	0.36717	0.992218	0.457329	0.0835147	2.50435	0.344643	0.997397	0.762542	0.434593	1.33796	NA	NA	NA	NA	NA	0.00374752	0.180457	0.646216	0.48102	0.868146	0.0942285	0.992721	1.39008	0.945181	2.0444	0.557724	0.981479	1.12126	0.764757	1.64394	0.527412	0.958616	0.802861
HOOK3	224359_s_at	0.537389	0.998618	1.07031	0.862448	1.32827	NA	NA	NA	NA	NA	0.777009	0.992247	1.12603	0.495231	2.56031	0.238081	0.992218	2.65512	0.524281	13.4464	0.865598	0.997397	0.930113	0.401953	2.15227	NA	NA	NA	NA	NA	0.994553	0.994553	0.999017	0.753288	1.32491	0.177923	0.992721	1.36719	0.867394	2.15497	NA	NA	NA	NA	NA	0.284463	0.933544	0.540674
ZFC3H1	1553736_at	0.71041	0.998618	1.07861	0.723415	1.60821	NA	NA	NA	NA	NA	0.172427	0.992247	0.254101	0.0355079	1.81839	0.165543	0.992218	0.469087	0.160913	1.36746	0.779384	0.997397	0.870553	0.330029	2.29635	NA	NA	NA	NA	NA	0.225002	0.616114	1.35749	0.828551	2.22411	0.172274	0.992721	1.45455	0.849298	2.49112	NA	NA	NA	NA	NA	0.768991	0.99806	1.35636
ERMP1	218342_s_at	0.367158	0.998618	1.08351	0.91018	1.28985	0.490404	0.991241	0.75076	0.33242	1.69557	0.966232	0.995746	1.01152	0.595236	1.71893	0.384556	0.992218	0.599692	0.189395	1.89884	0.991188	0.997397	0.996792	0.563577	1.76301	NA	NA	NA	NA	NA	0.622259	0.879309	0.8736	0.510307	1.49553	0.0753748	0.992721	1.36196	0.968911	1.91445	0.774434	0.981479	1.05354	0.737454	1.50511	0.426563	0.957656	1.22263
SHB	1557458_s_at	0.144566	0.998618	1.22017	0.933956	1.5941	NA	NA	NA	NA	NA	0.745075	0.992247	0.858345	0.341799	2.15552	0.635246	0.995602	1.19081	0.57872	2.4503	0.533223	0.997397	1.25401	0.615302	2.55574	NA	NA	NA	NA	NA	0.375433	0.744938	0.810917	0.510149	1.28901	0.017224	0.992721	1.56658	1.08276	2.26658	NA	NA	NA	NA	NA	0.125434	0.933544	1.7203
TMEM8B	207839_s_at	0.383019	0.998618	1.17057	0.821719	1.66753	0.46423	0.991241	0.486329	0.0705597	3.352	0.790499	0.992247	0.870113	0.311736	2.42865	0.0204672	0.915174	0.0240353	0.00102707	0.562473	0.0422643	0.997397	1.94391	1.02349	3.69205	NA	NA	NA	NA	NA	0.928071	0.96743	0.972064	0.525442	1.79831	0.0900954	0.992721	1.61239	0.928011	2.80147	0.465511	0.981479	1.19256	0.74316	1.91373	0.939162	0.999929	0.962442
LONP2	223098_s_at	0.508037	0.998618	1.13497	0.780138	1.65118	NA	NA	NA	NA	NA	0.380504	0.992247	0.510336	0.113484	2.29497	0.757222	0.998315	1.10814	0.577907	2.12486	0.0956248	0.997397	2.02367	0.883239	4.63661	NA	NA	NA	NA	NA	0.137713	0.519529	0.693488	0.427706	1.12443	0.0398801	0.992721	1.59997	1.02197	2.50488	NA	NA	NA	NA	NA	0.745787	0.99806	1.1363
MTMR12	225232_at	0.152587	0.998618	0.81259	0.611476	1.07985	NA	NA	NA	NA	NA	0.0917855	0.992247	0.462642	0.188846	1.1334	0.168651	0.992218	0.573665	0.260034	1.26557	0.60088	0.997397	1.17748	0.638446	2.1716	NA	NA	NA	NA	NA	0.617235	0.876166	1.19268	0.597609	2.3803	0.157007	0.992721	0.684959	0.405575	1.1568	NA	NA	NA	NA	NA	0.670734	0.99806	0.855417
COMMD1	226024_at	0.887989	0.998618	1.034	0.649344	1.64651	NA	NA	NA	NA	NA	0.346611	0.992247	0.549116	0.15759	1.91337	0.970995	0.998315	0.984541	0.425114	2.28015	0.149209	0.997397	0.505749	0.20027	1.27718	NA	NA	NA	NA	NA	0.81423	0.931824	1.1219	0.429802	2.92848	0.0339068	0.992721	1.97636	1.05314	3.70891	NA	NA	NA	NA	NA	0.801153	0.99806	1.20346
GRHPR	214864_s_at	0.198835	0.998618	1.30733	0.868662	1.96751	0.109816	0.991241	2.5399	0.810256	7.9618	0.235795	0.992247	0.378774	0.0760959	1.88538	0.116949	0.992218	0.187631	0.0231625	1.51994	0.0132356	0.997397	2.74254	1.23455	6.09252	NA	NA	NA	NA	NA	0.476768	0.785412	0.744523	0.330329	1.67807	0.143075	0.992721	1.46004	0.879798	2.42297	0.0549615	0.981479	1.61843	0.989821	2.64625	0.876076	0.999929	1.07668
KIAA1432	226221_at	0.840025	0.998618	0.95694	0.624144	1.46718	NA	NA	NA	NA	NA	0.777602	0.992247	1.14942	0.437313	3.02112	0.717746	0.998315	0.754069	0.163198	3.48424	0.808767	0.997397	1.1259	0.430942	2.9416	NA	NA	NA	NA	NA	0.392808	0.745146	0.677791	0.277778	1.65384	0.149182	0.992721	1.50015	0.864577	2.60294	NA	NA	NA	NA	NA	0.0628495	0.933544	0.346211
NADK2	228594_at	0.290309	0.998618	0.86546	0.662116	1.13125	NA	NA	NA	NA	NA	0.945453	0.995746	0.961358	0.31088	2.97288	0.806517	0.998315	0.890154	0.350805	2.25873	0.405542	0.997397	0.785612	0.444914	1.3872	NA	NA	NA	NA	NA	0.17601	0.556475	1.56979	0.81691	3.01655	0.251147	0.992721	0.738677	0.440336	1.23915	NA	NA	NA	NA	NA	0.230944	0.933544	0.69536
SF3B5	221263_s_at	0.495856	0.998618	1.16417	0.75166	1.80307	0.0154041	0.918461	3.23277	1.25122	8.35247	0.693599	0.992247	0.81566	0.295995	2.24768	0.31189	0.992218	3.57728	0.302478	42.3071	0.90762	0.997397	1.0504	0.457798	2.4101	NA	NA	NA	NA	NA	0.616926	0.876166	1.1872	0.606066	2.32556	0.0322153	0.992721	0.483909	0.249047	0.940257	0.09278	0.981479	1.61896	0.923133	2.83927	0.911804	0.999929	0.929899
CHMP7	212313_at	0.407381	0.998618	1.14118	0.834977	1.55967	0.956238	0.994361	0.967893	0.301732	3.10479	0.838496	0.992247	0.864078	0.212045	3.5211	0.830413	0.998315	1.16836	0.281301	4.85265	0.927248	0.997397	0.965897	0.458634	2.03421	NA	NA	NA	NA	NA	0.690253	0.919359	1.16308	0.553256	2.44508	0.118208	0.992721	1.89506	0.849852	4.22573	0.79062	0.981479	0.921312	0.503102	1.68716	0.323302	0.933544	1.90768
SNW1	215424_s_at	0.736592	0.998618	1.08407	0.677302	1.73513	0.589032	0.991241	0.738915	0.246526	2.21476	0.608607	0.992247	0.733803	0.224427	2.3993	0.914062	0.998315	1.095	0.210657	5.69183	0.943674	0.997397	0.970138	0.418395	2.24947	NA	NA	NA	NA	NA	0.028491	0.363987	0.246282	0.0702915	0.862904	0.0960501	0.992721	1.89125	0.892972	4.00554	0.165449	0.981479	1.76207	0.791341	3.92356	0.210185	0.933544	2.62404
ZKSCAN5	203730_s_at	0.64964	0.998618	1.07562	0.785358	1.47315	0.571992	0.991241	2.34677	0.121784	45.2222	0.827811	0.992247	1.15615	0.312752	4.27393	0.259815	0.992218	2.04149	0.589978	7.06416	0.460893	0.997397	0.744055	0.3391	1.63261	NA	NA	NA	NA	NA	0.840454	0.937833	1.08834	0.477323	2.48153	0.102872	0.992721	1.84309	0.884012	3.84267	0.797825	0.981479	1.08032	0.598194	1.95101	0.120771	0.933544	0.493081
HOOK3	226395_at	0.538967	0.998618	1.08441	0.837374	1.40433	NA	NA	NA	NA	NA	0.844516	0.995606	1.0633	0.575769	1.96366	0.435855	0.992218	1.41605	0.590297	3.3969	0.758643	0.997397	1.13614	0.503317	2.56462	NA	NA	NA	NA	NA	0.277882	0.670273	0.676601	0.334093	1.37024	0.156425	0.992721	1.41952	0.874444	2.30436	NA	NA	NA	NA	NA	0.73877	0.99806	0.909564
FNTA	209471_s_at	0.865539	0.998618	1.01753	0.832111	1.24427	0.78525	0.991241	1.08149	0.615616	1.89991	0.96062	0.995746	0.986091	0.565531	1.7194	0.911266	0.998315	1.1553	0.0912098	14.6336	0.632417	0.997397	0.846407	0.4274	1.6762	NA	NA	NA	NA	NA	0.0266095	0.361389	0.424417	0.198961	0.905351	0.187262	0.992721	1.35864	0.861542	2.14256	0.670781	0.981479	1.08048	0.756159	1.54391	0.97699	0.999929	1.0098
DYNC1H1	211928_at	0.197903	0.998618	1.18593	0.914795	1.53742	0.5472	0.991241	0.64956	0.159409	2.64682	0.0704725	0.992247	8.18295	0.838959	79.814	0.631979	0.995602	1.34226	0.402435	4.4769	0.309825	0.997397	1.56142	0.660768	3.68971	NA	NA	NA	NA	NA	0.532412	0.839521	0.788504	0.373972	1.66253	0.201133	0.992721	1.34624	0.853394	2.1237	0.788144	0.981479	1.06512	0.67231	1.68743	0.595874	0.985103	1.36199
DCAF10	226511_at	0.773313	0.998618	0.949088	0.665104	1.35433	NA	NA	NA	NA	NA	0.430125	0.992247	0.701831	0.291237	1.69129	0.376734	0.992218	0.658244	0.260431	1.66373	0.138211	0.997397	1.46971	0.883362	2.44525	NA	NA	NA	NA	NA	0.110644	0.515872	0.559397	0.274014	1.142	0.140149	0.992721	1.40451	0.89439	2.20557	NA	NA	NA	NA	NA	0.433677	0.957656	0.765809
ZNF446	1554160_a_at	0.460488	0.998618	1.15161	0.791597	1.67534	NA	NA	NA	NA	NA	0.400911	0.992247	2.28331	0.3326	15.675	0.621853	0.995602	1.92139	0.143415	25.7415	0.676671	0.997397	1.46426	0.243898	8.79075	NA	NA	NA	NA	NA	0.422405	0.757094	1.21176	0.757917	1.93738	0.373252	0.992721	0.6798	0.29068	1.58982	NA	NA	NA	NA	NA	0.508643	0.958249	1.64369
KAT6A	202423_at	0.767696	0.998618	0.96281	0.748737	1.23809	0.326928	0.991241	0.480862	0.111245	2.07855	0.670218	0.992247	1.17965	0.551461	2.52342	0.176107	0.992218	0.44132	0.134921	1.44353	0.65366	0.997397	0.843793	0.401806	1.77197	NA	NA	NA	NA	NA	0.438719	0.757094	0.674689	0.249202	1.82665	0.613287	0.992721	1.12371	0.714848	1.76641	0.988637	0.992508	1.00365	0.608075	1.65655	0.776021	0.99806	1.14104
SPINT2	210715_s_at	0.839459	0.998618	1.0203	0.839998	1.23931	0.802673	0.991241	1.10874	0.493412	2.49144	0.990206	0.995746	0.996177	0.540443	1.83621	0.257899	0.992218	0.552899	0.198066	1.54341	0.0662114	0.997397	1.48496	0.973879	2.26424	NA	NA	NA	NA	NA	0.818525	0.933327	1.05915	0.648278	1.73043	0.340181	0.992721	0.802013	0.509665	1.26205	0.415798	0.981479	0.87686	0.638957	1.20334	0.216144	0.933544	1.64022
TRMT10B	235303_at	0.788801	0.998618	0.912578	0.467271	1.78226	NA	NA	NA	NA	NA	0.0282683	0.992247	0.00794876	0.000105727	0.597605	0.519003	0.992218	0.209655	0.00181712	24.1894	0.480612	0.997397	1.48384	0.495602	4.44261	NA	NA	NA	NA	NA	0.198478	0.58885	0.82616	0.617524	1.10529	0.132397	0.992721	1.68141	0.854523	3.30842	NA	NA	NA	NA	NA	0.191741	0.933544	0.219799
PRMT5	1564520_s_at	0.332413	0.998618	1.13301	0.880174	1.45846	NA	NA	NA	NA	NA	0.886178	0.995746	1.06813	0.433223	2.6335	0.726721	0.998315	1.13763	0.551995	2.34461	0.904775	0.997397	0.963912	0.527861	1.76017	NA	NA	NA	NA	NA	0.591615	0.865911	1.18311	0.640102	2.18675	0.40296	0.992721	1.19679	0.785571	1.82326	NA	NA	NA	NA	NA	0.661335	0.99806	1.20072
FAM117B	226431_at	0.136552	0.998618	0.872907	0.729881	1.04396	NA	NA	NA	NA	NA	0.794855	0.992247	0.931352	0.54487	1.59197	0.327678	0.992218	2.44244	0.408545	14.6019	0.650578	0.997397	1.07541	0.78514	1.47301	NA	NA	NA	NA	NA	0.0981217	0.489363	0.674695	0.423259	1.0755	0.105704	0.992721	0.765179	0.553278	1.05824	NA	NA	NA	NA	NA	0.474028	0.958249	0.815851
IRGQ	221877_at	0.818688	0.998618	0.972486	0.766101	1.23447	0.316384	0.991241	0.357176	0.0476676	2.67634	0.604325	0.992247	1.48784	0.331048	6.68689	0.578817	0.994972	0.537049	0.0598086	4.82241	0.260075	0.997397	0.477931	0.132239	1.72731	NA	NA	NA	NA	NA	0.939064	0.969023	1.01269	0.732899	1.3993	0.227265	0.992721	0.527794	0.187049	1.48927	0.564673	0.981479	1.1369	0.734658	1.75939	0.903246	0.999929	0.898193
GRHPR	216308_x_at	0.368195	0.998618	1.21838	0.792394	1.87337	0.166749	0.991241	2.81206	0.649454	12.1759	0.287229	0.992247	0.468306	0.11581	1.8937	0.982068	0.998315	0.963803	0.0386982	24.0041	0.0198753	0.997397	2.64478	1.16649	5.99647	NA	NA	NA	NA	NA	0.0369804	0.388765	0.354111	0.13351	0.939211	0.148103	0.992721	1.46264	0.873664	2.44868	0.17083	0.981479	1.35995	0.875866	2.11157	0.836379	0.99806	1.10009
ABT1	218405_at	0.659792	0.998618	1.09329	0.734972	1.62629	0.0351796	0.918461	6.38329	1.13743	35.8231	0.932836	0.995746	1.05381	0.311452	3.56561	0.829896	0.998315	0.71285	0.0325002	15.6355	0.917071	0.997397	1.04453	0.459988	2.37191	NA	NA	NA	NA	NA	0.2383	0.637504	1.83403	0.669288	5.02572	0.10909	0.992721	0.511629	0.225394	1.16136	0.876555	0.985772	0.964165	0.608396	1.52798	0.407529	0.957656	1.79889
HEBP2	203430_at	0.617694	0.998618	0.933389	0.71204	1.22355	0.152394	0.991241	1.9377	0.783142	4.79437	0.978916	0.995746	1.01736	0.283786	3.64723	0.818863	0.998315	0.865002	0.25002	2.99267	0.426996	0.997397	0.757784	0.382239	1.5023	NA	NA	NA	NA	NA	0.380318	0.745146	1.28755	0.732054	2.26458	0.0272923	0.992721	0.471734	0.242081	0.919253	0.814756	0.981479	0.954009	0.643428	1.41451	0.834167	0.99806	0.902299
FAM117B	1553220_at	0.236725	0.998618	0.901842	0.759986	1.07018	NA	NA	NA	NA	NA	0.790913	0.992247	0.940815	0.599283	1.47699	0.282063	0.992218	0.561008	0.195695	1.60827	0.770374	0.997397	1.04811	0.764509	1.43691	NA	NA	NA	NA	NA	0.749705	0.926382	0.90307	0.482721	1.68946	0.111579	0.992721	0.793974	0.597568	1.05493	NA	NA	NA	NA	NA	0.947151	0.999929	0.981687
PRPSAP1	1556715_at	0.708494	0.998618	0.943275	0.694522	1.28112	NA	NA	NA	NA	NA	0.990974	0.995746	0.993439	0.317562	3.1078	0.711467	0.998315	0.62694	0.0528155	7.44202	0.283119	0.997397	0.6186	0.257345	1.48698	NA	NA	NA	NA	NA	0.207451	0.601222	1.23847	0.888113	1.72706	0.102279	0.992721	0.637621	0.371641	1.09396	NA	NA	NA	NA	NA	0.756529	0.99806	1.28945
IRGQ	64488_at	0.383296	0.998618	0.867451	0.630107	1.1942	0.199547	0.991241	0.0839482	0.00190583	3.69776	0.640878	0.992247	1.45783	0.299133	7.10475	0.76686	0.998315	1.54355	0.0875533	27.2125	0.187882	0.997397	0.414905	0.112027	1.53665	NA	NA	NA	NA	NA	0.683065	0.915502	1.17109	0.548691	2.49948	0.141979	0.992721	0.419926	0.131892	1.33698	0.755883	0.981479	0.935853	0.616156	1.42143	0.628384	0.992119	0.677662
DNAJA1	200880_at	0.641659	0.998618	0.930003	0.685102	1.26245	0.491243	0.991241	1.26398	0.648703	2.46282	0.0214914	0.992247	0.352696	0.145073	0.857462	0.630542	0.995602	0.809524	0.342183	1.91514	0.164374	0.997397	1.64609	0.815373	3.32315	NA	NA	NA	NA	NA	0.144488	0.519529	0.597572	0.299268	1.19322	0.296164	0.992721	1.29356	0.798109	2.09658	0.649894	0.981479	0.881675	0.511863	1.51867	0.709796	0.99806	0.862784
NADK2	229299_at	0.703181	0.998618	0.948149	0.720994	1.24687	NA	NA	NA	NA	NA	0.530051	0.992247	0.75165	0.308334	1.83236	0.316275	0.992218	1.39538	0.727288	2.67719	0.796843	0.997397	0.94505	0.614582	1.45321	NA	NA	NA	NA	NA	0.17194	0.555088	1.3579	0.875438	2.10626	0.223569	0.992721	0.816329	0.588757	1.13186	NA	NA	NA	NA	NA	0.061124	0.933544	0.447232
VDAC3	208846_s_at	0.73752	0.998618	1.03503	0.846254	1.26592	0.165873	0.991241	1.55308	0.833188	2.89498	0.67611	0.992247	1.159	0.580017	2.31594	0.894259	0.998315	0.911374	0.23195	3.58095	0.991662	0.997397	1.00387	0.486216	2.07266	NA	NA	NA	NA	NA	0.0245342	0.361389	0.600694	0.385233	0.936661	0.303729	0.992721	1.21112	0.840728	1.7447	0.52793	0.981479	1.10767	0.806317	1.52164	0.964444	0.999929	0.987011
STAU1	207320_x_at	0.935166	0.998618	0.985104	0.686174	1.41426	0.808725	0.991241	1.13796	0.39966	3.24013	0.594978	0.992247	0.54342	0.0573681	5.14755	0.676584	0.998315	1.25845	0.427298	3.70633	0.167917	0.997397	0.502523	0.188968	1.33636	NA	NA	NA	NA	NA	0.163661	0.550142	2.10148	0.739069	5.9754	0.281602	0.992721	0.631859	0.273962	1.45731	0.736798	0.981479	1.13262	0.547896	2.34135	0.634763	0.993404	1.4743
IRGQ	1555833_a_at	0.62742	0.998618	0.890724	0.558211	1.42131	NA	NA	NA	NA	NA	0.552752	0.992247	1.46275	0.416721	5.13446	0.747728	0.998315	0.725189	0.102348	5.13836	0.348661	0.997397	0.58819	0.193868	1.78455	NA	NA	NA	NA	NA	0.490433	0.797246	1.36869	0.560935	3.33963	0.227496	0.992721	0.572623	0.231544	1.41613	NA	NA	NA	NA	NA	0.927859	0.999929	1.07616
CDC37L1	219343_at	0.789549	0.998618	1.04305	0.765395	1.42142	0.672336	0.991241	0.811856	0.309026	2.13286	0.994834	0.997288	0.997494	0.466718	2.1319	0.178491	0.992218	5.3147	0.466252	60.581	0.215722	0.997397	1.61741	0.755473	3.46273	NA	NA	NA	NA	NA	0.052002	0.394056	0.456858	0.207306	1.00682	0.184334	0.992721	1.36344	0.862698	2.15484	0.716751	0.981479	1.12205	0.602328	2.09022	0.550058	0.967237	0.782934
STAU1	213037_x_at	0.82384	0.998618	0.961538	0.680759	1.35812	0.677368	0.991241	1.24768	0.439933	3.53848	0.596136	0.992247	0.566132	0.0690456	4.64193	0.708246	0.998315	1.21427	0.439253	3.3567	0.186178	0.997397	0.523195	0.200241	1.36702	NA	NA	NA	NA	NA	0.231644	0.626058	1.82274	0.681564	4.87463	0.35084	0.992721	0.68546	0.310037	1.51548	0.825955	0.981479	0.92589	0.466115	1.83919	0.455527	0.957656	1.77149
PPP4R1	201594_s_at	0.740806	0.998618	0.964489	0.778496	1.19492	0.899947	0.994361	1.05408	0.463758	2.39583	0.462577	0.992247	1.43727	0.546038	3.78313	0.127568	0.992218	0.519073	0.223324	1.20648	0.18677	0.997397	0.665516	0.363596	1.21814	NA	NA	NA	NA	NA	0.847602	0.938667	0.933546	0.462981	1.88239	0.298872	0.992721	1.26407	0.812388	1.96689	0.96241	0.989181	1.00951	0.681154	1.49614	0.58745	0.985103	0.796817
VTI1B	209452_s_at	0.414657	0.998618	1.14438	0.827638	1.58235	0.404724	0.991241	1.5621	0.547078	4.46033	0.51251	0.992247	1.63166	0.376975	7.06228	0.568909	0.994347	1.47954	0.384406	5.6946	0.39998	0.997397	0.684303	0.282874	1.65541	NA	NA	NA	NA	NA	0.821548	0.935071	1.10939	0.450128	2.73419	0.300183	0.992721	1.51377	0.690916	3.31662	0.885757	0.985772	1.04289	0.588113	1.84932	0.98078	0.999929	0.981103
HOOK3	235114_x_at	0.189481	0.998618	1.1768	0.922764	1.50078	NA	NA	NA	NA	NA	0.414698	0.992247	1.3329	0.668216	2.65875	0.846138	0.998315	0.906916	0.338049	2.43307	0.689155	0.997397	1.15543	0.56925	2.34523	NA	NA	NA	NA	NA	0.256224	0.653277	1.35134	0.803574	2.27251	0.413258	0.992721	1.17791	0.795722	1.74366	NA	NA	NA	NA	NA	0.73645	0.99806	0.872648
PIK3R4	212740_at	0.175046	0.998618	0.831784	0.637395	1.08546	0.693381	0.991241	1.14005	0.594232	2.1872	0.0700843	0.992247	0.406762	0.153685	1.07659	0.189118	0.992218	2.18242	0.680874	6.99535	0.278186	0.997397	0.721082	0.399305	1.30216	NA	NA	NA	NA	NA	0.254887	0.653277	0.661142	0.324296	1.34787	0.333972	0.992721	0.724872	0.377381	1.39233	0.636206	0.981479	0.85383	0.443612	1.64339	0.591408	0.985103	1.34266
AP3M2	203410_at	0.354951	0.998618	1.10056	0.898344	1.34829	0.525154	0.991241	0.673894	0.199471	2.27669	0.870756	0.995746	1.05876	0.532224	2.10618	0.810428	0.998315	0.82164	0.165028	4.09076	0.822743	0.997397	0.923059	0.458158	1.8597	NA	NA	NA	NA	NA	0.492399	0.797246	0.780226	0.384157	1.58465	0.171272	0.992721	1.29953	0.892849	1.89144	0.466199	0.981479	1.14059	0.800687	1.6248	0.68177	0.99806	1.16077
TMEM19	226860_at	0.504457	0.998618	0.853211	0.535323	1.35987	NA	NA	NA	NA	NA	0.900728	0.995746	1.05632	0.446621	2.49833	0.0191217	0.915174	0.21761	0.0607673	0.77927	0.700385	0.997397	0.906535	0.549953	1.49432	NA	NA	NA	NA	NA	0.347085	0.719455	1.34	0.72804	2.46635	0.136712	0.992721	1.45661	0.88759	2.39042	NA	NA	NA	NA	NA	0.0195194	0.933544	0.420577
RNF20	222683_at	0.177389	0.998618	0.771157	0.528631	1.12495	NA	NA	NA	NA	NA	0.818431	0.992247	1.18219	0.283197	4.93502	0.909552	0.998315	0.949023	0.384801	2.34055	0.293381	0.997397	0.642736	0.281806	1.46594	NA	NA	NA	NA	NA	0.213729	0.60817	0.504687	0.171747	1.48305	0.384747	0.992721	0.746177	0.385573	1.44403	NA	NA	NA	NA	NA	0.866769	0.999929	1.11016
GRHPR	201347_x_at	0.45209	0.998618	1.19079	0.755382	1.87717	0.168862	0.991241	2.38846	0.691001	8.25575	0.321104	0.992247	0.502123	0.128764	1.95806	0.130005	0.992218	0.0269723	0.000251049	2.89787	0.0166284	0.997397	2.70229	1.19783	6.09632	NA	NA	NA	NA	NA	0.0556336	0.394056	0.448448	0.19726	1.01949	0.125124	0.992721	1.48549	0.895818	2.46332	0.122104	0.981479	1.42157	0.91011	2.22047	0.964624	0.999929	1.02091
GOLPH3	217803_at	0.600719	0.998618	0.91935	0.670995	1.25963	0.324889	0.991241	1.54406	0.650207	3.66673	0.047306	0.992247	0.132598	0.0180097	0.976262	0.360839	0.992218	0.736424	0.382056	1.41948	0.543783	0.997397	1.39897	0.473241	4.13555	NA	NA	NA	NA	NA	0.434784	0.757094	1.37521	0.618216	3.05911	0.211323	0.992721	0.63324	0.309326	1.29634	0.850029	0.981479	0.946172	0.533192	1.67902	0.785351	0.99806	0.855698
CTR9	202060_at	0.99213	0.998618	0.997968	0.666153	1.49506	0.629396	0.991241	1.20414	0.566256	2.56059	0.787737	0.992247	0.838216	0.231973	3.02882	0.247114	0.992218	1.84577	0.653767	5.21113	0.274266	0.997397	1.73359	0.646522	4.64844	NA	NA	NA	NA	NA	0.735062	0.926382	0.848105	0.326618	2.20221	0.132334	0.992721	1.82251	0.834047	3.98243	0.0447438	0.981479	0.509248	0.263472	0.984292	0.107635	0.933544	0.499846
LONP2	229663_at	0.382294	0.998618	1.21003	0.788965	1.8558	NA	NA	NA	NA	NA	0.759666	0.992247	1.2373	0.316234	4.84105	0.14953	0.992218	0.397371	0.113271	1.39403	0.148278	0.997397	2.0925	0.768979	5.694	NA	NA	NA	NA	NA	0.736951	0.926382	0.911337	0.530157	1.56658	0.114722	0.992721	1.65787	0.884583	3.10716	NA	NA	NA	NA	NA	0.368215	0.957656	2.08354
ZCCHC17	223107_s_at	0.952325	0.998618	0.977771	0.467929	2.04312	NA	NA	NA	NA	NA	0.655619	0.992247	0.692621	0.137879	3.4793	0.211336	0.992218	4.64551	0.417889	51.6423	0.251055	0.997397	0.581744	0.230669	1.46715	NA	NA	NA	NA	NA	0.103613	0.495126	2.22965	0.848955	5.85582	0.0396713	0.992721	0.414837	0.179394	0.959282	NA	NA	NA	NA	NA	0.452438	0.957656	2.21178
TM2D2	224413_s_at	0.679984	0.998618	1.05138	0.828635	1.334	NA	NA	NA	NA	NA	0.793264	0.992247	1.10705	0.517422	2.3686	0.510679	0.992218	1.29893	0.59585	2.83164	0.258808	0.997397	0.751607	0.457877	1.23377	NA	NA	NA	NA	NA	0.586903	0.865911	0.845675	0.461959	1.54812	0.214433	0.992721	1.28107	0.866448	1.89411	NA	NA	NA	NA	NA	0.569341	0.972425	1.35317
INPP5A	203006_at	0.708877	0.998618	0.943388	0.694748	1.28101	0.628979	0.991241	1.23348	0.526562	2.88946	0.331402	0.992247	1.91384	0.516475	7.09192	0.297882	0.992218	0.445976	0.0975075	2.03979	0.142539	0.997397	0.496638	0.194883	1.26563	NA	NA	NA	NA	NA	0.581364	0.865911	1.23337	0.585191	2.59949	0.236269	0.992721	1.50454	0.765286	2.95792	0.286547	0.981479	0.773932	0.483079	1.2399	0.34691	0.949487	0.609036
RNF170	226104_at	0.421171	0.998618	0.863941	0.604954	1.2338	NA	NA	NA	NA	NA	0.791239	0.992247	1.08073	0.60823	1.92028	0.614398	0.995602	0.60343	0.0845665	4.30582	0.285723	0.997397	0.654657	0.300763	1.42496	NA	NA	NA	NA	NA	0.0203492	0.318465	0.521098	0.300437	0.903827	0.1761	0.992721	1.41591	0.855504	2.34341	NA	NA	NA	NA	NA	0.64862	0.99806	0.846227
DNAJA1	200881_s_at	0.853387	0.998618	0.976255	0.756613	1.25966	0.624875	0.991241	1.17033	0.623011	2.19847	0.0328115	0.992247	0.415578	0.185553	0.930758	0.727092	0.998315	1.26107	0.342753	4.63981	0.42312	0.997397	1.36774	0.635662	2.94293	NA	NA	NA	NA	NA	0.255835	0.653277	0.674099	0.341423	1.33093	0.323274	0.992721	1.26052	0.796219	1.99557	0.662678	0.981479	0.897409	0.551788	1.45952	0.736127	0.99806	1.16813
ZNF839	221709_s_at	0.355951	0.998618	1.08183	0.915439	1.27848	0.663118	0.991241	0.697306	0.1377	3.53112	0.815481	0.992247	0.846445	0.208695	3.4331	0.642529	0.995602	2.01876	0.103955	39.2035	0.141868	0.997397	0.457812	0.16141	1.29851	NA	NA	NA	NA	NA	0.355226	0.726704	0.798074	0.494735	1.2874	0.688415	0.992721	1.14753	0.585678	2.24838	0.0862445	0.981479	1.18337	0.976298	1.43437	0.515506	0.958249	0.555083
NEK9	212299_at	0.68149	0.998618	0.943535	0.714854	1.24537	0.295889	0.991241	0.471376	0.115058	1.93116	0.958742	0.995746	1.04304	0.211354	5.1474	0.203694	0.992218	0.203878	0.0175574	2.36746	0.979166	0.997397	1.01302	0.383714	2.67441	NA	NA	NA	NA	NA	0.166097	0.550142	0.615913	0.310191	1.22295	0.170949	0.992721	1.58982	0.818684	3.08731	0.986009	0.992508	0.996264	0.655713	1.51369	0.745511	0.99806	0.825642
KIAA0020	203712_at	0.514406	0.998618	1.09466	0.834075	1.43664	0.545783	0.991241	0.750938	0.296485	1.90198	0.941062	0.995746	0.956681	0.295749	3.09465	0.0733764	0.992218	6.33308	0.839695	47.7649	0.983867	0.997397	0.992356	0.471709	2.08767	NA	NA	NA	NA	NA	0.146848	0.519529	0.56493	0.26118	1.22194	0.206503	0.992721	1.36222	0.843252	2.20058	0.427703	0.981479	1.22205	0.744517	2.00588	0.704189	0.99806	1.2048
EXOSC3	227912_s_at	0.304084	0.998618	1.19665	0.849719	1.68523	NA	NA	NA	NA	NA	0.297132	0.992247	2.0825	0.524426	8.26965	0.868222	0.998315	0.887479	0.216647	3.63549	0.831046	0.997397	0.90287	0.353177	2.30812	NA	NA	NA	NA	NA	0.727701	0.926382	0.871478	0.401749	1.89042	0.215415	0.992721	1.38348	0.827817	2.31214	NA	NA	NA	NA	NA	0.509775	0.958249	1.42327
SUB1	224586_x_at	0.544133	0.998618	0.853107	0.510578	1.42543	NA	NA	NA	NA	NA	0.668845	0.992247	0.602818	0.0592867	6.12937	0.69232	0.998315	1.20464	0.479034	3.02934	0.797325	0.997397	0.857344	0.264847	2.77533	NA	NA	NA	NA	NA	0.131667	0.519529	1.99689	0.812581	4.90728	0.320921	0.992721	0.559184	0.177446	1.76215	NA	NA	NA	NA	NA	0.0290924	0.933544	0.476472
PUS7L	221025_x_at	0.161579	0.998618	0.853952	0.684584	1.06522	0.639324	0.991241	0.636014	0.0958353	4.22093	0.343829	0.992247	1.79216	0.53551	5.99772	0.488462	0.992218	0.566421	0.113427	2.82854	0.509059	0.997397	0.743725	0.308837	1.791	NA	NA	NA	NA	NA	0.833208	0.935776	0.962164	0.671969	1.37768	0.211326	0.992721	0.604981	0.275106	1.33041	0.33134	0.981479	0.840629	0.592222	1.19323	0.173726	0.933544	0.279133
PAPOLA	222035_s_at	0.439463	0.998618	1.07708	0.892262	1.30018	0.512414	0.991241	1.16642	0.735922	1.84874	0.865686	0.995746	1.07817	0.450725	2.57908	0.144255	0.992218	1.50064	0.870275	2.5876	0.706129	0.997397	0.894707	0.501784	1.59531	NA	NA	NA	NA	NA	0.872561	0.947456	0.951808	0.520536	1.7404	0.245613	0.992721	1.31362	0.828866	2.08188	0.76629	0.981479	0.942791	0.639306	1.39034	0.43619	0.957656	0.740121
KIAA1432	223826_s_at	0.789536	0.998618	1.04268	0.76712	1.41723	NA	NA	NA	NA	NA	0.955267	0.995746	1.03637	0.297409	3.61142	0.226336	0.992218	4.74236	0.380961	59.035	0.357466	0.997397	1.42685	0.669211	3.04226	NA	NA	NA	NA	NA	0.157722	0.539531	0.761795	0.522288	1.11113	0.216586	0.992721	1.34756	0.83958	2.1629	NA	NA	NA	NA	NA	0.767435	0.99806	0.857746
CCNK	225824_at	0.263912	0.998618	1.19945	0.871803	1.65024	NA	NA	NA	NA	NA	0.633414	0.992247	1.43492	0.325341	6.3287	0.997803	0.998315	1.00149	0.347909	2.88286	0.812148	0.997397	0.900888	0.380926	2.1306	NA	NA	NA	NA	NA	0.470188	0.776617	1.30936	0.630036	2.72113	0.365427	0.992721	1.24066	0.777757	1.97908	NA	NA	NA	NA	NA	0.518924	0.958249	1.49447
PLGRKT	218992_at	0.546995	0.998618	0.939049	0.765257	1.15231	0.45712	0.991241	1.45723	0.540134	3.93148	0.914297	0.995746	0.938985	0.298345	2.95528	0.66462	0.998315	0.640323	0.0853429	4.80431	0.693452	0.997397	1.11963	0.63836	1.96373	NA	NA	NA	NA	NA	0.33871	0.719455	0.804907	0.516004	1.25556	0.325548	0.992721	1.20989	0.82753	1.76891	0.0202331	0.981479	0.66119	0.466301	0.937532	0.603558	0.985103	1.1534
POLR1E	218997_at	0.305464	0.998618	1.14964	0.880512	1.50102	0.867594	0.994361	0.88869	0.221942	3.55845	0.269949	0.992247	0.395354	0.0760278	2.05589	0.619825	0.995602	0.554753	0.0540882	5.68981	0.195265	0.997397	1.61247	0.78252	3.32267	NA	NA	NA	NA	NA	0.593185	0.865911	0.839882	0.442784	1.59311	0.430809	0.992721	1.2345	0.730926	2.08501	0.471535	0.981479	1.20131	0.729149	1.97921	0.341419	0.949487	1.63194
NFX1	202585_s_at	0.817352	0.998618	0.972723	0.769238	1.23004	0.780228	0.991241	0.813741	0.191296	3.46153	0.122297	0.992247	0.49261	0.200663	1.20931	0.78828	0.998315	1.32229	0.172116	10.1586	0.385627	0.997397	1.33121	0.697519	2.54062	NA	NA	NA	NA	NA	0.0955267	0.489363	0.75001	0.534777	1.05187	0.412278	0.992721	1.26154	0.72393	2.19838	0.708047	0.981479	1.09516	0.680554	1.76235	0.310768	0.933544	1.56781
SMURF1	215458_s_at	0.727213	0.998618	1.04485	0.81659	1.33691	0.705253	0.991241	0.726139	0.138309	3.81232	0.269085	0.992247	1.79673	0.63558	5.07922	0.306457	0.992218	0.23308	0.0143	3.79904	0.340057	0.997397	0.733738	0.388431	1.38602	NA	NA	NA	NA	NA	0.215712	0.608268	0.623338	0.294944	1.31737	0.282413	0.992721	1.25678	0.828461	1.90655	0.454974	0.981479	1.22027	0.72387	2.05708	0.938055	0.999929	1.03461
EID2	225936_at	0.3697	0.998618	1.12175	0.872723	1.44184	NA	NA	NA	NA	NA	0.75382	0.992247	1.10009	0.606044	1.99689	0.136038	0.992218	1.78739	0.832922	3.83561	0.211685	0.997397	1.33852	0.847057	2.11513	NA	NA	NA	NA	NA	0.673081	0.915502	0.850225	0.400126	1.80664	0.391388	0.992721	0.789456	0.459774	1.35554	NA	NA	NA	NA	NA	0.66398	0.99806	1.20746
GSKIP	223239_at	0.363319	0.998618	1.13797	0.861212	1.50367	NA	NA	NA	NA	NA	0.329234	0.992247	1.77434	0.560732	5.61459	0.256748	0.992218	1.58325	0.71563	3.50278	0.955627	0.997397	0.977476	0.438134	2.18075	NA	NA	NA	NA	NA	0.76746	0.928477	1.11249	0.548817	2.2551	0.25368	0.992721	1.3422	0.809741	2.22478	NA	NA	NA	NA	NA	0.354677	0.949487	0.763639
ATP13A1	218052_s_at	0.901923	0.998618	0.977294	0.678239	1.40821	0.780264	0.991241	1.22537	0.293865	5.10955	0.243505	0.992247	0.445835	0.114709	1.73281	0.390087	0.992218	2.89397	0.256492	32.6522	0.766985	0.997397	0.783622	0.156204	3.93116	NA	NA	NA	NA	NA	0.224792	0.616114	0.567829	0.227705	1.416	0.60309	0.992721	1.17667	0.637267	2.17266	0.880881	0.985772	1.07111	0.436141	2.63052	0.602367	0.985103	1.34334
MRPS30	218398_at	0.955558	0.998618	0.993673	0.794866	1.2422	0.0206902	0.918461	2.39719	1.14297	5.02767	0.814427	0.992247	0.915354	0.43737	1.91571	0.77823	0.998315	0.778364	0.136106	4.45132	0.596931	0.997397	0.863053	0.500003	1.48971	NA	NA	NA	NA	NA	0.740579	0.926382	0.904555	0.499505	1.63806	0.324482	0.992721	0.784163	0.483455	1.27191	0.521547	0.981479	1.1597	0.737201	1.82434	0.605251	0.985103	0.850345
NIF3L1	218133_s_at	0.981227	0.998618	1.00316	0.771173	1.30494	0.266794	0.991241	1.63879	0.685322	3.91878	0.677362	0.992247	1.2845	0.394933	4.17775	0.267027	0.992218	1.91185	0.60877	6.00416	0.860954	0.997397	0.935066	0.441145	1.982	NA	NA	NA	NA	NA	0.0833378	0.475879	0.615146	0.354922	1.06616	0.60116	0.992721	0.84318	0.444796	1.59838	0.46081	0.981479	1.22973	0.709801	2.13051	0.699879	0.99806	1.24171
SCFD1	215548_s_at	0.369268	0.998618	1.14682	0.850395	1.54656	0.70394	0.991241	1.14132	0.577195	2.25678	0.35854	0.992247	2.02914	0.448019	9.19024	0.0309842	0.992218	3.57435	1.12356	11.371	0.451797	0.997397	0.692493	0.2659	1.80348	NA	NA	NA	NA	NA	0.408872	0.755025	0.694707	0.292664	1.64905	0.360647	0.992721	1.30222	0.739256	2.29388	0.30358	0.981479	1.35154	0.761348	2.39926	0.49063	0.958249	0.771994
[truncated: 463 more rows]
[truncated: 7 more columns]
