# Supplementary material for: Integrative analysis of genome-wide gene copy number changes and gene expression in non-small cell lung cancer
Source: PLoS One. 2017 Nov 7;12(11):e0187246. doi: 10.1371/journal.pone.0187246 (PMC5675410; doi:10.1371/journal.pone.0187246)
Supplement: S10 Table — (A) The table lists the 70 highly correlating probe sets that are associated with survival when all NSCLC samples (n = 190) were analysed. The last column showed the unadjusted p-value of the survival analysis based on TCGA data retrieved from the human protein atlas (www.proteinatlas.org, Uhlen et al., 2017, Science). The p-value is based on the log-rank test with an optimised cut-off for each gene. It should be noted that the TCGA data set is not a consecutive cohort like the Uppsala cohort (including large cell carcinoma NOS) and in this analysis 500 adenocarcinomas and 494 squamous cell cancers were just combined. (B) The table lists the 21 highly correlating probe sets that were associated with survival when only adenocarcinoma samples (n = 104) were analysed. The last column showed the unadjusted p-value of the survival analysis based on TCGA data retrieved from the human protein atlas (www.proteinatlas.org, Uhlen et al., 2017, Science). The p-value is based on the log-rank test with an optimised cut-off for each gene for 500 adenocarcinomas cases. (XLSX) [file pone.0187246.s014.xlsx]

## Sheet: S10A all NSCLC
Supp. Table 10a: The table lists the 70 highly correlating probe sets that are associated with survival when all NSCLC samples (n=190) were analysed. The last column showed the unadjusted p-value of the survival analysis based on TCGA data retrieved from the human protein atlas (www.proteinatlas.org, Uhlen et al., 2017, Science). The p-value is based on the log-rank test with an optimised cut-off…
		Meta-analysis					TCGA data			23% showed p<0.01
gene symbol	probe set	p-value	adj p-value	HR	CI lower	CI upper	p-value*	fdr adj p		49% showed p<0.05
WDR12	218512_at	1.79735e-07	6.45881e-05	1.37615	1.22066	1.55146	0.15	0.177966		69% showed p<0.10
KLHL42	225963_at	2.93582e-07	6.45881e-05	1.34019	1.19828	1.49891	0.088	0.1246
MRPS17	218982_s_at	5.53936e-07	8.1244e-05	1.26944	1.15625	1.39372	0.18	0.203226
STOML2	215416_s_at	5.32149e-06	0.000543026	1.28313	1.15252	1.42854	0.052	0.0957895
SEC23A	212887_at	6.17075e-06	0.000543026	1.23293	1.12592	1.3501	0.058	0.100732
TIMM50	224913_s_at	1.78542e-05	0.00130931	1.30213	1.15418	1.46904	0.079	0.120217
GEMIN2	211115_x_at	3.76002e-05	0.00236344	1.25542	1.12671	1.39884	0.0086	0.037625
PRMT5	1564520_s_at	5.12159e-05	0.00281688	1.32631	1.15689	1.52054	0.036	0.0763636
KPNA4	225268_at	6.35219e-05	0.00310552	1.34908	1.16495	1.5623	0.0077	0.037625
CCT2	201947_s_at	9.86949e-05	0.0035521	1.28971	1.13469	1.46592	0.0052	0.037625
NUP107	218768_at	0.000121094	0.0035521	1.25913	1.11955	1.4161	0.043	0.0885294
FASTKD2	216996_s_at	0.000120401	0.0035521	1.33282	1.15126	1.54301	0.017	0.055
MEAF6	218165_at	0.000111456	0.0035521	0.779177	0.686552	0.8843	0.0029	0.037625
CST3	201360_at	0.000120632	0.0035521	0.81617	0.735884	0.905215	0.022	0.055
DYRK2	202969_at	8.32199e-05	0.0035521	1.22312	1.10637	1.35218	0.078	0.120217
MRPL9	209609_s_at	0.00013266	0.00364814	1.3038	1.13795	1.49383	0.15	0.177966
EED	209572_s_at	0.000158252	0.00409593	1.26824	1.12114	1.43464	0.21	0.229687
GMPS	214431_at	0.000191949	0.00469207	1.25975	1.11578	1.42228	0.17	0.195082
DLAT	212568_s_at	0.00023287	0.00512314	1.24861	1.10937	1.40532	0.086	0.1246
RNF38	218528_s_at	0.00022948	0.00512314	0.772559	0.673459	0.886242	0.016	0.055
ZNF319	228460_at	0.000281537	0.00589887	0.69326	0.568894	0.844814	0.076	0.120217
ZNF697	227080_at	0.000314727	0.00602086	1.25177	1.10783	1.41443	0.13	0.168519
CDC37L1	228561_at	0.000312611	0.00602086	0.782774	0.685176	0.894273	0.027	0.0651724
FANCG	203564_at	0.00040966	0.00751043	1.26396	1.10996	1.43932	0.089	0.1246
PRMT5	1564521_x_at	0.000468416	0.00824412	1.24024	1.0993	1.39925	0.036	0.0763636
GEMIN2	211114_x_at	0.000531789	0.00899951	1.2182	1.08949	1.36213	0.0086	0.037625
ASUN	221652_s_at	0.000574546	0.00902858	1.22291	1.09056	1.37132	0.005	0.037625
PSMD8	200820_at	0.000557687	0.00902858	1.21371	1.0873	1.35482	0.05	0.0957895
CDCA4	218399_s_at	0.000670755	0.010177	1.31339	1.12246	1.53681	0.008	0.037625
DYRK2	202968_s_at	0.00070447	0.0103322	1.28125	1.1101	1.47877	0.078	0.120217
PDCD10	210907_s_at	0.000795022	0.0110525	1.23485	1.09166	1.39682	0.005	0.037625
MRPS22	219220_x_at	0.000803818	0.0110525	1.25047	1.09725	1.42509	0.0218	0.055
NOL9	1554082_a_at	0.000898555	0.0119807	1.36612	1.13636	1.64235	0.24	0.247059
MRPS35	217942_at	0.000926127	0.0119852	1.29519	1.11137	1.50941	0.21	0.229687
TYW5	235181_at	0.00109148	0.0137214	1.68253	1.23127	2.29918	0.097	0.133137
INTS4	225169_at	0.0012586	0.0150141	1.38597	1.13661	1.69004	0.02	0.055
B3GNT5	225612_s_at	0.00126255	0.0150141	1.13824	1.05209	1.23145	0.007	0.037625
NFYC	202215_s_at	0.00140443	0.0162618	0.777126	0.665714	0.907185	0.014	0.055
PPFIA1	210236_at	0.00150911	0.0170258	1.14833	1.0543	1.25076	0.22	0.233333
KPNA4	225267_at	0.00160939	0.0177033	1.29601	1.10315	1.52259	0.0077	0.037625
SS18	202816_s_at	0.001923	0.0206371	1.19311	1.06716	1.33392	0,015*	0.055	*opposite direction of survival association in TCGA
PPFIA1	202066_at	0.00209189	0.0219151	1.16956	1.0585	1.29228	0.22	0.233333
UMPS	202706_s_at	0.00239444	0.0245013	1.18624	1.06242	1.3245	0.0015	0.035
FADD	202535_at	0.00254181	0.0254181	1.22258	1.07301	1.39301	4e-05	0.0028
ALG8	203545_at	0.00265367	0.025947	1.34728	1.10925	1.6364	0.059	0.100732
FKBP3	218003_s_at	0.00276745	0.0264713	1.19314	1.06282	1.33944	0.23	0.240299
LANCL2	218219_s_at	0.00283046	0.0264979	1.1732	1.05641	1.3029	0.13	0.168519
TRMT10C	223267_at	0.00303032	0.0277779	1.27743	1.08652	1.50188	0.017	0.055
CCDC90B	218288_s_at	0.00351128	0.0315298	1.345	1.10228	1.64116	0.0036	0.037625
SEC61G	203484_at	0.00359371	0.0316246	1.29011	1.08683	1.53141	0.021	0.055
C14orf166	217768_at	0.00398774	0.0322018	1.38209	1.10883	1.72269	0.14	0.177966
NDUFS1	203039_s_at	0.00409628	0.0322018	1.21594	1.06399	1.38959	0.062	0.103333
CCT4	200877_at	0.00409603	0.0322018	1.33518	1.09604	1.62649	0.0013	0.035
EIF4EBP1	221539_at	0.00409841	0.0322018	1.17403	1.05221	1.30996	0.32	0.32
RSRC1	1555501_s_at	0.00385463	0.0322018	1.33373	1.09709	1.6214	0.029	0.0676667
TBP	203135_at	0.00385579	0.0322018	1.32819	1.09562	1.61013	0.15	0.177966
LETM2	1557415_s_at	0.00420777	0.032481	0.802934	0.690885	0.933155	0.143	0.177966
DLAT	213149_at	0.00460056	0.034781	1.24163	1.06901	1.44212	0.0868	0.1246
CCT2	201946_s_at	0.00466382	0.034781	1.16956	1.04931	1.3036	0.052	0.0957895
CAND1	208838_at	0.00500146	0.0366774	1.15	1.04307	1.26789	0.02	0.055
C2orf69	227973_at	0.0057344	0.0406958	1.23797	1.06398	1.4404	0.019	0.055
CAND1	207483_s_at	0.00571137	0.0406958	1.19682	1.05365	1.35943	0.02	0.055
USP14	201672_s_at	0.00600748	0.041957	1.20501	1.0549	1.37648	0.0514	0.0957895
METTL1	204027_s_at	0.00643297	0.0428865	1.32365	1.08189	1.61944	0.056	0.100513
CLOCK	227531_at	0.00634929	0.0428865	0.815786	0.704815	0.944231	0.13	0.168519
MRPS12	204331_s_at	0.00640429	0.0428865	1.15094	1.04031	1.27334	0.007	0.037625
FRS2	238486_at	0.00656976	0.0431447	1.22713	1.05874	1.42231	0.168	0.195082
GEMIN2	210779_x_at	0.0068214	0.0441385	1.17793	1.04616	1.3263	0.0086	0.037625
LYRM5	225469_at	0.00728379	0.0464473	0.814039	0.700461	0.946032	0.032	0.0722581
SLC35E3	218988_at	0.00742087	0.0466455	1.15717	1.03989	1.28767	0.26	0.263768

## Sheet: S10B AdenoCa
Supp. Table 10b: The table lists the 21 highly correlating probe sets that were associated with survival when only adenocarcinoma samples (n=104) were analysed. The last column showed the unadjusted p-value of the survival analysis based on TCGA data retrieved from the human protein atlas (www.proteinatlas.org, Uhlen et al., 2017, Science). The p-value is based on the log-rank test with an optimi…
		Meta-analysis					TCGA data			57% showed p<0.01
gene symbol	probe set	p-value	adj p-value	HR	CI lower	CI upper	p-value*	fdr adj p		86% showed p<0.05
CHEK1	205394_at	8.27982e-10	3.17117e-07	1.35856	1.23196	1.49818	0.00076	0.00168		90% showed p<0.10
ARNTL2	220658_s_at	4.49236e-08	8.60287e-06	1.35893	1.21751	1.51677	2.1e-06	2.205e-05
CHEK1	205393_s_at	6.74387e-08	8.60967e-06	1.40167	1.23993	1.5845	0.00076	0.00168
CABLES1	225531_at	8.48799e-07	8.12725e-05	0.613932	0.505568	0.745523	0.00024	0.00084
SEC23A	212887_at	2.17747e-06	0.000166795	1.31552	1.17439	1.47361	6.4e-06	4.48e-05
STK38L	212572_at	1.73742e-05	0.00110905	1.39309	1.19756	1.62056	0.0414	0.0511412
MTMR2	214649_s_at	2.07894e-05	0.00113748	1.50402	1.24632	1.815	0.0014	0.00267273
VOPP1	208091_s_at	5.04254e-05	0.00241412	1.43782	1.20629	1.71378	0.038	0.049875
PARP2	204752_x_at	9.55879e-05	0.00406779	1.57425	1.25335	1.97731	0.0285	0.04275
PARP2	215773_x_at	0.000108661	0.00416171	1.52401	1.23118	1.88649	0.025	0.0403846
GOLT1B	218193_s_at	0.000210333	0.00732342	1.45101	1.19172	1.76672	0.00019	0.000798
CCDC90B	218288_s_at	0.000365154	0.0116545	1.42603	1.17319	1.73335	0.00028	0.00084
CHEK1	238075_at	0.000549111	0.0161777	1.40301	1.15784	1.70008	7.6e-05	0.000399
DYRK2	202968_s_at	0.000670997	0.0183566	1.39502	1.1515	1.69003	0.038	0.049875
PTS	209694_at	0.00113504	0.0289813	1.35778	1.12938	1.63237	0.0008	0.00168
MED21	209363_s_at	0.00141131	0.0337833	1.24275	1.08751	1.42013	0.145	0.15225
TBP	203135_at	0.00205457	0.0414158	1.53052	1.16762	2.00621	0.17	0.17
RNF26	224947_at	0.00203634	0.0414158	1.76095	1.22917	2.5228	0.006	0.0105
MBIP	218411_s_at	0.00187323	0.0414158	0.805527	0.702884	0.92316	1.8e-06	2.205e-05
DLAT	211150_s_at	0.0026528	0.048382	1.46932	1.14322	1.88843	0.051	0.0563684
TERF1	203449_s_at	0.00265057	0.048382	0.745279	0.615258	0.902776	0.0467	0.0544833
